# Supplementary material for: Code and data from an ADALINE network trained with the RTRL and LMS algorithms for an MPPT controller in a photovoltaic system
Source: Data Brief. 2020 Sep 8;32:106296. doi: 10.1016/j.dib.2020.106296 (PMC7495059; doi:10.1016/j.dib.2020.106296)
Supplement: Supplementary file 1 [file mmc1.xml]

<?xml version="1.0" encoding="utf-8" standalone="no"?>
<data>
  <datasets>
    <author>carlosarturo.ing@gmail.com;croblesa@unimagdalena.edu.co</author>
    <type>1</type>
    <dataset>
      <name>Code and data from an ADALINE network trained with the RTRL and LMS algorithms for an MPPT controller in a photovoltaic system</name>
      <caption />
      <description>In this repository the data and codes implemented in an MPPT controller using different training algorithms are available.</description>
      <filetype>
        <name />
      </filetype>
      <filesize />
      <source>0</source>
      <sourcename>Original Data</sourcename>
      <access>
        <type>1</type>
        <name>Data available in data repository</name>
        <reponame>Mendeley Data</reponame>
        <PersistentId>10.17632/mbt6845jjb.1</PersistentId>
        <deeplinkurl>https://data.mendeley.com/datasets/mbt6845jjb/1</deeplinkurl>
      </access>
    </dataset>
  </datasets>
</data>
