# Supplementary material for: Code and data from an ADALINE network trained with the RTRL and LMS algorithms for an MPPT controller in a photovoltaic system
Source: Data Brief. 2020 Sep 8;32:106296. doi: 10.1016/j.dib.2020.106296 (PMC7495059; doi:10.1016/j.dib.2020.106296)
Supplement: Supplementary file 2 [file mmc2.zip]

Archive with 11 entries (10 files):
- Codes/
- Codes/EUSART.h
- Codes/fuses.h
- Codes/LCD_Nokia.h
- Codes/main.c
- Codes/ProcessingTXT.m
- Codes/Read.py
- Codes/TerminalSerie.pde
- Codes/training.m
- Codes/trainingLMS.m
- Codes/trainingRTRL.m
