# Supplementary material for: Code and data from an ADALINE network trained with the RTRL and LMS algorithms for an MPPT controller in a photovoltaic system
Source: Data Brief. 2020 Sep 8;32:106296. doi: 10.1016/j.dib.2020.106296 (PMC7495059; doi:10.1016/j.dib.2020.106296)
Supplement: Supplementary file 2 [file mmc2.zip › Codes/EUSART.h]

/*
* File: EUSART.h
* Author: Julie Pauline Viloria-Porto
* E-mail: jviloriaporto@gmail.com
* Using USART of PIC18F Microcontroller
* Created on September 05, 2018 - 12:17 AM
*/
#include <xc.h>

void EUSART(void)
{
	TXSTA = 0b00100100; // 8-bit, Enabled Transmission, Asynchronous Mode, High Velocity
	RCSTA = 0b10010000; // Port Enable, 8-bit
	SPBRG = 25; // 9600 baus
}

char putTXEmpty(void)
{
	if(TRMT)
	{
		return 1;
	}
	else
	{
		return 0;
	}
}

char getReady(void)
{
	if(RCIF)
	{
		return 1;
	}
	else
	{
		return 0;
	}
}

// Writing text with the function printf()
void putch(char data)
{
	while(!TRMT);
	TXREG = data;
}

// Reading a character
unsigned char getch(void)
{
	while(!RCIF);
	return RCREG;
}

// Reading text
void getString(char *output)
{
	unsigned int i;
	
	for(i=0; output[i]!='\0'; i++)
	{
		output[i] = getch();
	}
}
