# Supplementary material for: Code and data from an ADALINE network trained with the RTRL and LMS algorithms for an MPPT controller in a photovoltaic system
Source: Data Brief. 2020 Sep 8;32:106296. doi: 10.1016/j.dib.2020.106296 (PMC7495059; doi:10.1016/j.dib.2020.106296)
Supplement: Supplementary file 2 [file mmc2.zip › Codes/fuses.h]

/*
* File: fuses.h
* Author: Julie Pauline Viloria-Porto
* E-mail: jviloriaporto@gmail.com
* Configuration Bits PIC18F2550
* Created on September 03, 2018 - 11:33 AM
*/

// PIC18F2550 Configuration Bit Settings
// 'C' source line config statements

// CONFIG1L
#pragma config PLLDIV = 1 // PLL Prescaler Selection bits (No prescale (4 MHz
oscillator input drives PLL directly))
#pragma config CPUDIV = OSC1_PLL2// System Clock Postscaler Selection bits ([Primary
Oscillator Src: /1][96 MHz PLL Src: /2])
#pragma config USBDIV = 1 // USB Clock Selection bit (used in Full-Speed USB mode
only; UCFG:FSEN = 1) (USB clock source comes directly from the primary oscillator block
with no postscale)

// CONFIG1H
#pragma config FOSC = XT_XT // Oscillator Selection bits (XT oscillator (XT))
#pragma config FCMEN = OFF // Fail-Safe Clock Monitor Enable bit (Fail-Safe Clock
Monitor disabled)
#pragma config IESO = OFF // Internal/External Oscillator Switchover bit (Oscillator
Switchover mode disabled)

// CONFIG2L
#pragma config PWRT = OFF // Power-up Timer Enable bit (PWRT disabled)
#pragma config BOR = OFF // Brown-out Reset Enable bits (Brown-out Reset
disabled in hardware and software)
#pragma config BORV = 3 // Brown-out Reset Voltage bits (Minimum setting 2.05V)
#pragma config VREGEN = OFF // USB Voltage Regulator Enable bit (USB voltage
regulator disabled)

// CONFIG2H
#pragma config WDT = OFF // Watchdog Timer Enable bit (WDT disabled (control is
placed on the SWDTEN bit))
#pragma config WDTPS = 32768 // Watchdog Timer Postscale Select bits (1:32768)

// CONFIG3H
#pragma config CCP2MX = OFF // CCP2 MUX bit (CCP2 input/output is multiplexed
with RB3)
#pragma config PBADEN = OFF // PORTB A/D Enable bit (PORTB<4:0> pins are
configured as digital I/O on Reset)
#pragma config LPT1OSC = OFF // Low-Power Timer 1 Oscillator Enable bit (Timer1
configured for higher power operation)
#pragma config MCLRE = ON // MCLR Pin Enable bit (RE3 input pin enabled; MCLR
pin disabled)

// CONFIG4L
#pragma config STVREN = OFF // Stack Full/Underflow Reset Enable bit (Stack
full/underflow will not cause Reset)
#pragma config LVP = OFF // Single-Supply ICSP Enable bit (Single-Supply ICSP
disabled)
#pragma config XINST = OFF // Extended Instruction Set Enable bit (Instruction set
extension and Indexed Addressing mode disabled (Legacy mode))

// CONFIG5L
#pragma config CP0 = OFF // Code Protection bit (Block 0 (000800-001FFFh) is not
code-protected)
#pragma config CP1 = OFF // Code Protection bit (Block 1 (002000-003FFFh) is not
code-protected)
#pragma config CP2 = OFF // Code Protection bit (Block 2 (004000-005FFFh) is not
code-protected)
#pragma config CP3 = OFF // Code Protection bit (Block 3 (006000-007FFFh) is not
code-protected)

// CONFIG5H
#pragma config CPB = OFF // Boot Block Code Protection bit (Boot block (000000-
0007FFh) is not code-protected)
#pragma config CPD = OFF // Data EEPROM Code Protection bit (Data EEPROM is
not code-protected)

// CONFIG6L
#pragma config WRT0 = OFF // Write Protection bit (Block 0 (000800-001FFFh) is not
write-protected)
#pragma config WRT1 = OFF // Write Protection bit (Block 1 (002000-003FFFh) is not
write-protected)
#pragma config WRT2 = OFF // Write Protection bit (Block 2 (004000-005FFFh) is not
write-protected)
#pragma config WRT3 = OFF // Write Protection bit (Block 3 (006000-007FFFh) is not
write-protected)

// CONFIG6H
#pragma config WRTC = OFF // Configuration Register Write Protection bit
(Configuration registers (300000-3000FFh) are not write-protected)
#pragma config WRTB = OFF // Boot Block Write Protection bit (Boot block (000000-
0007FFh) is not write-protected)
#pragma config WRTD = OFF // Data EEPROM Write Protection bit (Data EEPROM is
not write-protected)

// CONFIG7L
#pragma config EBTR0 = OFF // Table Read Protection bit (Block 0 (000800-001FFFh)
is not protected from table reads executed in other blocks)
#pragma config EBTR1 = OFF // Table Read Protection bit (Block 1 (002000-003FFFh)
is not protected from table reads executed in other blocks)
#pragma config EBTR2 = OFF // Table Read Protection bit (Block 2 (004000-005FFFh)
is not protected from table reads executed in other blocks)
#pragma config EBTR3 = OFF // Table Read Protection bit (Block 3 (006000-007FFFh)
is not protected from table reads executed in other blocks)

// CONFIG7H
#pragma config EBTRB = OFF // Boot Block Table Read Protection bit (Boot block
(000000-0007FFh) is not protected from table reads executed in other blocks)
// #pragma config statements should precede project file includes.
// Use project enums instead of #define for ON and OFF.

#include <xc.h>
#include <pic18f2550.h>
