# Supplementary material for: Code and data from an ADALINE network trained with the RTRL and LMS algorithms for an MPPT controller in a photovoltaic system
Source: Data Brief. 2020 Sep 8;32:106296. doi: 10.1016/j.dib.2020.106296 (PMC7495059; doi:10.1016/j.dib.2020.106296)
Supplement: Supplementary file 2 [file mmc2.zip › Codes/LCD_Nokia.h]

/*
* File: LCD_Nokia.h
* Author: Julie Pauline Viloria-Porto
* E-mail: jviloriaporto@gmail.com
* Nokia 5110 LCD Functions
* Created on September 08, 2018 - 12:19 AM
*/

#include <xc.h>
#include <stdio.h>
#include <stdlib.h>
#include <string.h>

#define _XTAL_FREQ 4000000 // fr 4MHz
#define rst PORTBbits.RB4
#define sce PORTBbits.RB3
#define dc PORTBbits.RB2
#define sda PORTBbits.RB1
#define sclk PORTBbits.RB0

#define CMD 0
#define DATA 1

#define BLACK 0x00 // Off
#define WHITE 0xff // On

// Table ASCII
const static char FONT[96][5] = {
					{0x00, 0x00, 0x00, 0x00, 0x00}, // 20 space
					{0x00, 0x00, 0x5f, 0x00, 0x00}, // 21 !
					{0x00, 0x07, 0x00, 0x07, 0x00}, // 22 "
					{0x14, 0x7f, 0x14, 0x7f, 0x14}, // 23 #
					{0x24, 0x2a, 0x7f, 0x2a, 0x12}, // 24 $
					{0x23, 0x13, 0x08, 0x64, 0x62}, // 25 %
					{0x36, 0x49, 0x55, 0x22, 0x50}, // 26 &
					{0x00, 0x05, 0x03, 0x00, 0x00}, // 27 '
					{0x00, 0x1c, 0x22, 0x41, 0x00}, // 28 (
					{0x00, 0x41, 0x22, 0x1c, 0x00}, // 29 )
					{0x14, 0x08, 0x3e, 0x08, 0x14}, // 2a *
					{0x08, 0x08, 0x3e, 0x08, 0x08}, // 2b +
					{0x00, 0x50, 0x30, 0x00, 0x00}, // 2c ,
					{0x08, 0x08, 0x08, 0x08, 0x08}, // 2d -
					{0x00, 0x60, 0x60, 0x00, 0x00}, // 2e .
					{0x20, 0x10, 0x08, 0x04, 0x02}, // 2f /
					{0x3e, 0x51, 0x49, 0x45, 0x3e}, // 30 0
					{0x00, 0x42, 0x7f, 0x40, 0x00}, // 31 1
					{0x42, 0x61, 0x51, 0x49, 0x46}, // 32 2
					{0x21, 0x41, 0x45, 0x4b, 0x31}, // 33 3
					{0x18, 0x14, 0x12, 0x7f, 0x10}, // 34 4
					{0x27, 0x45, 0x45, 0x45, 0x39}, // 35 5
					{0x3c, 0x4a, 0x49, 0x49, 0x30}, // 36 6
					{0x01, 0x71, 0x09, 0x05, 0x03}, // 37 7
					{0x36, 0x49, 0x49, 0x49, 0x36}, // 38 8
					{0x06, 0x49, 0x49, 0x29, 0x1e}, // 39 9
					{0x00, 0x36, 0x36, 0x00, 0x00}, // 3a :
					{0x00, 0x56, 0x36, 0x00, 0x00}, // 3b ;
					{0x08, 0x14, 0x22, 0x41, 0x00}, // 3c <
					{0x14, 0x14, 0x14, 0x14, 0x14}, // 3d =
					{0x00, 0x41, 0x22, 0x14, 0x08}, // 3e >
					{0x02, 0x01, 0x51, 0x09, 0x06}, // 3f ?
					{0x32, 0x49, 0x79, 0x41, 0x3e}, // 40 @
					{0x7e, 0x11, 0x11, 0x11, 0x7e}, // 41 A
					{0x7f, 0x49, 0x49, 0x49, 0x36}, // 42 B
					{0x3e, 0x41, 0x41, 0x41, 0x22}, // 43 C
					{0x7f, 0x41, 0x41, 0x22, 0x1c}, // 44 D
					{0x7f, 0x49, 0x49, 0x49, 0x41}, // 45 E
					{0x7f, 0x09, 0x09, 0x09, 0x01}, // 46 F
					{0x3e, 0x41, 0x49, 0x49, 0x7a}, // 47 G
					{0x7f, 0x08, 0x08, 0x08, 0x7f}, // 48 H
					{0x00, 0x41, 0x7f, 0x41, 0x00}, // 49 I
					{0x20, 0x40, 0x41, 0x3f, 0x01}, // 4a J
					{0x7f, 0x08, 0x14, 0x22, 0x41}, // 4b K
					{0x7f, 0x40, 0x40, 0x40, 0x40}, // 4c L
					{0x7f, 0x02, 0x0c, 0x02, 0x7f}, // 4d M
					{0x7f, 0x04, 0x08, 0x10, 0x7f}, // 4e N
					{0x3e, 0x41, 0x41, 0x41, 0x3e}, // 4f O
					{0x7f, 0x09, 0x09, 0x09, 0x06}, // 50 P
					{0x3e, 0x41, 0x51, 0x21, 0x5e}, // 51 Q
					{0x7f, 0x09, 0x19, 0x29, 0x46}, // 52 R
					{0x46, 0x49, 0x49, 0x49, 0x31}, // 53 S
					{0x01, 0x01, 0x7f, 0x01, 0x01}, // 54 T
					{0x3f, 0x40, 0x40, 0x40, 0x3f}, // 55 U
					{0x1f, 0x20, 0x40, 0x20, 0x1f}, // 56 V
					{0x3f, 0x40, 0x38, 0x40, 0x3f}, // 57 W
					{0x63, 0x14, 0x08, 0x14, 0x63}, // 58 X
					{0x07, 0x08, 0x70, 0x08, 0x07}, // 59 Y
					{0x61, 0x51, 0x49, 0x45, 0x43}, // 5a Z
					{0x00, 0x7f, 0x41, 0x41, 0x00}, // 5b [
					{0x02, 0x04, 0x08, 0x10, 0x20}, // 5c \*
					{0x00, 0x41, 0x41, 0x7f, 0x00}, // 5d ]
					{0x04, 0x02, 0x01, 0x02, 0x04}, // 5e ^
					{0x40, 0x40, 0x40, 0x40, 0x40}, // 5f _
					{0x00, 0x01, 0x02, 0x04, 0x00}, // 60 `
					{0x20, 0x54, 0x54, 0x54, 0x78}, // 61 a
					{0x7f, 0x48, 0x44, 0x44, 0x38}, // 62 b
					{0x38, 0x44, 0x44, 0x44, 0x20}, // 63 c
					{0x38, 0x44, 0x44, 0x48, 0x7f}, // 64 d
					{0x38, 0x54, 0x54, 0x54, 0x18}, // 65 e
					{0x08, 0x7e, 0x09, 0x01, 0x02}, // 66 f
					{0x0c, 0x52, 0x52, 0x52, 0x3e}, // 67 g
					{0x7f, 0x08, 0x04, 0x04, 0x78}, // 68 h
					{0x00, 0x44, 0x7d, 0x40, 0x00}, // 69 i
					{0x20, 0x40, 0x44, 0x3d, 0x00}, // 6a j
					{0x7f, 0x10, 0x28, 0x44, 0x00}, // 6b k
					{0x00, 0x41, 0x7f, 0x40, 0x00}, // 6c l
					{0x7c, 0x04, 0x18, 0x04, 0x78}, // 6d m
					{0x7c, 0x08, 0x04, 0x04, 0x78}, // 6e n
					{0x38, 0x44, 0x44, 0x44, 0x38}, // 6f o
					{0x7c, 0x14, 0x14, 0x14, 0x08}, // 70 p
					{0x08, 0x14, 0x14, 0x18, 0x7c}, // 71 q
					{0x7c, 0x08, 0x04, 0x04, 0x08}, // 72 r
					{0x48, 0x54, 0x54, 0x54, 0x20}, // 73 s
					{0x04, 0x3f, 0x44, 0x40, 0x20}, // 74 t
					{0x3c, 0x40, 0x40, 0x20, 0x7c}, // 75 u
					{0x1c, 0x20, 0x40, 0x20, 0x1c}, // 76 v
					{0x3c, 0x40, 0x30, 0x40, 0x3c}, // 77 w
					{0x44, 0x28, 0x10, 0x28, 0x44}, // 78 x
					{0x0c, 0x50, 0x50, 0x50, 0x3c}, // 79 y
					{0x44, 0x64, 0x54, 0x4c, 0x44}, // 7a z
					{0x00, 0x08, 0x36, 0x41, 0x00}, // 7b {
					{0x00, 0x00, 0x7f, 0x00, 0x00}, // 7c |
					{0x00, 0x41, 0x36, 0x08, 0x00}, // 7d }
					{0x02, 0x01, 0x02, 0x04, 0x02}, // 7e ~
					{0x00, 0x07, 0x05, 0x07, 0x00} // a7 °
};

static void Nokia_SPI(char dato)
{
	char i;
	
	for(i=0; i<8; i++)
	{
		sclk = 0;
		sda = dato>>7;
		dato <<= 1;
		sclk = 1;
		asm("nop");
		asm("nop");
	}
}

void Nokia_Write(char cd, unsigned char c)
{
	dc = cd>>0;
	sce = 0;
	Nokia_SPI(c);
	sce = 1;
}

void Nokia_Init()
{
	sclk = 0;
	sda = 0;
	sce = 0;
	dc = 0;
	rst = 0;
	__delay_us(1);
	
	rst = 1;
	Nokia_Write(CMD,0x21); // LCD Extended Commands
	Nokia_Write(CMD,0xbc); // Set LCD Vop (Contrast)
	Nokia_Write(CMD,0x04); // Set Temp coefficent. //0x04
	Nokia_Write(CMD,0x14); // LCD bias mode 1:48. //0x13
	Nokia_Write(CMD,0x0c); // LCD in normal mode.
	Nokia_Write(CMD,0x20);
	Nokia_Write(CMD,0x0c);
}

void gotoxy(char x, char y)
{
	Nokia_Write(CMD,(0x40|y)); // row ( 0 - 5)
	Nokia_Write(CMD,(0x80|x)); // column (0 - 83)
}

void LCD_Clear()
{
	unsigned index;
	gotoxy(0,0);
	
	for(index=0; index<504; index++)
	{
		Nokia_Write(DATA,BLACK);
	}
}

void TXT(char character, char fill)
{
	char i, chr;
	
	Nokia_Write(DATA,fill);
	
	for (i=0; i<5; i++)
	{
		chr = FONT[character - 0x20][i];
		Nokia_Write(DATA,chr);
	}
}

void Nokia_TXT(char x, char y, char *string, char fill)
{
	gotoxy(x,y);
	
	while(*string)
	{
		TXT(*string++,fill);
	}
}

void text_eraser(char x, char y, char *text, char draft)
{
	char i, px;
	char bytes = 0;
	
	while(*text != NULL)
	{
		*text++;
		bytes++;
	}
	
	px = bytes*5 + bytes;
	gotoxy(x,y);
	
	for(i=0; i<px; i++)
	{
		Nokia_Write(DATA,draft);
	}
}
