# Supplementary material for: Code and data from an ADALINE network trained with the RTRL and LMS algorithms for an MPPT controller in a photovoltaic system
Source: Data Brief. 2020 Sep 8;32:106296. doi: 10.1016/j.dib.2020.106296 (PMC7495059; doi:10.1016/j.dib.2020.106296)
Supplement: Supplementary file 2 [file mmc2.zip › Codes/main.c]

/*
* File: main.c
* Author: Julie Pauline Viloria-Porto
* E-mail: jviloriaporto@gmail.com
* Controller MPPT Algorithm RTRL
* Created on September 03, 2018 - 11:39 AM
*/

#include "fuses.h"
#include "EUSART.h
#include "LCD_Nokia.h"
#include <stdio.h>
#include <stdlib.h>
#include <stdint.h>
#include <math.h>
#include <string.h>

#define _XTAL_FREQ 4000000 // fr 4MHz

char i;
char k;
unsigned int ADC;
float Z[6];
float P[6];
float W[3];
float MinLocal;
float MaxLocal;

void ADC_Init(void)
{
	ADCON0bits.GO_DONE = 0;
	ADCON0bits.ADON = 1; // A/D on
	
	ADCON1bits.VCFG = 0b00; // Vdd Vss
	ADCON1bits.PCFG = 0b1011;
	
	ADCON2bits.ADFM = 1; // Right Justified
	ADCON2bits.ACQT = 0b010;
	ADCON2bits.ADCS = 0b100; // 4 Tosc
}

unsigned int ADC_Read(void)
{
	ADCON0bits.GO_DONE = 1;
	while(ADCON0bits.GO_DONE == 1);
	ADC = (ADRESH<<8) + ADRESL;
	return ADC;
}

void PWM_Mode(void)
{
	CCP1CON = 0b00001100; // PWM mode
	PR2 = 49; // Resolution 8bits
	CCPR1L = 0x00;
	TMR2 = 0; // Clear the timer2
	T2CONbits.TMR2ON = 1; // Active the timer2
	T2CONbits.T2CKPS1 = 0; // Prescaler 1:1
	T2CONbits.T2CKPS0 = 0; // fr 20kHz
}

void Normalization(void)
{
	MinLocal = 0.0;
	MaxLocal = 0.0;
	
	for(i=0; i<k; i++)
	{
		if(Z[i] < MinLocal)
		{
			MinLocal = Z[i];
		}
		
		if(Z[i] > MaxLocal)
		{
			MaxLocal = Z[i];
		}
	}
	
	for(i=0; i<k; i++)
	{
		P[i] = (Z[i] - MinLocal)/(MaxLocal - MinLocal);
	}
}

void Training(void)
{
	float T[6];
	float a[6];
	float F = 0.0;
	float e[6];
	float dFW0 = 0.0;
	float dFW1 = 0.0;
	float dFW2 = 0.0;

	for(i=0; i<k; i++)
	{
		T[i] = P[i];
	}
	
	for(i=0; i<k; i++)
	{
		if(i == 0)
		{
			a[i] = W[0]*P[i];
		}
		else if (i == 1)
		{
			a[i] = W[0]*P[i] + W[1]*P[i-1];
		}
		else
		{
			a[i] = W[0]*P[i] + W[1]*P[i-1] + W[2]*P[i-2];
		}
	}
	
	for (i=0; i<k; i++)
	{
		F = F + ((T[i] - a[i])*(T[i] - a[i]));
		e[i] = T[i] - a[i];
	}
	
	F = F/k;
	__delay_ms(1);
	
	for (i=2; i<k; i++)
	{
		dFW0 = dFW0 + P[i]*(-2*e[i]);
		dFW1 = dFW1 + P[i-1]*(-2*e[i]);
		dFW2 = dFW2 + P[i-2]*(-2*e[i]);
	}
	
	W[0] = W[0] - 0.1*dFW0;
	W[1] = W[1] - 0.1*dFW1;
	W[2] = W[2] - 0.1*dFW2;
}

void Reassignment(void)
{
	k = 0x06;
	for(i=0; i<k; i++)
	{
		Z[i] = Z[i+1];
	}
}

void main(void)
{
	char PW = 0;
	char *V1[7];
	char *V2[7];
	char *P2[8];
	char *D[6];
	unsigned char R;
	static char n = 10;
	int PWM = 0;
	float Vs = 0.0;
	float Is = 0.0;
	float Io = 0.0;
	float Vo = 0.0;
	float Vact = 0.0;
	float Iact = 0.0;
	float Ibat = 0.0;
	float Vbat = 0.0;
	float Pact = 0.0;
	float Pbat = 0.0;
	float at = 0.0;
	float Tt = 0.0;
	float et = 0.0;
	float Duty = 0.0;
	
	TRISAbits.TRISA3 = 1; // AN3
	TRISAbits.TRISA2 = 1; // AN2
	TRISAbits.TRISA1 = 1; // AN1
	TRISAbits.TRISA0 = 1; // AN0

	TRISB = 0x00;
	PORTB = 0x00;
	
	TRISCbits.TRISC2 = 0; // CCP Module output
	TRISCbits.TRISC0 = 0; // LED indicator tx series
	PORTCbits.RC2 = 0;
	PORTCbits.RC0 = 0;
	
	ADC_Init();
	
	PWM_Mode();
	
	EUSART();
	
	Nokia_Init();
	
	LCD_Clear();
	
	Nokia_TXT(9,0,"Controlador",BLACK);
	Nokia_TXT(30,1,"RTRL",BLACK);
	Nokia_TXT(0,2,"Vp:",BLACK);
	Nokia_TXT(0,3,"Vb:",BLACK);
	Nokia_TXT(0,4,"Pb:",BLACK);
	Nokia_TXT(0,5,"Duty:",BLACK);
	Nokia_TXT(60,5,"%",BLACK);

	while(1)
	{
		PORTBbits.RB5 = 1;
		
		Vact = 0.0;
		Iact = 0.0;
		Ibat = 0.0;
		Vbat = 0.0;
		
		for(i=0; i<n; i++)
		{
			// Panel voltage sensor
			ADCON0bits.CHS = 0x0; // AN0
			__delay_us(20);
			ADC_Read();
			Vs = (25.0*ADC)/1024.0;
			Vact = Vact + Vs;
			
			// Panel current sensor
			ADCON0bits.CHS = 0x1; // AN1
			__delay_us(20);
			ADC_Read();
			Is = (75.0*ADC)/1024.0 - 37.5;
			Iact = Iact + Is;
			
			// Battery current sensor
			ADCON0bits.CHS = 0x2; // AN2
			__delay_us(20);
			ADC_Read();
			Io = (75.0*ADC)/1024.0 - 37.5;
			Ibat = Ibat + Io;
			
			// Battery voltage sensor
			ADCON0bits.CHS = 0x3; // AN3
			__delay_us(20);
			ADC_Read();
			Vo = (25.0*ADC)/1024.0;
			Vbat = Vbat + Vo;
		}
		
		Vact = Vact/n;
		Iact = Iact/n;
		Ibat = Ibat/n;
		Vbat = Vbat/n;
		__delay_ms(100);
		
		Pact = Vact*Iact;
		Pbat = Vbat*Ibat;
		__delay_ms(100);
		
		P[2] = P[1];
		P[1] = P[0];
	
		if(k < 0x06) // Data acquisition
		{
			Z[k] = Pact;
			W[0] = 1.0; W[1] = 0.001; W[2] = -0.001;
			P[0] = 1.0;
			k++;
		}
	
		if(k == 0x06) // Normalization and Training
		{
			Normalization();
			__delay_ms(1);
			Training();
			k = 0x07;
		}
		
		if(k == 0x07) // Adjustment and error detection
		{
			P[0] = (Pact - MinLocal)/(MaxLocal - MinLocal);
			
			if(P[0] > 1.0)
			{
				P[0] = 1.0;
				Reassignment();
				Z[5] = Pact;
			}
			
			if(P[0] < 0.0)
			{
				P[0] = 0.0;
				Reassignment();
				Z[5] = Pact;
			}
		}
	
		at = P[0]*W[0] + P[1]*W[1] + P[2]*W[2];
		Tt = P[0] + 0.9;
		et = Tt - at;

		PW = 200*et; // Pulse Width
		__delay_ms(100);

		CCP1CONbits.DC1B = PW; // Pulse Width output
		CCPR1L = PW >> 2;
		PWM = (CCPR1L << 2) + CCP1CONbits.DC1B;
		__delay_ms(100);

		if(getReady() == 1)
		{
			R = getch(); // Scan the serial port
		}
		
		if(R == 'R')
		{
			PORTCbits.RC0 = 1;
			printf("%.2f\t",Pact);
			printf("%.2f\t\n",Pbat);
		}
		else if((R == 'C') || (putTXEmpty() == 1))
		{
			PORTCbits.RC0 = 0;
		}
		
		__delay_ms(100);
		
		// LCD Nokia Writing
		text_eraser(17,2,V1,BLACK);
		sprintf(V1,"%.2fV",Vact);
		
		Nokia_TXT(17,2,V1,BLACK);
		text_eraser(17,3,V2,BLACK);
		sprintf(V2,"%.2fV",Vbat);
		Nokia_TXT(17,3,V2,BLACK);
		
		text_eraser(17,4,P2,BLACK);
		sprintf(P2,"%.2fW",Pbat);	
		Nokia_TXT(17,4,P2,BLACK);
		
		Duty = et*100.0;
		
		text_eraser(29,5,D,BLACK);
		sprintf(D,"%.2f",Duty);
		Nokia_TXT(29,5,D,BLACK);
	}
}
