# Supplementary material for: Code and data from an ADALINE network trained with the RTRL and LMS algorithms for an MPPT controller in a photovoltaic system
Source: Data Brief. 2020 Sep 8;32:106296. doi: 10.1016/j.dib.2020.106296 (PMC7495059; doi:10.1016/j.dib.2020.106296)
Supplement: Supplementary file 2 [file mmc2.zip › Codes/ProcessingTXT.m]

% Code in MATLAB to process the powers
% of the Graphical Interface of Processing
% Author: Julie Pauline Viloria-Porto
% E-mail: jviloriaporto@gmail.com
% Created on September 27, 2018

clear; close all;

[archivo,ruta] = uigetfile('*.txt','Abrir');
%filename = 'Datos_Prueba_1.txt';
if archivo == 0
    return;
else
    delimiterIn = ',';
    [A,delimiterOut]  = importdata(archivo,delimiterIn);
    
    n = size(A,1);
    t = 0:1/60:n/60;
    t = t(1:n);
    plot(t,A(:,1),t,A(:,2),'linewidth',2)
    grid on
    
    set(gca,'fontsize',12)
    title('PV Module - NeuroController RTRL','fontsize',16)
    
    xlabel('Time (Min)','fontsize',14)
    ylabel('Power (W)','fontsize',14)

    leyenda = legend('PV Module Power','RTRL Controller Power');
    set(leyenda,'fontsize',12,'location','South Outside','orientation','horizontal')
    
    S1 = sum(A(:,1));
    S2 = sum(A(:,2));
    
    prom1 = S1/n;
    prom2 = S2/n;
    
    fprintf("Potencia promedio del M�dulo FV: %f\n", prom1)
    fprintf("Potencia promedio del Controlador: %f\n", prom2)
end
