# Supplementary material for: Code and data from an ADALINE network trained with the RTRL and LMS algorithms for an MPPT controller in a photovoltaic system
Source: Data Brief. 2020 Sep 8;32:106296. doi: 10.1016/j.dib.2020.106296 (PMC7495059; doi:10.1016/j.dib.2020.106296)
Supplement: Supplementary file 2 [file mmc2.zip › Codes/Read.py]

import pandas as pd
import matplotlib.pyplot as plt

df = pd.read_csv('Irradiance_Case1.csv')
df.info()
df.notnull().apply(pd.Series.value_counts)
x = df[['Time (sec)']]
y = df[['Ei (W/m^2)']]
plt.plot(x,y)
