# Supplementary material for: Code and data from an ADALINE network trained with the RTRL and LMS algorithms for an MPPT controller in a photovoltaic system
Source: Data Brief. 2020 Sep 8;32:106296. doi: 10.1016/j.dib.2020.106296 (PMC7495059; doi:10.1016/j.dib.2020.106296)
Supplement: Supplementary file 2 [file mmc2.zip › Codes/TerminalSerie.pde]

// Acquisition, Viewing and Storage of Data
// RTRL NeuroController Project
// Created on September 04, 2018
// Author: Julie Pauline Viloria-Porto
// E-mail: jviloriaporto@gmail.com

import processing.serial.*;    // Serial Processing Library

String COM;                    // Add serial communication port
                               // Search in Device Manager
String[] dato;
String Pact = "0.0";
String Pbat = "0.0";
float Panel;
float Bateria;
float yp1;
float yp2;
float yb1;
float yb2;
int x1 = 37;
int x2 = 38;                    // Horizontal position of the graph
int end;
boolean G = false;
boolean CS = false;

PrintWriter archivo;

Serial puerto;

void setup()
{
  COM = Serial.list()[0];
  puerto = new Serial(this, COM, 9600);
  puerto.bufferUntil('\n');
  puerto.write('C');
  
  archivo = createWriter("Datos_"+str(day())+str(month())+str(year())+"_"+str(hour())+str(minute())+str(second())+".txt");
  
  size(850,500);
  background(0,0,0);
  end = width - 201;
  yp1 = height;
  yp2 = height;
  yb1 = height;
  yb2 = height;
}

void draw()
{
  // Graphic window----------------------
  noFill();
  stroke(170,170,170);
  strokeWeight(1);
  rect(2,2,648,456,5);
  
  fill(0,0,0);
  noStroke();
  rect(4,5,28,452);
  
  stroke(170,170,170);
  line(5,5,33,5);
  
  textAlign(CENTER, TOP);
  
  fill(170,170,170);
  textSize(11);
  text("70W",19,35);
  stroke(170,170,170);
  line(5,50,33,50);
  
  fill(170,170,170);
  textSize(11);
  text("60W",19,80);
  stroke(170,170,170);
  line(5,95,33,95);
  
  fill(170,170,170);
  textSize(11);
  text("50W",19,125);
  stroke(170,170,170);
  line(5,140,33,140);
  
  fill(170,170,170);
  textSize(11);
  text("40W",19,170);
  stroke(170,170,170);
  line(5,185,33,185);
  
  fill(170,170,170);
  textSize(11);
  text("30W",19,215);
  stroke(170,170,170);
  line(5,230,33,230);
  
  fill(170,170,170);
  textSize(11);
  text("20W",19,260);
  stroke(170,170,170);
  line(5,275,33,275);
  
  fill(170,170,170);
  textSize(11);
  text("10W",19,305);
  stroke(170,170,170);
  line(5,320,33,320);
  
  fill(170,170,170);
  textSize(11);
  text("0W",19,350);
  stroke(170,170,170);
  line(5,365,33,365);
  
  fill(170,170,170);
  textSize(11);
  text("-10W",19,395);
  stroke(170,170,170);
  line(5,410,33,410);
  
  fill(170,170,170);
  textSize(11);
  text("-20W",19,440);
  stroke(170,170,170);
  line(5,455,33,455);
  
  fill(0,0,0);
  noStroke();
  rect(2,459,490,41);
  
  // Title-------------------------------
  fill(40,40,40);
  stroke(170,170,170);
  strokeWeight(1);
  rect(653,2,195,235,5);
  
  fill(255,255,255);
  textSize(20);
  text("Terminal Serie",754,7);
  
  // Button1-------------------------------
  fill(200,200,200);
  rect(658,37,90,40,10);
  fill(30,30,30);
  textSize(16);
  text("Conectar",703,46);
  
  // Button2-------------------------------
  fill(200,200,200);
  rect(753,37,90,40,10);
  fill(30,30,30);
  textSize(16);
  text("Apagar",799,46);
  
  // Button3-------------------------------
  fill(200,200,200);
  rect(706,87,90,40,10);
  fill(30,30,30);
  textSize(16);
  text("Capturar",751,88);
  text("Datos",752,107);
  
  // Measurements--------------------------
  fill(255,255,255);
  textSize(18);
  text("Medida",753,157);
  
  fill(255,255,0);
  textSize(18);
  text("1:",704,182);
  
  fill(255,255,0);
  textSize(18);
  text(Pact + "W",764,182);
  
  fill(0,253,253);
  textSize(18);
  text("2:",704,207);
  
  fill(0,253,253);
  textSize(18);
  text(Pbat + "W",764,207);
  
  // Eyelash 1----------------------------
  fill(255,255,0);
  noStroke();
  quad(2,461,28,461,13,498,2,498);
  fill(0,0,0);
  textSize(16);
  text("1",11,469);
  
  noFill();
  stroke(255,255,0);
  strokeWeight(1);
  quad(2,461,115,461,100,498,2,498);
  
  fill(255,255,255);
  textSize(16);
  text("Potencia",65,461);
  text("Módulo FV",62,478);
  
  // Eyelash 2----------------------------
  fill(0,253,253);
  noStroke();
  quad(119,461,145,461,130,498,104,498);
  fill(0,0,0);
  textSize(16);
  text("2",124,469);
  
  noFill();
  stroke(0,253,253);
  strokeWeight(1);
  quad(119,461,239,461,224,498,104,498);
  
  fill(255,255,255);
  textSize(16);
  text("Potencia de",188,461);
  text("la Batería",186,478);
  
  // -------------------------------------
  if((G == true) && (CS == true))
  {
    fill(255,255,255);
    textSize(16);
    text("Capturando Datos",415,469);
  }
  
  // Serial port-------------------------
  while(puerto.available() > 0)
  {
    dato = puerto.readString().split("\t");
    if(dato != null)
    {
      Pact = dato[0];
      Pact = trim(Pact);       // Eliminate white space
      Panel = float(Pact);
      
      Pbat = dato[1];
      Pbat = trim(Pbat);       // Eliminate white space
      Bateria = float(Pbat);
      
      if(G == true)
      {
        archivo.print(Pact + ",\t");
        archivo.println(Pbat + ",");
        archivo.flush();
      }
      
      Panel = map(Panel,-20,80,45,height-5); // Scaled data for window size
      Bateria = map(Bateria,-20,80,45,height-5);
      
      stroke(255,255,0);
      strokeWeight(2);
      line(x1, yp1, x2, yp2);
      
      stroke(0,253,253);
      strokeWeight(2);
      line(x1, yb1, x2, yb2);
      
      x1 = x2;
      yp1 = yp2;
      yb1 = yb2;
      yp2 = height - Panel;
      yb2 = height - Bateria;
      
      // End of window, return to start
      if(x2 >= end)
      {
        background(0);
        x1 = 37;
        x2 = 38;
        yp1 = yp2;
        yb1 = yb2;
      }
      else
      {
        x2+=5;
      }
    }
  }
}

void mousePressed()
{
  if((mouseX > 658 & mouseX < 748) & (mouseY > 37 & mouseY < 77))
  {
    fill(60,60,60);
    noStroke();
    rect(658,37,90,40,10);
    puerto.write('R');
    CS = true;
  }
  if((mouseX > 753 & mouseX < 843) & (mouseY > 37 & mouseY < 77))
  {
    fill(60,60,60);
    noStroke();
    rect(753,37,90,40,10);
    puerto.write('C');
    CS = false;
  }
  if((mouseX > 706 & mouseX < 796) & (mouseY > 87 & mouseY < 127))
  {
    fill(60,60,60);
    noStroke();
    rect(706,87,90,40,10);
    if(G == false)
    {
      G = true;
    }
    else
    {
      G = false;
    }
  }
}
