# Supplementary material for: Code and data from an ADALINE network trained with the RTRL and LMS algorithms for an MPPT controller in a photovoltaic system
Source: Data Brief. 2020 Sep 8;32:106296. doi: 10.1016/j.dib.2020.106296 (PMC7495059; doi:10.1016/j.dib.2020.106296)
Supplement: Supplementary file 2 [file mmc2.zip › Codes/training.m]

function [W1, W2, W3, T] = training(Pp, e)

	r = 6;
	alpha = 0.1;

	persistent z p w;

	if isempty(z)
		z = 0;
	end
	
	if isempty(p)
		p = [0 0 0 0 0 0];
	end
	
	if isempty(w)
		w = [0 0 0];
	end
	
	z = z + 1;
	
	if (z <= r)
		p(z) = Pp;
		w = [1.0000 0.0010 -0.0010];
	elseif (z == 7)

		P = [p(1:6);
			 0 p(1:5);
			 0 0 p(1:4)];

		t = P;
		
		a = [0 0 0 0 0 0];

		for i=1:r
			a(i) = w*P(:,i);
		end
		
		e = [0 0 0 0 0 0];

		for i=1:r
			e(i) = t(i) - a(i);
		end
		
		for i=1:r
			w = w + 2*alpha*e(i)*P(:,i)';
		end
		
	else
		if (e == 1)
			p(1:2) = p(2:3);
			p(3) = Pp;
		end

		z = 7;
	end
	
	%Synaptic Weights
	W1 = w(1);
	W2 = w(2);
	W3 = w(3);

	%Target
	T = Pp + 0.9;
	
end
