# Supplementary material for: Code and data from an ADALINE network trained with the RTRL and LMS algorithms for an MPPT controller in a photovoltaic system
Source: Data Brief. 2020 Sep 8;32:106296. doi: 10.1016/j.dib.2020.106296 (PMC7495059; doi:10.1016/j.dib.2020.106296)
Supplement: Supplementary file 2 [file mmc2.zip › Codes/trainingLMS.m]

function [W1, W2] = trainingLMS(Pp, e)

	Q = 3;
	P = [0 0 0; 0 0 0];
	
	persistent z p;

	if isempty(z)
		z = 0;
	end

	if isempty(p)
		p = [0 0 0];
	end

	if e == 1
		p(1:2) = p(2:3);
		p(3) = Pp;
	end
	
	z = z + 1;

	if z > 3
		P(1,1:3) = p(1:3);
		P(2,2:3) = P(1,1:2);
		
		Pmax = max(p);
		
		T = P(1,1:3)/Pmax;
		
		R = (1/Q)*P*P';
		H = (1/Q)*P*T';
		
		%Calculate of mean square error
		Xm = inv(R)*H;
		
		%Performance index
		c = (1/Q)*T.^2;
		
		F = c - 2*Xm'*H + Xm'*R*Xm;
		
		w1 = Xm(1);
		w2 = Xm(2);
	else
		p(z) = Pp;
		w1 = random('Normal',0,0.005);
		w2 = random('Normal',0,0.005);
	end
	
	%Synaptic Weights
	W1 = w1;
	W2 = w2;
	
end
