# Supplementary material for: Code and data from an ADALINE network trained with the RTRL and LMS algorithms for an MPPT controller in a photovoltaic system
Source: Data Brief. 2020 Sep 8;32:106296. doi: 10.1016/j.dib.2020.106296 (PMC7495059; doi:10.1016/j.dib.2020.106296)
Supplement: Supplementary file 2 [file mmc2.zip › Codes/trainingRTRL.m]

function [p, W1, W2, W3, t] = trainingRTRL(Pp)

	r = 6;
	a = [0 0 0 0 0 0];
	e = [0 0 0 0 0 0];
	F = 0;
	dFW1 = 0;
	dFW2 = 0;
	dFW3 = 0;

	persistent k Z w x;

	if isempty(k)
		k = 0;
	end

	if isempty(Z)
		Z = [0 0 0 0 0 0];
	end
	
	if isempty(w)
		w = [0 0 0];
	end
	
	if isempty(x)
		x = 0;
	end
	
	k = k + 1;
	
	if k <= r
	
		Z(k) = Pp;
		aux = 1;
		w = [1.0000 0.0010 -0.0010];
		
	elseif k == 7
		MinLocal = min(Z);
		MaxLocal = max(Z);
		P = (Z - MinLocal)./(MaxLocal - MinLocal);
		T = P;
		
		for i=1:r
			if i == 1
				a(i) = w(1)*P(i);
			elseif i == 2
				a(i) = w(1)*P(i) + w(2)*P(i-1);
			else
				a(i) = w(1)*P(i) + w(2)*P(i-1) + w(3)*P(i-2);
			end
		end
		
		for i=1:r
			F = F + (T(i) - a(i)).^2;
			e(i) = T(i) - a(i);
		end
		
		F = F/r;
		
		for i=3:r
			dFW1 = dFW1 + P(i)*(-2*e(i));
			dFW2 = dFW2 + P(i-1)*(-2*e(i));
			dFW3 = dFW3 + P(i-2)*(-2*e(i));
		end
		
		w(1) = w(1) - 0.1*dFW1;
		w(2) = w(2) - 0.1*dFW2;
		w(3) = w(3) - 0.1*dFW3;
	
		aux = 1;
		
	else
		MinLocal = min(Z);
		MaxLocal = max(Z);
		Ninput = (Pp - MinLocal)/(MaxLocal - MinLocal);
		if Ninput > 1
			aux = 1;
			k = 7;
			Z(1:5) = Z(2:6);
			Z(6) = Pp;
		elseif Ninput < 0
			aux = 0;
			k = 7;
			Z(1:5) = Z(2:6);
			Z(6) = Pp;
		else
			aux = Ninput;
		end
		
		x = 0.9;
		
	end
	
	p = aux;
	
	W1 = w(1);
	W2 = w(2);
	W3 = w(3);
	
	t = x + aux;

end
