# Supplementary material for: Code and data from an ADALINE network trained with the RTRL and LMS algorithms for an MPPT controller in a photovoltaic system
Source: Data Brief. 2020 Sep 8;32:106296. doi: 10.1016/j.dib.2020.106296 (PMC7495059; doi:10.1016/j.dib.2020.106296)
Supplement: Supplementary file 3 [file mmc3.zip]

Archive with 43 entries (40 files):
- Data/
- Data/Computational_Tests/
- Data/Computational_Tests/Irradiance_Case1.csv
- Data/Computational_Tests/Irradiance_Case2.csv
- Data/Computational_Tests/Irradiance_Case3.csv
- Data/Computational_Tests/Irradiance_Case4.csv
- Data/Computational_Tests/Irradiance_Case5.csv
- Data/Computational_Tests/IterativeLMS_Case1.csv
- Data/Computational_Tests/IterativeLMS_Case2.csv
- Data/Computational_Tests/IterativeLMS_Case3.csv
- Data/Computational_Tests/IterativeLMS_Case4.csv
- Data/Computational_Tests/IterativeLMS_Case5.csv
- Data/Computational_Tests/LMS_Case1.csv
- Data/Computational_Tests/LMS_Case2.csv
- Data/Computational_Tests/LMS_Case3.csv
- Data/Computational_Tests/LMS_Case4.csv
- Data/Computational_Tests/LMS_Case5.csv
- Data/Computational_Tests/P&O_Case1.csv
- Data/Computational_Tests/P&O_Case2.csv
- Data/Computational_Tests/P&O_Case3.csv
- Data/Computational_Tests/P&O_Case4.csv
- Data/Computational_Tests/P&O_Case5.csv
- Data/Computational_Tests/PVModule_Case1.csv
- Data/Computational_Tests/PVModule_Case2.csv
- Data/Computational_Tests/PVModule_Case3.csv
- Data/Computational_Tests/PVModule_Case4.csv
- Data/Computational_Tests/PVModule_Case5.csv
- Data/Computational_Tests/RTRL_Case1.csv
- Data/Computational_Tests/RTRL_Case2.csv
- Data/Computational_Tests/RTRL_Case3.csv
- Data/Computational_Tests/RTRL_Case4.csv
- Data/Computational_Tests/RTRL_Case5.csv
- Data/Computational_Tests/Temperature_Case1.csv
- Data/Computational_Tests/Temperature_Case2.csv
- Data/Computational_Tests/Temperature_Case3.csv
- Data/Computational_Tests/Temperature_Case4.csv
- Data/Computational_Tests/Temperature_Case5.csv
- Data/Experimental_Tests/
- Data/Experimental_Tests/Session1.txt
- Data/Experimental_Tests/Session2.txt
- Data/Experimental_Tests/Session3.1.txt
- Data/Experimental_Tests/Session3.2.txt
- Data/Experimental_Tests/Session3.3.txt
