# Supplementary material for: Code and data from an ADALINE network trained with the RTRL and LMS algorithms for an MPPT controller in a photovoltaic system
Source: Data Brief. 2020 Sep 8;32:106296. doi: 10.1016/j.dib.2020.106296 (PMC7495059; doi:10.1016/j.dib.2020.106296)
Supplement: Supplementary file 3 [file mmc3.zip › Data/Computational_Tests/Irradiance_Case1.csv]

Time (sec)	Ei (W/m^2)
0	1000
0.001	1000
0.002	1000
0.003	1000
0.004	1000
0.005	1000
0.006	1000
0.007	1000
0.008	1000
0.009	1000
0.01	1000
0.011	1000
0.012	1000
0.013	1000
0.014	1000
0.015	1000
0.016	1000
0.017	1000
0.018	1000
0.019	1000
0.02	1000
0.021	1000
0.022	1000
0.023	1000
0.024	1000
0.025	1000
