# Supplementary material for: Code and data from an ADALINE network trained with the RTRL and LMS algorithms for an MPPT controller in a photovoltaic system
Source: Data Brief. 2020 Sep 8;32:106296. doi: 10.1016/j.dib.2020.106296 (PMC7495059; doi:10.1016/j.dib.2020.106296)
Supplement: Supplementary file 3 [file mmc3.zip › Data/Computational_Tests/Irradiance_Case2.csv]

Time (sec)	Ei (W/m^2)
0	0
0.06	600
0.06	1000
0.12	1000
0.12	500
0.18	500
0.18	700
0.24	700
0.24	900
0.3	900
0.3	100
0.36	100
0.36	1000
0.42	1000
0.42	300
0.5	300
0.5	800
0.58	800
0.66	200
0.74	200
0.74	1000
0.82	1000
0.82	400
0.88	400
0.932	1000
1	0
