# Supplementary material for: Code and data from an ADALINE network trained with the RTRL and LMS algorithms for an MPPT controller in a photovoltaic system
Source: Data Brief. 2020 Sep 8;32:106296. doi: 10.1016/j.dib.2020.106296 (PMC7495059; doi:10.1016/j.dib.2020.106296)
Supplement: Supplementary file 3 [file mmc3.zip › Data/Computational_Tests/Irradiance_Case3.csv]

Time (sec)	Ei (W/m^2)
0	1000
0.2	1000
0.4	1000
0.6	1000
0.8	1000
1	1000
1.2	1000
1.4	1000
1.6	1000
1.8	1000
2	1000
2.2	1000
2.4	1000
2.6	1000
2.8	1000
3	1000
