# Supplementary material for: Code and data from an ADALINE network trained with the RTRL and LMS algorithms for an MPPT controller in a photovoltaic system
Source: Data Brief. 2020 Sep 8;32:106296. doi: 10.1016/j.dib.2020.106296 (PMC7495059; doi:10.1016/j.dib.2020.106296)
Supplement: Supplementary file 3 [file mmc3.zip › Data/Computational_Tests/Irradiance_Case4.csv]

Time (sec)	Ei (W/m^2)
0	0
0.05	536
0.06	926
0.1	100
0.15	0
0.2	1000
0.25	600
0.25	10
0.3	10
0.35	456
0.4	1000
0.45	800
0.45	646.6
0.477	646.6
0.5	210
0.55	10
0.6	980
0.61	0
0.62	785
0.635	660
0.65	629
0.668	680
0.684	780
0.695	940
0.7	1200
0.75	350
0.8	600
0.811	20
0.811	820
0.82	40
0.82	1100
0.9	1300
0.95	388
1	0
