# Supplementary material for: Code and data from an ADALINE network trained with the RTRL and LMS algorithms for an MPPT controller in a photovoltaic system
Source: Data Brief. 2020 Sep 8;32:106296. doi: 10.1016/j.dib.2020.106296 (PMC7495059; doi:10.1016/j.dib.2020.106296)
Supplement: Supplementary file 3 [file mmc3.zip › Data/Computational_Tests/Irradiance_Case5.csv]

Time (sec)	Ei (W/m^2)
0	100
0.5	100
0.5	200
1	200
1	400
1.5	400
1.5	600
2	600
2	800
2.5	800
2.5	1000
3	1000
3	700
3.5	700
3.5	400
4	400
4	100
4.5	100
5	0
5.5	1000
7.5	10
9.5	10
10.2	1000
11	800
11	210
13	10
13	980
15	1200
16	350
19.5	600
20	1100
25	1300
