# Supplementary material for: Code and data from an ADALINE network trained with the RTRL and LMS algorithms for an MPPT controller in a photovoltaic system
Source: Data Brief. 2020 Sep 8;32:106296. doi: 10.1016/j.dib.2020.106296 (PMC7495059; doi:10.1016/j.dib.2020.106296)
Supplement: Supplementary file 3 [file mmc3.zip › Data/Computational_Tests/IterativeLMS_Case1.csv]

Time (sec)	Iterative LMS Power (W)
0	-1.279E-13
3.1554E-30	-1.279E-13
6.3109E-30	-1.279E-13
1.743E-07	-1.0933E-05
1.0458E-06	-0.0003929
4.4794E-06	-0.0071585
9.4021E-06	-0.031253
1.7141E-05	-0.10231
2.5E-05	-0.21424
3.8301E-05	-0.48859
4.5E-05	-0.66447
4.5E-05	-0.66447
4.5E-05	-0.66447
4.5E-05	-0.66447
4.5E-05	-0.66447
4.5E-05	-0.66447
4.5E-05	-0.66447
4.5E-05	-0.66447
4.5E-05	-0.66447
4.5E-05	-0.66447
4.5E-05	-0.66447
4.5E-05	-0.66447
4.5E-05	-0.66447
4.5E-05	-0.66447
4.5E-05	-0.66447
4.5E-05	-0.66447
4.5E-05	-0.66447
4.5E-05	-0.66447
4.5001E-05	-0.66448
4.5003E-05	-0.66456
4.5017E-05	-0.66493
4.5083E-05	-0.66679
4.5414E-05	-0.67611
4.7068E-05	-0.72356
5E-05	-0.81105
5E-05	-0.81105
5E-05	-0.81105
5.2932E-05	-0.90279
6.7592E-05	-1.4201
7.5E-05	-1.7157
9.4748E-05	-2.5946
9.4748E-05	-2.5946
9.4748E-05	-2.5946
9.4748E-05	-2.5946
9.4748E-05	-2.5946
9.4748E-05	-2.5946
9.4748E-05	-2.5946
9.4748E-05	-2.5946
9.4748E-05	-2.5946
9.4748E-05	-2.5946
9.4748E-05	-2.5946
9.4748E-05	-2.5946
9.4748E-05	-2.5946
9.4748E-05	-2.5946
9.4748E-05	-2.5946
9.4748E-05	-2.5946
9.4748E-05	-2.5946
9.4748E-05	-2.5946
9.4749E-05	-2.5946
9.4754E-05	-2.5949
9.4781E-05	-2.5961
9.4913E-05	-2.6024
9.5575E-05	-2.634
9.8884E-05	-2.7934
0.0001	-2.8478
0.0001	-2.8478
0.0001	-2.8478
0.00010112	-2.9025
0.0001067	-3.1801
0.000125	-4.1294
0.00014469	-5.1921
0.00014469	-5.1921
0.00014469	-5.1921
0.00015	-5.482
0.00015	-5.482
0.00015	-5.482
0.00015531	-5.7719
0.000175	-6.8366
0.00019466	-7.8599
0.00019466	-7.8599
0.00019466	-7.8599
0.00019466	-7.8599
0.00019466	-7.8599
0.00019466	-7.8599
0.00019466	-7.8599
0.00019466	-7.8599
0.00019466	-7.8599
0.00019466	-7.8599
0.00019466	-7.8599
0.00019466	-7.8599
0.00019466	-7.8599
0.00019466	-7.8599
0.00019466	-7.8599
0.00019466	-7.8599
0.00019466	-7.8599
0.00019466	-7.86
0.00019467	-7.8606
0.00019473	-7.8632
0.00019499	-7.8767
0.00019631	-7.9435
0.0002	-8.1279
0.0002	-8.1279
0.0002	-8.1279
0.00020369	-8.3098
0.00022211	-9.1739
0.000225	-9.3021
0.00023945	-9.9081
0.00024465	-10.111
0.00024465	-10.111
0.00024465	-10.111
0.00025	-10.311
0.00025	-10.311
0.00025	-10.311
0.00025535	-10.502
0.000275	-11.115
0.00029471	-11.582
0.00029471	-11.582
0.00029471	-11.582
0.0003	-11.68
0.0003	-11.68
0.0003	-11.68
0.00030529	-11.767
0.000325	-11.982
0.00034519	-12.017
0.00034519	-12.017
0.00034519	-12.017
0.00034519	-12.017
0.00034519	-12.017
0.00034519	-12.017
0.00034519	-12.017
0.00034519	-12.017
0.00034519	-12.017
0.00034519	-12.017
0.00034519	-12.017
0.00034519	-12.017
0.00034519	-12.017
0.00034519	-12.017
0.00034519	-12.017
0.00034519	-12.017
0.00034519	-12.017
0.00034519	-12.017
0.00034521	-12.017
0.00034532	-12.016
0.00034585	-12.015
0.00034849	-12.004
0.00035	-11.997
0.00035	-11.997
0.00035	-11.997
0.00035151	-11.988
0.00035903	-11.929
0.000375	-11.711
0.00038153	-11.586
0.00038153	-11.586
0.00039675	-11.214
0.00039675	-11.214
0.00039675	-11.214
0.00039675	-11.214
0.00039675	-11.214
0.00039675	-11.214
0.00039675	-11.214
0.00039675	-11.214
0.00039675	-11.214
0.00039675	-11.214
0.00039675	-11.214
0.00039675	-11.214
0.00039675	-11.214
0.00039675	-11.214
0.00039675	-11.214
0.00039675	-11.214
0.00039675	-11.214
0.00039676	-11.214
0.00039678	-11.214
0.00039688	-11.211
0.00039741	-11.196
0.0004	-11.126
0.0004	-11.126
0.0004	-11.126
0.00040259	-11.057
0.00041552	-10.662
0.000425	-10.321
0.00044586	-9.4205
0.00044586	-9.4205
0.00044586	-9.4205
0.00044586	-9.4205
0.00044586	-9.4205
0.00044586	-9.4205
0.00044586	-9.4205
0.00044586	-9.4205
0.00044586	-9.4205
0.00044586	-9.4205
0.00044586	-9.4205
0.00044586	-9.4205
0.00044586	-9.4205
0.00044586	-9.4205
0.00044586	-9.4205
0.00044586	-9.4205
0.00044586	-9.4205
0.00044587	-9.4203
0.00044589	-9.4192
0.00044599	-9.4141
0.00044652	-9.3888
0.00044917	-9.2648
0.00045	-9.227
0.00045	-9.227
0.00045	-9.227
0.00045083	-9.1892
0.00045498	-8.9953
0.000475	-7.9456
0.00049456	-6.7413
0.00049456	-6.7413
0.00049456	-6.7413
0.0005	-6.3923
0.0005	-6.3923
0.0005	-6.3923
0.00050544	-6.0473
0.000525	-4.6967
0.00054433	-3.1949
0.00054433	-3.1949
0.00054433	-3.1949
0.00055	-2.7422
0.00055	-2.7422
0.00055	-2.7422
0.00055567	-2.2953
0.000575	-0.66851
0.00059447	1.1298
0.00059447	1.1298
0.00059447	1.1298
0.0006	1.6494
0.0006	1.6494
0.0006	1.6494
0.00060553	2.162
0.000625	4.0662
0.00064458	6.1282
0.00064458	6.1282
0.00064458	6.1282
0.00064458	6.1282
0.00064458	6.1282
0.00064458	6.1282
0.00064458	6.1282
0.00064458	6.1282
0.00064458	6.1282
0.00064458	6.1282
0.00064458	6.1282
0.00064458	6.1282
0.00064458	6.1282
0.00064458	6.1282
0.00064458	6.1282
0.00064458	6.1282
0.00064458	6.1284
0.00064459	6.1293
0.00064464	6.134
0.00064485	6.157
0.00064591	6.2716
0.00065	6.7048
0.00065	6.7048
0.00065	6.7048
0.00065409	7.1332
0.000675	9.4129
0.00069468	11.694
0.00069468	11.694
0.00069468	11.694
0.00069468	11.694
0.00069468	11.694
0.00069468	11.694
0.00069468	11.694
0.00069468	11.694
0.00069468	11.694
0.00069468	11.694
0.00069468	11.694
0.00069468	11.694
0.00069468	11.694
0.00069468	11.694
0.00069468	11.694
0.00069468	11.694
0.00069469	11.694
0.00069469	11.695
0.00069474	11.7
0.00069495	11.725
0.00069601	11.85
0.0007	12.312
0.0007	12.312
0.0007	12.312
0.00070399	12.768
0.000725	15.242
0.00074477	17.679
0.00074477	17.679
0.00074477	17.679
0.00074477	17.679
0.00074477	17.679
0.00074477	17.679
0.00074477	17.679
0.00074477	17.679
0.00074477	17.679
0.00074477	17.679
0.00074477	17.679
0.00074477	17.679
0.00074477	17.679
0.00074477	17.679
0.00074477	17.679
0.00074477	17.679
0.00074477	17.68
0.00074478	17.681
0.00074482	17.686
0.00074503	17.713
0.00074609	17.845
0.00075	18.322
0.00075	18.322
0.00075	18.322
0.00075391	18.792
0.000775	21.386
0.00079485	23.905
0.00079485	23.905
0.00079485	23.905
0.00079485	23.905
0.00079485	23.905
0.00079485	23.905
0.00079485	23.905
0.00079485	23.905
0.00079485	23.905
0.00079485	23.905
0.00079485	23.905
0.00079485	23.905
0.00079485	23.905
0.00079486	23.905
0.00079486	23.905
0.00079486	23.905
0.00079486	23.906
0.00079487	23.907
0.00079491	23.912
0.00079512	23.939
0.00079618	24.074
0.0008	24.55
0.0008	24.55
0.0008	24.55
0.00080382	25.018
0.00082293	27.386
0.000825	27.646
0.00083535	28.949
0.00084492	30.16
0.00084492	30.16
0.00084492	30.16
0.00084492	30.16
0.00084492	30.16
0.00084492	30.16
0.00084492	30.16
0.00084492	30.16
0.00084492	30.16
0.00084492	30.16
0.00084492	30.16
0.00084492	30.16
0.00084492	30.16
0.00084492	30.16
0.00084492	30.16
0.00084492	30.16
0.00084493	30.16
0.00084493	30.161
0.00084498	30.167
0.00084519	30.193
0.00084625	30.327
0.00085	30.787
0.00085	30.787
0.00085	30.787
0.00085375	31.237
0.00087252	33.501
0.000875	33.801
0.00088742	35.304
0.00089502	36.221
0.00089502	36.221
0.00089502	36.221
0.00089502	36.221
0.00089502	36.221
0.00089502	36.221
0.00089502	36.221
0.00089502	36.221
0.00089502	36.221
0.00089502	36.221
0.00089502	36.221
0.00089502	36.221
0.00089502	36.221
0.00089502	36.221
0.00089502	36.221
0.00089502	36.221
0.00089502	36.221
0.00089503	36.222
0.00089507	36.227
0.00089528	36.253
0.00089634	36.379
0.0009	36.804
0.0009	36.804
0.0009	36.804
0.00090366	37.218
0.00092195	39.282
0.000925	39.625
0.00094026	41.323
0.00094503	41.849
0.00094503	41.849
0.00094503	41.849
0.00094503	41.849
0.00094503	41.849
0.00094503	41.849
0.00094503	41.849
0.00094503	41.849
0.00094503	41.849
0.00094503	41.849
0.00094503	41.849
0.00094503	41.849
0.00094503	41.849
0.00094503	41.849
0.00094503	41.849
0.00094503	41.849
0.00094503	41.849
0.00094504	41.85
0.00094508	41.854
0.00094529	41.878
0.00094635	41.993
0.00095	42.376
0.00095	42.376
0.00095	42.376
0.00095365	42.749
0.00097188	44.585
0.000975	44.894
0.00099058	46.413
0.00099503	46.839
0.00099503	46.839
0.00099503	46.839
0.001	47.292
0.001	47.292
0.001	47.292
0.001005	47.724
0.001025	49.414
0.001045	51.012
0.001045	51.012
0.001045	51.012
0.00105	51.377
0.00105	51.377
0.00105	51.377
0.001055	51.719
0.001075	53.034
0.001095	54.243
0.001095	54.243
0.001095	54.243
0.0011	54.51
0.0011	54.51
0.0011	54.51
0.001105	54.754
0.001125	55.666
0.001145	56.47
0.001145	56.47
0.001145	56.47
0.00115	56.637
0.00115	56.637
0.00115	56.637
0.001155	56.78
0.001175	57.29
0.001195	57.7
0.001195	57.7
0.001195	57.7
0.0012	57.77
0.0012	57.77
0.0012	57.77
0.001205	57.817
0.001225	57.952
0.001245	58.007
0.001245	58.007
0.001245	58.007
0.00125	57.99
0.00125	57.99
0.00125	57.99
0.001255	57.952
0.001275	57.763
0.001295	57.522
0.001295	57.522
0.001295	57.522
0.001295	57.522
0.001295	57.522
0.001295	57.522
0.001295	57.522
0.001295	57.522
0.001295	57.522
0.001295	57.522
0.001295	57.522
0.001295	57.522
0.001295	57.522
0.001295	57.522
0.001295	57.522
0.001295	57.522
0.001295	57.522
0.001295	57.522
0.0012951	57.52
0.0012955	57.515
0.0012976	57.481
0.0013	57.435
0.0013	57.435
0.0013	57.435
0.0013024	57.384
0.0013144	57.122
0.001325	56.883
0.0013449	56.421
0.0013449	56.421
0.0013449	56.421
0.0013449	56.421
0.0013449	56.421
0.0013449	56.421
0.0013449	56.421
0.0013449	56.421
0.0013449	56.421
0.0013449	56.421
0.0013449	56.421
0.0013449	56.421
0.0013449	56.421
0.0013449	56.421
0.0013449	56.421
0.0013449	56.421
0.0013449	56.421
0.001345	56.42
0.001345	56.418
0.0013455	56.408
0.0013476	56.353
0.00135	56.282
0.00135	56.282
0.00135	56.282
0.0013524	56.207
0.0013645	55.832
0.001375	55.506
0.0013949	54.905
0.0013949	54.905
0.0013949	54.905
0.0013949	54.905
0.0013949	54.905
0.0013949	54.905
0.0013949	54.905
0.0013949	54.905
0.0013949	54.905
0.0013949	54.905
0.0013949	54.905
0.0013949	54.905
0.0013949	54.905
0.0013949	54.905
0.0013949	54.905
0.0013949	54.905
0.0013949	54.905
0.001395	54.904
0.001395	54.902
0.0013955	54.889
0.0013976	54.821
0.0014	54.736
0.0014	54.736
0.0014	54.736
0.0014024	54.646
0.0014145	54.208
0.001425	53.841
0.0014449	53.185
0.0014449	53.185
0.0014449	53.185
0.0014449	53.185
0.0014449	53.185
0.0014449	53.185
0.0014449	53.185
0.0014449	53.185
0.0014449	53.185
0.0014449	53.185
0.0014449	53.185
0.0014449	53.185
0.0014449	53.185
0.0014449	53.185
0.0014449	53.185
0.0014449	53.185
0.0014449	53.185
0.001445	53.184
0.001445	53.182
0.0014455	53.168
0.0014476	53.096
0.00145	53.007
0.00145	53.007
0.00145	53.007
0.0014524	52.913
0.0014645	52.464
0.001475	52.096
0.001495	51.463
0.001495	51.463
0.001495	51.463
0.001495	51.463
0.001495	51.463
0.001495	51.463
0.001495	51.463
0.001495	51.463
0.001495	51.463
0.001495	51.463
0.001495	51.463
0.001495	51.463
0.001495	51.463
0.001495	51.463
0.001495	51.463
0.001495	51.463
0.001495	51.463
0.001495	51.463
0.0014951	51.46
0.0014955	51.448
0.0014976	51.38
0.0015	51.296
0.0015	51.296
0.0015	51.296
0.0015024	51.209
0.0015144	50.794
0.001525	50.462
0.001545	49.921
0.001545	49.921
0.001545	49.921
0.001545	49.921
0.001545	49.921
0.001545	49.921
0.001545	49.921
0.001545	49.921
0.001545	49.921
0.001545	49.921
0.001545	49.921
0.001545	49.921
0.001545	49.921
0.001545	49.921
0.001545	49.921
0.001545	49.921
0.001545	49.92
0.001545	49.92
0.0015451	49.918
0.0015455	49.908
0.0015476	49.851
0.00155	49.781
0.00155	49.781
0.00155	49.781
0.0015524	49.708
0.0015642	49.368
0.001575	49.099
0.001595	48.703
0.001595	48.703
0.001595	48.703
0.001595	48.703
0.001595	48.703
0.001595	48.703
0.001595	48.703
0.001595	48.703
0.001595	48.703
0.001595	48.703
0.001595	48.703
0.001595	48.703
0.001595	48.703
0.001595	48.703
0.001595	48.703
0.001595	48.703
0.001595	48.703
0.0015951	48.702
0.0015951	48.701
0.0015956	48.694
0.0015977	48.654
0.0016	48.603
0.0016	48.603
0.0016	48.603
0.0016023	48.55
0.0016139	48.311
0.001625	48.129
0.0016451	47.914
0.0016451	47.914
0.0016451	47.914
0.0016451	47.914
0.0016451	47.914
0.0016451	47.914
0.0016451	47.914
0.0016451	47.914
0.0016451	47.914
0.0016451	47.914
0.0016451	47.914
0.0016451	47.914
0.0016451	47.914
0.0016451	47.914
0.0016451	47.914
0.0016451	47.914
0.0016451	47.914
0.0016451	47.914
0.0016452	47.913
0.0016456	47.91
0.0016477	47.89
0.00165	47.862
0.00165	47.862
0.00165	47.862
0.0016523	47.83
0.0016637	47.704
0.001675	47.627
0.0016951	47.61
0.0016951	47.61
0.0016951	47.61
0.0016951	47.61
0.0016951	47.61
0.0016951	47.61
0.0016951	47.61
0.0016951	47.61
0.0016951	47.61
0.0016951	47.61
0.0016951	47.61
0.0016951	47.61
0.0016951	47.61
0.0016951	47.61
0.0016951	47.61
0.0016951	47.61
0.0016951	47.61
0.0016951	47.61
0.0016952	47.61
0.0016956	47.611
0.0016977	47.612
0.0017	47.606
0.0017	47.606
0.0017	47.606
0.0017023	47.598
0.0017135	47.583
0.001725	47.619
0.0017451	47.797
0.0017451	47.797
0.0017451	47.797
0.0017451	47.797
0.0017451	47.797
0.0017451	47.797
0.0017451	47.797
0.0017451	47.797
0.0017451	47.797
0.0017451	47.797
0.0017451	47.797
0.0017451	47.797
0.0017451	47.797
0.0017451	47.797
0.0017451	47.797
0.0017451	47.797
0.0017451	47.797
0.0017451	47.797
0.0017452	47.798
0.0017456	47.803
0.0017477	47.825
0.00175	47.84
0.00175	47.84
0.00175	47.84
0.0017523	47.853
0.0017637	47.946
0.001775	48.086
0.001795	48.441
0.001795	48.441
0.001795	48.441
0.001795	48.441
0.001795	48.441
0.001795	48.441
0.001795	48.441
0.001795	48.441
0.001795	48.441
0.001795	48.441
0.001795	48.441
0.001795	48.441
0.001795	48.441
0.001795	48.441
0.001795	48.441
0.001795	48.441
0.001795	48.442
0.001795	48.442
0.0017951	48.444
0.0017956	48.452
0.0017977	48.492
0.0018	48.528
0.0018	48.528
0.0018	48.528
0.0018023	48.561
0.001814	48.753
0.001825	48.978
0.001845	49.483
0.001845	49.483
0.001845	49.483
0.001845	49.483
0.001845	49.483
0.001845	49.483
0.001845	49.483
0.001845	49.483
0.001845	49.483
0.001845	49.483
0.001845	49.483
0.001845	49.483
0.001845	49.483
0.001845	49.483
0.001845	49.483
0.001845	49.483
0.001845	49.483
0.001845	49.484
0.0018451	49.486
0.0018455	49.498
0.0018476	49.553
0.00185	49.606
0.00185	49.606
0.00185	49.606
0.0018524	49.656
0.0018642	49.933
0.001875	50.223
0.001895	50.847
0.001895	50.847
0.001895	50.847
0.001895	50.847
0.001895	50.847
0.001895	50.847
0.001895	50.847
0.001895	50.847
0.001895	50.847
0.001895	50.847
0.001895	50.847
0.001895	50.847
0.001895	50.847
0.001895	50.847
0.001895	50.847
0.001895	50.847
0.001895	50.847
0.001895	50.847
0.0018951	50.85
0.0018955	50.864
0.0018976	50.931
0.0019	50.998
0.0019	50.998
0.0019	50.998
0.0019024	51.062
0.0019143	51.403
0.001925	51.74
0.001945	52.448
0.001945	52.448
0.001945	52.448
0.001945	52.448
0.001945	52.448
0.001945	52.448
0.001945	52.448
0.001945	52.448
0.001945	52.448
0.001945	52.448
0.001945	52.448
0.001945	52.448
0.001945	52.448
0.001945	52.448
0.001945	52.448
0.001945	52.449
0.001945	52.449
0.001945	52.449
0.0019451	52.452
0.0019455	52.468
0.0019476	52.543
0.00195	52.62
0.00195	52.62
0.00195	52.62
0.0019524	52.692
0.0019644	53.076
0.001975	53.444
0.001995	54.203
0.001995	54.203
0.001995	54.203
0.002	54.385
0.002	54.385
0.002	54.385
0.002005	54.549
0.002025	55.249
0.002045	56.024
0.002045	56.024
0.002045	56.024
0.00205	56.208
0.00205	56.208
0.00205	56.208
0.002055	56.373
0.002075	57.07
0.0020949	57.829
0.0020949	57.829
0.0020949	57.829
0.0021	58.007
0.0021	58.007
0.0021	58.007
0.0021051	58.166
0.002125	58.828
0.002145	59.54
0.002145	59.54
0.002145	59.54
0.00215	59.704
0.00215	59.704
0.00215	59.704
0.002155	59.849
0.002175	60.45
0.002195	61.091
0.002195	61.091
0.002195	61.091
0.0022	61.236
0.0022	61.236
0.0022	61.236
0.002205	61.36
0.002225	61.878
0.002245	62.428
0.002245	62.428
0.002245	62.428
0.00225	62.549
0.00225	62.549
0.00225	62.549
0.002255	62.649
0.002275	63.068
0.002295	63.514
0.002295	63.514
0.002295	63.514
0.0023	63.608
0.0023	63.608
0.0023	63.608
0.002305	63.681
0.002325	63.99
0.002345	64.325
0.002345	64.325
0.002345	64.325
0.00235	64.391
0.00235	64.391
0.00235	64.391
0.002355	64.435
0.002375	64.633
0.002395	64.856
0.002395	64.856
0.002395	64.856
0.0024	64.894
0.0024	64.894
0.0024	64.894
0.002405	64.911
0.002425	65
0.002445	65.118
0.002445	65.118
0.002445	65.118
0.00245	65.129
0.00245	65.129
0.00245	65.129
0.002455	65.121
0.002475	65.11
0.002495	65.135
0.002495	65.135
0.002495	65.135
0.0025	65.124
0.0025	65.124
0.0025	65.124
0.002505	65.093
0.002525	64.997
0.002545	64.944
0.002545	64.944
0.002545	64.944
0.002545	64.944
0.002545	64.944
0.002545	64.944
0.002545	64.944
0.002545	64.944
0.002545	64.944
0.002545	64.944
0.002545	64.944
0.002545	64.944
0.002545	64.944
0.002545	64.944
0.002545	64.944
0.002545	64.944
0.002545	64.944
0.002545	64.944
0.0025452	64.943
0.002546	64.941
0.00255	64.914
0.00255	64.914
0.00255	64.914
0.002554	64.876
0.002575	64.703
0.002595	64.592
0.002595	64.592
0.002595	64.592
0.002595	64.592
0.002595	64.592
0.002595	64.592
0.002595	64.592
0.002595	64.592
0.002595	64.592
0.002595	64.592
0.002595	64.592
0.002595	64.592
0.002595	64.592
0.002595	64.592
0.002595	64.592
0.002595	64.592
0.002595	64.592
0.002595	64.591
0.0025952	64.591
0.002596	64.586
0.0026	64.549
0.0026	64.549
0.0026	64.549
0.002604	64.5
0.002625	64.278
0.002645	64.129
0.002645	64.129
0.002645	64.129
0.002645	64.129
0.002645	64.129
0.002645	64.129
0.002645	64.129
0.002645	64.129
0.002645	64.129
0.002645	64.129
0.002645	64.129
0.002645	64.129
0.002645	64.129
0.002645	64.129
0.002645	64.129
0.002645	64.129
0.002645	64.129
0.002645	64.128
0.0026452	64.127
0.002646	64.121
0.00265	64.078
0.00265	64.078
0.00265	64.078
0.002654	64.022
0.002675	63.774
0.002695	63.607
0.002695	63.607
0.002695	63.607
0.002695	63.607
0.002695	63.607
0.002695	63.607
0.002695	63.607
0.002695	63.607
0.002695	63.607
0.002695	63.607
0.002695	63.607
0.002695	63.607
0.002695	63.607
0.002695	63.607
0.002695	63.607
0.002695	63.607
0.002695	63.607
0.002695	63.607
0.0026952	63.606
0.0026961	63.599
0.0027	63.553
0.0027	63.553
0.0027	63.553
0.0027039	63.496
0.002725	63.241
0.002745	63.078
0.002745	63.078
0.002745	63.078
0.002745	63.078
0.002745	63.078
0.002745	63.078
0.002745	63.078
0.002745	63.078
0.002745	63.078
0.002745	63.078
0.002745	63.078
0.002745	63.078
0.002745	63.078
0.002745	63.078
0.002745	63.078
0.002745	63.078
0.002745	63.078
0.002745	63.077
0.0027452	63.076
0.0027461	63.07
0.00275	63.025
0.00275	63.025
0.00275	63.025
0.0027539	62.969
0.002775	62.728
0.002795	62.583
0.002795	62.583
0.002795	62.583
0.002795	62.583
0.002795	62.583
0.002795	62.583
0.002795	62.583
0.002795	62.583
0.002795	62.583
0.002795	62.583
0.002795	62.583
0.002795	62.583
0.002795	62.583
0.002795	62.583
0.002795	62.583
0.002795	62.583
0.002795	62.583
0.002795	62.583
0.0027952	62.582
0.0027961	62.577
0.0028	62.537
0.0028	62.537
0.0028	62.537
0.0028039	62.486
0.002825	62.273
0.002845	62.161
0.002845	62.161
0.002845	62.161
0.002845	62.161
0.002845	62.161
0.002845	62.161
0.002845	62.161
0.002845	62.161
0.002845	62.161
0.002845	62.161
0.002845	62.161
0.002845	62.161
0.002845	62.161
0.002845	62.161
0.002845	62.161
0.002845	62.161
0.002845	62.161
0.002845	62.161
0.0028452	62.16
0.0028461	62.157
0.00285	62.124
0.00285	62.124
0.00285	62.124
0.0028539	62.08
0.002875	61.907
0.002895	61.837
0.002895	61.837
0.002895	61.837
0.002895	61.837
0.002895	61.837
0.002895	61.837
0.002895	61.837
0.002895	61.837
0.002895	61.837
0.002895	61.837
0.002895	61.837
0.002895	61.837
0.002895	61.837
0.002895	61.837
0.002895	61.837
0.002895	61.837
0.002895	61.837
0.002895	61.837
0.0028952	61.837
0.0028961	61.835
0.0029	61.811
0.0029	61.811
0.0029	61.811
0.0029039	61.775
0.002925	61.651
0.002945	61.628
0.002945	61.628
0.002945	61.628
0.002945	61.628
0.002945	61.628
0.002945	61.628
0.002945	61.628
0.002945	61.628
0.002945	61.628
0.002945	61.628
0.002945	61.628
0.002945	61.628
0.002945	61.628
0.002945	61.628
0.002945	61.628
0.002945	61.628
0.002945	61.628
0.002945	61.628
0.0029452	61.628
0.0029461	61.629
0.00295	61.613
0.00295	61.613
0.00295	61.613
0.0029539	61.587
0.002975	61.514
0.002995	61.54
0.002995	61.54
0.002995	61.54
0.002995	61.54
0.002995	61.54
0.002995	61.54
0.002995	61.54
0.002995	61.54
0.002995	61.54
0.002995	61.54
0.002995	61.54
0.002995	61.54
0.002995	61.54
0.002995	61.54
0.002995	61.54
0.002995	61.54
0.002995	61.54
0.002995	61.54
0.0029952	61.54
0.0029961	61.542
0.003	61.537
0.003	61.537
0.003	61.537
0.0030039	61.52
0.003025	61.496
0.003045	61.569
0.003045	61.569
0.003045	61.569
0.003045	61.569
0.003045	61.569
0.003045	61.569
0.003045	61.569
0.003045	61.569
0.003045	61.569
0.003045	61.569
0.003045	61.569
0.003045	61.569
0.003045	61.569
0.003045	61.569
0.003045	61.569
0.003045	61.569
0.003045	61.569
0.003045	61.569
0.0030452	61.57
0.0030461	61.574
0.00305	61.577
0.00305	61.577
0.00305	61.577
0.0030539	61.57
0.003075	61.591
0.003095	61.705
0.003095	61.705
0.003095	61.705
0.003095	61.705
0.003095	61.705
0.003095	61.705
0.003095	61.705
0.003095	61.705
0.003095	61.705
0.003095	61.705
0.003095	61.705
0.003095	61.705
0.003095	61.705
0.003095	61.705
0.003095	61.705
0.003095	61.705
0.003095	61.705
0.003095	61.705
0.0030952	61.707
0.003096	61.712
0.0031	61.723
0.0031	61.723
0.0031	61.723
0.003104	61.723
0.003125	61.784
0.003145	61.932
0.003145	61.932
0.003145	61.932
0.003145	61.932
0.003145	61.932
0.003145	61.932
0.003145	61.932
0.003145	61.932
0.003145	61.932
0.003145	61.932
0.003145	61.932
0.003145	61.932
0.003145	61.932
0.003145	61.932
0.003145	61.932
0.003145	61.932
0.003145	61.932
0.003145	61.932
0.0031452	61.934
0.003146	61.941
0.00315	61.958
0.00315	61.958
0.00315	61.958
0.003154	61.965
0.003175	62.057
0.003195	62.23
0.003195	62.23
0.003195	62.23
0.003195	62.23
0.003195	62.23
0.003195	62.23
0.003195	62.23
0.003195	62.23
0.003195	62.23
0.003195	62.23
0.003195	62.23
0.003195	62.23
0.003195	62.23
0.003195	62.23
0.003195	62.23
0.003195	62.23
0.003195	62.23
0.003195	62.23
0.0031952	62.232
0.003196	62.24
0.0032	62.262
0.0032	62.262
0.0032	62.262
0.003204	62.273
0.003225	62.386
0.003245	62.576
0.003245	62.576
0.003245	62.576
0.003245	62.576
0.003245	62.576
0.003245	62.576
0.003245	62.576
0.003245	62.576
0.003245	62.576
0.003245	62.576
0.003245	62.576
0.003245	62.576
0.003245	62.576
0.003245	62.576
0.003245	62.576
0.003245	62.576
0.003245	62.576
0.003245	62.577
0.0032452	62.578
0.003246	62.587
0.00325	62.612
0.00325	62.612
0.00325	62.612
0.003254	62.626
0.003275	62.751
0.003295	62.948
0.003295	62.948
0.003295	62.948
0.003295	62.948
0.003295	62.948
0.003295	62.948
0.003295	62.948
0.003295	62.948
0.003295	62.948
0.003295	62.948
0.003295	62.948
0.003295	62.948
0.003295	62.948
0.003295	62.948
0.003295	62.948
0.003295	62.948
0.003295	62.948
0.003295	62.949
0.0032952	62.951
0.003296	62.96
0.0033	62.986
0.0033	62.986
0.0033	62.986
0.003304	63
0.003325	63.128
0.003345	63.324
0.003345	63.324
0.003345	63.324
0.003345	63.324
0.003345	63.324
0.003345	63.324
0.003345	63.324
0.003345	63.324
0.003345	63.324
0.003345	63.324
0.003345	63.324
0.003345	63.324
0.003345	63.324
0.003345	63.324
0.003345	63.324
0.003345	63.324
0.003345	63.324
0.003345	63.325
0.0033452	63.327
0.003346	63.335
0.00335	63.361
0.00335	63.361
0.00335	63.361
0.003354	63.375
0.003375	63.497
0.003395	63.684
0.003395	63.684
0.003395	63.684
0.003395	63.684
0.003395	63.684
0.003395	63.684
0.003395	63.684
0.003395	63.684
0.003395	63.684
0.003395	63.684
0.003395	63.684
0.003395	63.684
0.003395	63.684
0.003395	63.684
0.003395	63.684
0.003395	63.684
0.003395	63.684
0.003395	63.685
0.0033952	63.686
0.003396	63.695
0.0034	63.718
0.0034	63.718
0.0034	63.718
0.003404	63.73
0.003425	63.839
0.003445	64.011
0.003445	64.011
0.003445	64.011
0.003445	64.011
0.003445	64.011
0.003445	64.011
0.003445	64.011
0.003445	64.011
0.003445	64.011
0.003445	64.011
0.003445	64.011
0.003445	64.011
0.003445	64.011
0.003445	64.011
0.003445	64.011
0.003445	64.011
0.003445	64.011
0.003445	64.012
0.0034452	64.013
0.003446	64.021
0.00345	64.041
0.00345	64.041
0.00345	64.041
0.003454	64.049
0.003475	64.139
0.003495	64.292
0.003495	64.292
0.003495	64.292
0.003495	64.292
0.003495	64.292
0.003495	64.292
0.003495	64.292
0.003495	64.292
0.003495	64.292
0.003495	64.292
0.003495	64.292
0.003495	64.292
0.003495	64.292
0.003495	64.292
0.003495	64.292
0.003495	64.292
0.003495	64.292
0.003495	64.292
0.0034952	64.294
0.003496	64.301
0.0035	64.316
0.0035	64.316
0.0035	64.316
0.003504	64.321
0.003525	64.387
0.003545	64.517
0.003545	64.517
0.003545	64.517
0.003545	64.517
0.003545	64.517
0.003545	64.517
0.003545	64.517
0.003545	64.517
0.003545	64.517
0.003545	64.517
0.003545	64.517
0.003545	64.517
0.003545	64.517
0.003545	64.517
0.003545	64.517
0.003545	64.517
0.003545	64.517
0.003545	64.517
0.0035452	64.518
0.003546	64.524
0.00355	64.536
0.00355	64.536
0.00355	64.536
0.003554	64.535
0.003575	64.576
0.003595	64.681
0.003595	64.681
0.003595	64.681
0.003595	64.681
0.003595	64.681
0.003595	64.681
0.003595	64.681
0.003595	64.681
0.003595	64.681
0.003595	64.681
0.003595	64.681
0.003595	64.681
0.003595	64.681
0.003595	64.681
0.003595	64.681
0.003595	64.681
0.003595	64.681
0.003595	64.681
0.0035952	64.682
0.003596	64.687
0.0036	64.693
0.0036	64.693
0.0036	64.693
0.003604	64.688
0.003625	64.703
0.003645	64.783
0.003645	64.783
0.003645	64.783
0.003645	64.783
0.003645	64.783
0.003645	64.783
0.003645	64.783
0.003645	64.783
0.003645	64.783
0.003645	64.783
0.003645	64.783
0.003645	64.783
0.003645	64.783
0.003645	64.783
0.003645	64.783
0.003645	64.783
0.003645	64.783
0.003645	64.783
0.0036452	64.784
0.003646	64.788
0.00365	64.789
0.00365	64.789
0.00365	64.789
0.003654	64.779
0.003675	64.769
0.003695	64.825
0.003695	64.825
0.003695	64.825
0.003695	64.825
0.003695	64.825
0.003695	64.825
0.003695	64.825
0.003695	64.825
0.003695	64.825
0.003695	64.825
0.003695	64.825
0.003695	64.825
0.003695	64.825
0.003695	64.825
0.003695	64.825
0.003695	64.825
0.003695	64.825
0.003695	64.825
0.0036952	64.826
0.003696	64.829
0.0037	64.826
0.0037	64.826
0.0037	64.826
0.003704	64.811
0.003725	64.778
0.003745	64.814
0.003745	64.814
0.003745	64.814
0.003745	64.814
0.003745	64.814
0.003745	64.814
0.003745	64.814
0.003745	64.814
0.003745	64.814
0.003745	64.814
0.003745	64.814
0.003745	64.814
0.003745	64.814
0.003745	64.814
0.003745	64.814
0.003745	64.814
0.003745	64.814
0.003745	64.814
0.0037452	64.815
0.003746	64.816
0.00375	64.809
0.00375	64.809
0.00375	64.809
0.003754	64.791
0.003775	64.738
0.003795	64.757
0.003795	64.757
0.003795	64.757
0.003795	64.757
0.003795	64.757
0.003795	64.757
0.003795	64.757
0.003795	64.757
0.003795	64.757
0.003795	64.757
0.003795	64.757
0.003795	64.757
0.003795	64.757
0.003795	64.757
0.003795	64.757
0.003795	64.757
0.003795	64.757
0.003795	64.757
0.0037952	64.757
0.003796	64.759
0.0038	64.748
0.0038	64.748
0.0038	64.748
0.003804	64.727
0.003825	64.658
0.003845	64.664
0.003845	64.664
0.003845	64.664
0.003845	64.664
0.003845	64.664
0.003845	64.664
0.003845	64.664
0.003845	64.664
0.003845	64.664
0.003845	64.664
0.003845	64.664
0.003845	64.664
0.003845	64.664
0.003845	64.664
0.003845	64.664
0.003845	64.664
0.003845	64.664
0.003845	64.665
0.0038452	64.665
0.003846	64.666
0.00385	64.653
0.00385	64.653
0.00385	64.653
0.003854	64.629
0.003875	64.55
0.003895	64.548
0.003895	64.548
0.003895	64.548
0.003895	64.548
0.003895	64.548
0.003895	64.548
0.003895	64.548
0.003895	64.548
0.003895	64.548
0.003895	64.548
0.003895	64.548
0.003895	64.548
0.003895	64.548
0.003895	64.548
0.003895	64.548
0.003895	64.548
0.003895	64.548
0.003895	64.548
0.0038952	64.548
0.003896	64.548
0.0039	64.534
0.0039	64.534
0.0039	64.534
0.003904	64.509
0.003925	64.423
0.003945	64.417
0.003945	64.417
0.003945	64.417
0.00395	64.403
0.00395	64.403
0.00395	64.403
0.003955	64.371
0.003975	64.29
0.003995	64.284
0.003995	64.284
0.003995	64.284
0.004	64.271
0.004	64.271
0.004	64.271
0.004005	64.239
0.004025	64.16
0.004045	64.158
0.004045	64.158
0.004045	64.158
0.00405	64.146
0.00405	64.146
0.00405	64.146
0.004055	64.115
0.004075	64.042
0.004095	64.047
0.004095	64.047
0.004095	64.047
0.0041	64.036
0.0041	64.036
0.0041	64.036
0.004105	64.007
0.004125	63.943
0.004145	63.957
0.004145	63.957
0.004145	63.957
0.00415	63.948
0.00415	63.948
0.00415	63.948
0.004155	63.922
0.004175	63.867
0.004195	63.891
0.004195	63.891
0.004195	63.891
0.0042	63.885
0.0042	63.885
0.0042	63.885
0.004205	63.861
0.004225	63.817
0.004245	63.852
0.004245	63.852
0.004245	63.852
0.00425	63.849
0.00425	63.849
0.00425	63.849
0.004255	63.827
0.004275	63.794
0.004295	63.839
0.004295	63.839
0.004295	63.839
0.0043	63.838
0.0043	63.838
0.0043	63.838
0.004305	63.82
0.004325	63.796
0.004345	63.851
0.004345	63.851
0.004345	63.851
0.00435	63.853
0.00435	63.853
0.00435	63.853
0.004355	63.836
0.004375	63.822
0.004395	63.884
0.004395	63.884
0.004395	63.884
0.0044	63.888
0.0044	63.888
0.0044	63.888
0.004405	63.874
0.004425	63.866
0.004445	63.936
0.004445	63.936
0.004445	63.936
0.00445	63.941
0.00445	63.941
0.00445	63.941
0.004455	63.928
0.004475	63.926
0.004495	63.999
0.004495	63.999
0.004495	63.999
0.0045	64.006
0.0045	64.006
0.0045	64.006
0.004505	63.994
0.004525	63.995
0.004545	64.071
0.004545	64.071
0.004545	64.071
0.00455	64.078
0.00455	64.078
0.00455	64.078
0.004555	64.066
0.004575	64.069
0.004595	64.145
0.004595	64.145
0.004595	64.145
0.0046	64.152
0.0046	64.152
0.0046	64.152
0.004605	64.14
0.004625	64.142
0.004645	64.218
0.004645	64.218
0.004645	64.218
0.00465	64.224
0.00465	64.224
0.00465	64.224
0.004655	64.212
0.004675	64.212
0.004695	64.285
0.004695	64.285
0.004695	64.285
0.0047	64.291
0.0047	64.291
0.0047	64.291
0.004705	64.278
0.004725	64.274
0.004745	64.343
0.004745	64.343
0.004745	64.343
0.00475	64.348
0.00475	64.348
0.00475	64.348
0.004755	64.334
0.004775	64.326
0.004795	64.39
0.004795	64.39
0.004795	64.39
0.0048	64.393
0.0048	64.393
0.0048	64.393
0.004805	64.378
0.004825	64.365
0.004845	64.424
0.004845	64.424
0.004845	64.424
0.00485	64.427
0.00485	64.427
0.00485	64.427
0.004855	64.41
0.004875	64.392
0.004895	64.446
0.004895	64.446
0.004895	64.446
0.0049	64.447
0.0049	64.447
0.0049	64.447
0.004905	64.429
0.004925	64.406
0.004945	64.455
0.004945	64.455
0.004945	64.455
0.00495	64.454
0.00495	64.454
0.00495	64.454
0.004955	64.435
0.004975	64.407
0.004995	64.452
0.004995	64.452
0.004995	64.452
0.005	64.45
0.005	64.45
0.005	64.45
0.005005	64.43
0.005025	64.399
0.005045	64.439
0.005045	64.439
0.005045	64.439
0.005045	64.439
0.005045	64.439
0.005045	64.439
0.005045	64.439
0.005045	64.439
0.005045	64.439
0.005045	64.439
0.005045	64.439
0.005045	64.439
0.005045	64.439
0.005045	64.439
0.005045	64.439
0.005045	64.439
0.005045	64.439
0.0050451	64.439
0.0050454	64.441
0.0050471	64.443
0.00505	64.437
0.00505	64.437
0.00505	64.437
0.0050529	64.424
0.0050674	64.385
0.005075	64.381
0.005095	64.419
0.005095	64.419
0.005095	64.419
0.005095	64.419
0.005095	64.419
0.005095	64.419
0.005095	64.419
0.005095	64.419
0.005095	64.419
0.005095	64.419
0.005095	64.419
0.005095	64.419
0.005095	64.419
0.005095	64.419
0.005095	64.419
0.005095	64.419
0.005095	64.419
0.0050951	64.419
0.0050954	64.42
0.0050971	64.423
0.0051	64.416
0.0051	64.416
0.0051	64.416
0.0051029	64.403
0.0051174	64.362
0.005125	64.357
0.005145	64.393
0.005145	64.393
0.005145	64.393
0.005145	64.393
0.005145	64.393
0.005145	64.393
0.005145	64.393
0.005145	64.393
0.005145	64.393
0.005145	64.393
0.005145	64.393
0.005145	64.393
0.005145	64.393
0.005145	64.393
0.005145	64.393
0.005145	64.393
0.005145	64.393
0.0051451	64.393
0.0051454	64.394
0.0051471	64.397
0.00515	64.39
0.00515	64.39
0.00515	64.39
0.0051529	64.377
0.0051673	64.335
0.005175	64.33
0.005195	64.366
0.005195	64.366
0.005195	64.366
0.005195	64.366
0.005195	64.366
0.005195	64.366
0.005195	64.366
0.005195	64.366
0.005195	64.366
0.005195	64.366
0.005195	64.366
0.005195	64.366
0.005195	64.366
0.005195	64.366
0.005195	64.366
0.005195	64.366
0.005195	64.366
0.0051951	64.366
0.0051954	64.367
0.0051971	64.369
0.0052	64.362
0.0052	64.362
0.0052	64.362
0.0052029	64.349
0.0052173	64.308
0.005225	64.302
0.005245	64.338
0.005245	64.338
0.005245	64.338
0.005245	64.338
0.005245	64.338
0.005245	64.338
0.005245	64.338
0.005245	64.338
0.005245	64.338
0.005245	64.338
0.005245	64.338
0.005245	64.338
0.005245	64.338
0.005245	64.338
0.005245	64.338
0.005245	64.338
0.005245	64.338
0.0052451	64.339
0.0052454	64.34
0.0052471	64.342
0.00525	64.335
0.00525	64.335
0.00525	64.335
0.0052529	64.322
0.0052673	64.281
0.005275	64.276
0.005295	64.314
0.005295	64.314
0.005295	64.314
0.005295	64.314
0.005295	64.314
0.005295	64.314
0.005295	64.314
0.005295	64.314
0.005295	64.314
0.005295	64.314
0.005295	64.314
0.005295	64.314
0.005295	64.314
0.005295	64.314
0.005295	64.314
0.005295	64.314
0.005295	64.314
0.0052951	64.314
0.0052954	64.315
0.0052971	64.318
0.0053	64.311
0.0053	64.311
0.0053	64.311
0.0053029	64.298
0.0053173	64.258
0.005325	64.254
0.005345	64.293
0.005345	64.293
0.005345	64.293
0.005345	64.293
0.005345	64.293
0.005345	64.293
0.005345	64.293
0.005345	64.293
0.005345	64.293
0.005345	64.293
0.005345	64.293
0.005345	64.293
0.005345	64.293
0.005345	64.293
0.005345	64.293
0.005345	64.293
0.005345	64.293
0.0053451	64.293
0.0053454	64.294
0.0053471	64.297
0.00535	64.291
0.00535	64.291
0.00535	64.291
0.0053529	64.278
0.0053673	64.24
0.005375	64.236
0.005395	64.277
0.005395	64.277
0.005395	64.277
0.005395	64.277
0.005395	64.277
[truncated: 7,664 more rows]
