# Supplementary material for: Code and data from an ADALINE network trained with the RTRL and LMS algorithms for an MPPT controller in a photovoltaic system
Source: Data Brief. 2020 Sep 8;32:106296. doi: 10.1016/j.dib.2020.106296 (PMC7495059; doi:10.1016/j.dib.2020.106296)
Supplement: Supplementary file 3 [file mmc3.zip › Data/Computational_Tests/IterativeLMS_Case2.csv]

Time (sec)	Iterative LMS Power (W)
0	-1.279e-13
3.1554e-30	-1.279e-13
6.3109e-30	-1.279e-13
1.8102e-07	-1.1795e-05
1.0861e-06	-0.00042434
2.6192e-06	-0.002465
4.1523e-06	-0.0061886
5.6854e-06	-0.011589
7.2185e-06	-0.018662
8.7515e-06	-0.027399
1.0285e-05	-0.037795
1.1818e-05	-0.049843
1.3351e-05	-0.063536
1.4884e-05	-0.078868
1.6417e-05	-0.09583
1.8416e-05	-0.12039
2.0416e-05	-0.1477
2.2902e-05	-0.18546
2.5e-05	-0.22057
2.8056e-05	-0.277
3.1113e-05	-0.33965
3.4948e-05	-0.42691
3.8783e-05	-0.52367
4.3629e-05	-0.65929
4.5e-05	-0.70032
4.5e-05	-0.70032
4.5e-05	-0.70032
4.5e-05	-0.70032
4.5e-05	-0.70032
4.5e-05	-0.70032
4.5e-05	-0.70032
4.5e-05	-0.70032
4.5e-05	-0.70032
4.5e-05	-0.70032
4.5e-05	-0.70032
4.5e-05	-0.70032
4.5e-05	-0.70032
4.5e-05	-0.70032
4.5e-05	-0.70032
4.5e-05	-0.70032
4.5e-05	-0.70032
4.5e-05	-0.70033
4.5001e-05	-0.70034
4.5003e-05	-0.70042
4.5017e-05	-0.70083
4.5083e-05	-0.70284
4.5414e-05	-0.71293
4.7068e-05	-0.76441
5e-05	-0.85973
5e-05	-0.85973
5e-05	-0.85973
5.2932e-05	-0.96024
5.9767e-05	-1.2141
6.6603e-05	-1.4946
7.5e-05	-1.8739
8.5304e-05	-2.3887
9.5e-05	-2.9192
9.5e-05	-2.9192
9.5e-05	-2.9192
9.5e-05	-2.9192
9.5e-05	-2.9192
9.5e-05	-2.9192
9.5e-05	-2.9192
9.5e-05	-2.9192
9.5e-05	-2.9192
9.5e-05	-2.9192
9.5e-05	-2.9192
9.5e-05	-2.9192
9.5e-05	-2.9192
9.5e-05	-2.9192
9.5e-05	-2.9192
9.5e-05	-2.9192
9.5e-05	-2.9192
9.5001e-05	-2.9192
9.5007e-05	-2.9195
9.5033e-05	-2.9211
9.5165e-05	-2.9286
9.5827e-05	-2.9664
9.9136e-05	-3.1582
0.0001	-3.209
0.0001	-3.209
0.0001	-3.209
0.00010086	-3.2602
0.00010518	-3.5206
0.00012157	-4.5717
0.000125	-4.8031
0.00014213	-6.0107
0.000145	-6.2207
0.000145	-6.2207
0.000145	-6.2207
0.00015	-6.5905
0.00015	-6.5905
0.00015	-6.5905
0.000155	-6.9654
0.000175	-8.504
0.000195	-10.081
0.000195	-10.081
0.000195	-10.081
0.000195	-10.081
0.000195	-10.081
0.000195	-10.081
0.000195	-10.081
0.000195	-10.081
0.000195	-10.081
0.000195	-10.081
0.000195	-10.081
0.000195	-10.081
0.000195	-10.081
0.000195	-10.081
0.000195	-10.081
0.000195	-10.081
0.000195	-10.081
0.000195	-10.081
0.00019501	-10.082
0.00019507	-10.086
0.00019533	-10.107
0.00019665	-10.212
0.0002	-10.478
0.0002	-10.478
0.0002	-10.478
0.00020335	-10.744
0.00022007	-12.068
0.000225	-12.455
0.000245	-13.999
0.000245	-13.999
0.000245	-13.999
0.00025	-14.377
0.00025	-14.377
0.00025	-14.377
0.000255	-14.751
0.000275	-16.201
0.000295	-17.563
0.000295	-17.563
0.000295	-17.563
0.000295	-17.563
0.0003	-17.888
0.0003	-17.888
0.0003	-17.888
0.000305	-18.207
0.000325	-19.411
0.000345	-20.497
0.000345	-20.497
0.000345	-20.497
0.000345	-20.497
0.000345	-20.497
0.000345	-20.497
0.000345	-20.497
0.000345	-20.497
0.000345	-20.497
0.000345	-20.497
0.000345	-20.497
0.000345	-20.497
0.000345	-20.497
0.000345	-20.497
0.000345	-20.497
0.000345	-20.497
0.00034501	-20.497
0.00034501	-20.497
0.00034503	-20.498
0.00034514	-20.503
0.00034567	-20.53
0.00034831	-20.664
0.00035	-20.748
0.00035	-20.748
0.00035	-20.748
0.00035169	-20.832
0.00036012	-21.234
0.000375	-21.888
0.0003952	-22.658
0.0003952	-22.658
0.0003952	-22.658
0.0003952	-22.658
0.0003952	-22.658
0.0003952	-22.658
0.0003952	-22.658
0.0003952	-22.658
0.0003952	-22.658
0.0003952	-22.658
0.0003952	-22.658
0.0003952	-22.658
0.0003952	-22.658
0.0003952	-22.658
0.0003952	-22.658
0.0003952	-22.658
0.0003952	-22.658
0.0003952	-22.658
0.00039522	-22.659
0.00039533	-22.663
0.00039586	-22.681
0.00039851	-22.772
0.0004	-22.822
0.0004	-22.822
0.0004	-22.822
0.00040149	-22.871
0.00040896	-23.107
0.000425	-23.557
0.00044801	-24.073
0.00044801	-24.073
0.00044801	-24.073
0.00044801	-24.073
0.00044801	-24.073
0.00044801	-24.073
0.00044801	-24.073
0.00044801	-24.073
0.00044801	-24.073
0.00044801	-24.073
0.00044801	-24.073
0.00044801	-24.073
0.00044801	-24.073
0.00044801	-24.073
0.00044801	-24.073
0.00044801	-24.073
0.00044801	-24.073
0.00044801	-24.073
0.00044802	-24.073
0.00044804	-24.074
0.00044814	-24.076
0.00044867	-24.086
0.00045	-24.111
0.00045	-24.111
0.00045	-24.111
0.00045133	-24.136
0.00045797	-24.253
0.000475	-24.505
0.00049434	-24.709
0.00049434	-24.709
0.00049434	-24.709
0.0005	-24.753
0.0005	-24.753
0.0005	-24.753
0.00050566	-24.79
0.000525	-24.868
0.00054442	-24.873
0.00054442	-24.873
0.00054442	-24.873
0.00055	-24.861
0.00055	-24.861
0.00055	-24.861
0.00055558	-24.844
0.000575	-24.74
0.00059442	-24.572
0.00059442	-24.572
0.00059442	-24.572
0.0006	-24.512
0.0006	-24.512
0.0006	-24.512
0.00060558	-24.447
0.000625	-24.182
0.00064453	-23.857
0.00064453	-23.857
0.00064453	-23.857
0.00064453	-23.857
0.00064453	-23.857
0.00064453	-23.857
0.00064453	-23.857
0.00064453	-23.857
0.00064453	-23.857
0.00064453	-23.857
0.00064453	-23.857
0.00064453	-23.857
0.00064453	-23.857
0.00064453	-23.857
0.00064453	-23.857
0.00064453	-23.857
0.00064453	-23.857
0.00064454	-23.857
0.00064458	-23.856
0.0006448	-23.852
0.00064585	-23.833
0.00065	-23.755
0.00065	-23.755
0.00065	-23.755
0.00065415	-23.675
0.000675	-23.236
0.00069459	-22.766
0.00069459	-22.766
0.00069459	-22.766
0.00069459	-22.766
0.00069459	-22.766
0.00069459	-22.766
0.00069459	-22.766
0.00069459	-22.766
0.00069459	-22.766
0.00069459	-22.766
0.00069459	-22.766
0.00069459	-22.766
0.00069459	-22.766
0.00069459	-22.766
0.00069459	-22.766
0.00069459	-22.766
0.00069459	-22.766
0.0006946	-22.766
0.00069465	-22.765
0.00069486	-22.759
0.00069592	-22.732
0.0007	-22.627
0.0007	-22.627
0.0007	-22.627
0.00070408	-22.519
0.000725	-21.934
0.00074466	-21.333
0.00074466	-21.333
0.00074466	-21.333
0.00074466	-21.333
0.00074466	-21.333
0.00074466	-21.333
0.00074466	-21.333
0.00074466	-21.333
0.00074466	-21.333
0.00074466	-21.333
0.00074466	-21.333
0.00074466	-21.333
0.00074466	-21.333
0.00074466	-21.333
0.00074466	-21.333
0.00074466	-21.333
0.00074466	-21.333
0.00074467	-21.333
0.00074471	-21.331
0.00074493	-21.325
0.00074598	-21.291
0.00075	-21.161
0.00075	-21.161
0.00075	-21.161
0.00075402	-21.03
0.00075455	-21.013
0.00075455	-21.013
0.0007591	-20.862
0.000775	-20.314
0.00079474	-19.597
0.00079474	-19.597
0.00079474	-19.597
0.00079474	-19.597
0.00079474	-19.597
0.00079474	-19.597
0.00079474	-19.597
0.00079474	-19.597
0.00079474	-19.597
0.00079474	-19.597
0.00079474	-19.597
0.00079474	-19.597
0.00079474	-19.597
0.00079474	-19.597
0.00079474	-19.597
0.00079474	-19.597
0.00079474	-19.597
0.00079475	-19.597
0.00079479	-19.595
0.000795	-19.587
0.00079606	-19.548
0.0008	-19.407
0.0008	-19.407
0.0008	-19.407
0.00080394	-19.269
0.000825	-18.505
0.00084485	-17.75
0.00084485	-17.75
0.00084485	-17.75
0.00084485	-17.75
0.00084485	-17.75
0.00084485	-17.75
0.00084485	-17.75
0.00084485	-17.75
0.00084485	-17.75
0.00084485	-17.75
0.00084485	-17.75
0.00084485	-17.75
0.00084485	-17.75
0.00084485	-17.75
0.00084485	-17.75
0.00084485	-17.75
0.00084485	-17.75
0.00084486	-17.749
0.0008449	-17.748
0.00084511	-17.739
0.00084617	-17.699
0.00085	-17.556
0.00085	-17.556
0.00085	-17.556
0.00085383	-17.417
0.00087299	-16.704
0.000875	-16.628
0.00088506	-16.242
0.00089489	-15.86
0.00089489	-15.86
0.00089489	-15.86
0.00089489	-15.86
0.00089489	-15.86
0.00089489	-15.86
0.00089489	-15.86
0.00089489	-15.86
0.00089489	-15.86
0.00089489	-15.86
0.00089489	-15.86
0.00089489	-15.86
0.00089489	-15.86
0.00089489	-15.86
0.00089489	-15.86
0.00089489	-15.86
0.0008949	-15.86
0.0008949	-15.859
0.00089495	-15.858
0.00089516	-15.849
0.00089622	-15.808
0.0009	-15.667
0.0009	-15.667
0.0009	-15.667
0.00090378	-15.529
0.0009227	-14.829
0.000925	-14.743
0.00093652	-14.308
0.00094497	-13.987
0.00094497	-13.987
0.00094497	-13.987
0.00094497	-13.987
0.00094497	-13.987
0.00094497	-13.987
0.00094497	-13.987
0.00094497	-13.987
0.00094497	-13.987
0.00094497	-13.987
0.00094497	-13.987
0.00094497	-13.987
0.00094497	-13.987
0.00094497	-13.987
0.00094497	-13.987
0.00094497	-13.987
0.00094497	-13.987
0.00094498	-13.986
0.00094502	-13.985
0.00094523	-13.977
0.00094629	-13.937
0.00095	-13.802
0.00095	-13.802
0.00095	-13.802
0.00095371	-13.671
0.00097226	-13.011
0.000975	-12.913
0.00098872	-12.421
0.00099498	-12.196
0.00099498	-12.196
0.00099498	-12.196
0.001	-12.023
0.001	-12.023
0.001	-12.023
0.001005	-11.858
0.001025	-11.201
0.001045	-10.546
0.001045	-10.546
0.001045	-10.546
0.00105	-10.391
0.00105	-10.391
0.00105	-10.391
0.001055	-10.244
0.001075	-9.6629
0.001095	-9.0925
0.001095	-9.0925
0.001095	-9.0925
0.0011	-8.9592
0.0011	-8.9592
0.0011	-8.9592
0.001105	-8.8348
0.001125	-8.3476
0.001145	-7.8762
0.001145	-7.8762
0.001145	-7.8762
0.00115	-7.7688
0.00115	-7.7688
0.00115	-7.7688
0.001155	-7.6703
0.001175	-7.2885
0.001195	-6.9251
0.001195	-6.9251
0.001195	-6.9251
0.0012	-6.8451
0.0012	-6.8451
0.0012	-6.8451
0.001205	-6.7742
0.001225	-6.5025
0.001245	-6.2488
0.001245	-6.2488
0.001245	-6.2488
0.0012465	-6.2311
0.0012465	-6.2311
0.0012479	-6.2137
0.00125	-6.1895
0.00125	-6.1895
0.00125	-6.1895
0.0012521	-6.1655
0.0012624	-6.0484
0.001275	-5.9114
0.001295	-5.7086
0.001295	-5.7086
0.001295	-5.7086
0.001295	-5.7086
0.001295	-5.7086
0.001295	-5.7086
0.001295	-5.7086
0.001295	-5.7086
0.001295	-5.7086
0.001295	-5.7086
0.001295	-5.7086
0.001295	-5.7086
0.001295	-5.7086
0.001295	-5.7086
0.001295	-5.7086
0.001295	-5.7086
0.001295	-5.7086
0.001295	-5.7084
0.0012951	-5.7076
0.0012955	-5.7035
0.0012976	-5.6831
0.0013	-5.6606
0.0013	-5.6606
0.0013	-5.6606
0.0013024	-5.6384
0.0013141	-5.5309
0.001325	-5.4367
0.001345	-5.276
0.001345	-5.276
0.001345	-5.276
0.001345	-5.276
0.001345	-5.276
0.001345	-5.276
0.001345	-5.276
0.001345	-5.276
0.001345	-5.276
0.001345	-5.276
0.001345	-5.276
0.001345	-5.276
0.001345	-5.276
0.001345	-5.276
0.001345	-5.276
0.001345	-5.276
0.001345	-5.276
0.001345	-5.2759
0.0013451	-5.2752
0.0013455	-5.272
0.0013476	-5.256
0.00135	-5.2384
0.00135	-5.2384
0.00135	-5.2384
0.0013524	-5.221
0.0013641	-5.1373
0.001375	-5.0644
0.001395	-4.9416
0.001395	-4.9416
0.001395	-4.9416
0.001395	-4.9416
0.001395	-4.9416
0.001395	-4.9416
0.001395	-4.9416
0.001395	-4.9416
0.001395	-4.9416
0.001395	-4.9416
0.001395	-4.9416
0.001395	-4.9416
0.001395	-4.9416
0.001395	-4.9416
0.001395	-4.9416
0.001395	-4.9416
0.001395	-4.9416
0.001395	-4.9415
0.0013951	-4.941
0.0013955	-4.9386
0.0013976	-4.9264
0.0014	-4.9131
0.0014	-4.9131
0.0014	-4.9131
0.0014024	-4.9
0.0014141	-4.8371
0.001425	-4.7827
0.001445	-4.6919
0.001445	-4.6919
0.001445	-4.6919
0.001445	-4.6919
0.001445	-4.6919
0.001445	-4.6919
0.001445	-4.6919
0.001445	-4.6919
0.001445	-4.6919
0.001445	-4.6919
0.001445	-4.6919
0.001445	-4.6919
0.001445	-4.6919
0.001445	-4.6919
0.001445	-4.6919
0.001445	-4.6919
0.001445	-4.6918
0.001445	-4.6918
0.0014451	-4.6914
0.0014455	-4.6896
0.0014476	-4.6807
0.00145	-4.6709
0.00145	-4.6709
0.00145	-4.6709
0.0014524	-4.6613
0.0014641	-4.6153
0.001475	-4.5756
0.001495	-4.5096
0.001495	-4.5096
0.001495	-4.5096
0.001495	-4.5096
0.001495	-4.5096
0.001495	-4.5096
0.001495	-4.5096
0.001495	-4.5096
0.001495	-4.5096
0.001495	-4.5096
0.001495	-4.5096
0.001495	-4.5096
0.001495	-4.5096
0.001495	-4.5096
0.001495	-4.5096
0.001495	-4.5096
0.001495	-4.5096
0.001495	-4.5095
0.0014951	-4.5093
0.0014955	-4.5079
0.0014976	-4.5015
0.0015	-4.4944
0.0015	-4.4944
0.0015	-4.4944
0.0015024	-4.4874
0.0015141	-4.4538
0.001525	-4.4247
0.001545	-4.3757
0.001545	-4.3757
0.001545	-4.3757
0.001545	-4.3757
0.001545	-4.3757
0.001545	-4.3757
0.001545	-4.3757
0.001545	-4.3757
0.001545	-4.3757
0.001545	-4.3757
0.001545	-4.3757
0.001545	-4.3757
0.001545	-4.3757
0.001545	-4.3757
0.001545	-4.3757
0.001545	-4.3757
0.001545	-4.3757
0.001545	-4.3756
0.0015451	-4.3754
0.0015455	-4.3745
0.0015477	-4.3696
0.00155	-4.3642
0.00155	-4.3642
0.00155	-4.3642
0.0015523	-4.3589
0.0015641	-4.3332
0.001575	-4.3104
0.001595	-4.2705
0.001595	-4.2705
0.001595	-4.2705
0.001595	-4.2705
0.001595	-4.2705
0.001595	-4.2705
0.001595	-4.2705
0.001595	-4.2705
0.001595	-4.2705
0.001595	-4.2705
0.001595	-4.2705
0.001595	-4.2705
0.001595	-4.2705
0.001595	-4.2705
0.001595	-4.2705
0.001595	-4.2705
0.001595	-4.2705
0.001595	-4.2704
0.0015951	-4.2703
0.0015955	-4.2694
0.0015977	-4.2653
0.0016	-4.2608
0.0016	-4.2608
0.0016	-4.2608
0.0016023	-4.2563
0.0016141	-4.2339
0.001625	-4.2132
0.001645	-4.1751
0.001645	-4.1751
0.001645	-4.1751
0.001645	-4.1751
0.001645	-4.1751
0.001645	-4.1751
0.001645	-4.1751
0.001645	-4.1751
0.001645	-4.1751
0.001645	-4.1751
0.001645	-4.1751
0.001645	-4.1751
0.001645	-4.1751
0.001645	-4.1751
0.001645	-4.1751
0.001645	-4.1751
0.001645	-4.1751
0.001645	-4.1751
0.0016451	-4.1749
0.0016455	-4.1741
0.0016477	-4.17
0.00165	-4.1655
0.00165	-4.1655
0.00165	-4.1655
0.0016523	-4.161
0.0016641	-4.1378
0.001675	-4.1157
0.001695	-4.0731
0.001695	-4.0731
0.001695	-4.0731
0.001695	-4.0731
0.001695	-4.0731
0.001695	-4.0731
0.001695	-4.0731
0.001695	-4.0731
0.001695	-4.0731
0.001695	-4.0731
0.001695	-4.0731
0.001695	-4.0731
0.001695	-4.0731
0.001695	-4.0731
0.001695	-4.0731
0.001695	-4.0731
0.001695	-4.0731
0.001695	-4.0731
0.0016951	-4.0729
0.0016955	-4.072
0.0016977	-4.0673
0.0017	-4.0621
0.0017	-4.0621
0.0017	-4.0621
0.0017023	-4.0568
0.0017141	-4.0296
0.001725	-4.0031
0.001745	-3.9513
0.001745	-3.9513
0.001745	-3.9513
0.001745	-3.9513
0.001745	-3.9513
0.001745	-3.9513
0.001745	-3.9513
0.001745	-3.9513
0.001745	-3.9513
0.001745	-3.9513
0.001745	-3.9513
0.001745	-3.9513
0.001745	-3.9513
0.001745	-3.9513
0.001745	-3.9513
0.001745	-3.9513
0.001745	-3.9513
0.001745	-3.9512
0.0017451	-3.951
0.0017455	-3.9499
0.0017477	-3.9441
0.00175	-3.9376
0.00175	-3.9376
0.00175	-3.9376
0.0017523	-3.9311
0.0017641	-3.8975
0.001775	-3.8647
0.001795	-3.8004
0.001795	-3.8004
0.001795	-3.8004
0.001795	-3.8004
0.001795	-3.8004
0.001795	-3.8004
0.001795	-3.8004
0.001795	-3.8004
0.001795	-3.8004
0.001795	-3.8004
0.001795	-3.8004
0.001795	-3.8004
0.001795	-3.8004
0.001795	-3.8004
0.001795	-3.8004
0.001795	-3.8004
0.001795	-3.8004
0.001795	-3.8003
0.0017951	-3.8
0.0017955	-3.7986
0.0017977	-3.7915
0.0018	-3.7835
0.0018	-3.7835
0.0018	-3.7835
0.0018023	-3.7754
0.0018141	-3.734
0.001825	-3.6938
0.001845	-3.6156
0.001845	-3.6156
0.001845	-3.6156
0.001845	-3.6156
0.001845	-3.6156
0.001845	-3.6156
0.001845	-3.6156
0.001845	-3.6156
0.001845	-3.6156
0.001845	-3.6156
0.001845	-3.6156
0.001845	-3.6156
0.001845	-3.6156
0.001845	-3.6156
0.001845	-3.6156
0.001845	-3.6156
0.001845	-3.6156
0.001845	-3.6156
0.0018451	-3.6152
0.0018455	-3.6135
0.0018477	-3.6049
0.00185	-3.5953
0.00185	-3.5953
0.00185	-3.5953
0.0018523	-3.5856
0.0018641	-3.536
0.001875	-3.4882
0.001895	-3.3966
0.001895	-3.3966
0.001895	-3.3966
0.001895	-3.3966
0.001895	-3.3966
0.001895	-3.3966
0.001895	-3.3966
0.001895	-3.3966
0.001895	-3.3966
0.001895	-3.3966
0.001895	-3.3966
0.001895	-3.3966
0.001895	-3.3966
0.001895	-3.3966
0.001895	-3.3966
0.001895	-3.3966
0.001895	-3.3966
0.001895	-3.3965
0.0018951	-3.3961
0.0018955	-3.3941
0.0018976	-3.3841
0.0019	-3.3729
0.0019	-3.3729
0.0019	-3.3729
0.0019024	-3.3616
0.0019141	-3.3044
0.001925	-3.2499
0.001945	-3.1466
0.001945	-3.1466
0.001945	-3.1466
0.001945	-3.1466
0.001945	-3.1466
0.001945	-3.1466
0.001945	-3.1466
0.001945	-3.1466
0.001945	-3.1466
0.001945	-3.1466
0.001945	-3.1466
0.001945	-3.1466
0.001945	-3.1466
0.001945	-3.1466
0.001945	-3.1466
0.001945	-3.1466
0.001945	-3.1466
0.001945	-3.1465
0.0019451	-3.1461
0.0019455	-3.1438
0.0019476	-3.1326
0.00195	-3.1202
0.00195	-3.1202
0.00195	-3.1202
0.0019524	-3.1076
0.0019641	-3.0442
0.001975	-2.9845
0.0019923	-2.8876
0.0019923	-2.8876
0.001995	-2.8725
0.001995	-2.8725
0.001995	-2.8725
0.0019977	-2.8575
0.002	-2.8444
0.002	-2.8444
0.002	-2.8444
0.0020023	-2.8313
0.002014	-2.7656
0.002025	-2.7032
0.002045	-2.5886
0.002045	-2.5886
0.002045	-2.5886
0.0020451	-2.5878
0.0020451	-2.5878
0.0020453	-2.5871
0.0020459	-2.5835
0.0020471	-2.5773
0.002049	-2.5679
0.00205	-2.5627
0.00205	-2.5627
0.00205	-2.5627
0.002051	-2.5575
0.0020562	-2.5314
0.002075	-2.436
0.002095	-2.334
0.002095	-2.334
0.002095	-2.334
0.0020967	-2.326
0.0020967	-2.326
0.0020967	-2.326
0.0020967	-2.326
0.0020967	-2.326
0.0020967	-2.326
0.0020967	-2.326
0.0020967	-2.326
0.0020967	-2.326
0.0020967	-2.326
0.0020967	-2.326
0.0020967	-2.326
0.0020967	-2.326
0.0020967	-2.326
0.0020967	-2.326
0.0020967	-2.3259
0.0020968	-2.3254
0.0020973	-2.3231
0.0021	-2.3107
0.0021	-2.3107
0.0021	-2.3107
0.0021027	-2.2984
0.0021163	-2.2365
0.002125	-2.197
0.002145	-2.1064
0.002145	-2.1064
0.002145	-2.1064
0.0021467	-2.0993
0.0021467	-2.0993
0.0021467	-2.0993
0.0021467	-2.0993
0.0021467	-2.0993
0.0021467	-2.0993
0.0021467	-2.0993
0.0021467	-2.0993
0.0021467	-2.0993
0.0021467	-2.0993
0.0021467	-2.0993
0.0021467	-2.0993
0.0021467	-2.0993
0.0021467	-2.0993
0.0021467	-2.0993
0.0021467	-2.0992
0.0021467	-2.0992
0.0021467	-2.099
0.002147	-2.0978
0.0021484	-2.0922
0.00215	-2.0855
0.00215	-2.0855
0.00215	-2.0855
0.0021516	-2.0788
0.0021597	-2.0455
0.002175	-1.9834
0.002195	-1.9029
0.002195	-1.9029
0.002195	-1.9029
0.0021967	-1.8964
0.0021967	-1.8964
0.0021967	-1.8964
0.0021967	-1.8964
0.0021967	-1.8964
0.0021967	-1.8964
0.0021967	-1.8964
0.0021967	-1.8964
0.0021967	-1.8964
0.0021967	-1.8964
0.0021967	-1.8964
0.0021967	-1.8964
0.0021967	-1.8964
0.0021967	-1.8964
0.0021967	-1.8963
0.0021967	-1.8962
0.0021969	-1.8957
0.0021976	-1.893
0.0022	-1.884
0.0022	-1.884
0.0022	-1.884
0.0022024	-1.875
0.0022145	-1.8306
0.002225	-1.7923
0.002245	-1.7208
0.002245	-1.7208
0.002245	-1.7208
0.0022468	-1.7144
0.0022468	-1.7144
0.0022468	-1.7144
0.0022487	-1.7082
0.00225	-1.7038
0.00225	-1.7038
0.00225	-1.7038
0.0022513	-1.6994
0.0022578	-1.6777
0.002275	-1.6213
0.002295	-1.5579
0.002295	-1.5579
0.002295	-1.5579
0.0022968	-1.5523
0.0022968	-1.5523
0.0022986	-1.5468
0.0023	-1.5425
0.0023	-1.5425
0.0023	-1.5425
0.0023014	-1.5382
0.0023084	-1.5171
0.002325	-1.4683
0.002345	-1.4121
0.002345	-1.4121
0.002345	-1.4121
0.00235	-1.3985
0.00235	-1.3985
0.00235	-1.3985
0.002355	-1.385
0.002375	-1.3332
0.002395	-1.2844
0.002395	-1.2844
0.002395	-1.2844
0.0024	-1.2727
0.0024	-1.2727
0.0024	-1.2727
0.002405	-1.2612
0.002425	-1.2172
0.002445	-1.1764
0.002445	-1.1764
0.002445	-1.1764
0.00245	-1.1667
0.00245	-1.1667
0.00245	-1.1667
0.002455	-1.1573
0.002475	-1.1214
0.002495	-1.0888
0.002495	-1.0888
0.002495	-1.0888
0.0025	-1.0812
0.0025	-1.0812
0.0025	-1.0812
0.002505	-1.0737
0.002525	-1.0459
0.002545	-1.0212
0.002545	-1.0212
0.002545	-1.0212
0.002545	-1.0212
0.002545	-1.0212
0.002545	-1.0212
0.002545	-1.0212
0.002545	-1.0212
0.002545	-1.0212
0.002545	-1.0212
0.002545	-1.0212
0.002545	-1.0212
0.002545	-1.0212
0.002545	-1.0212
0.002545	-1.0212
0.002545	-1.0212
0.002545	-1.0211
0.002545	-1.0211
0.0025452	-1.0209
0.0025461	-1.0199
0.00255	-1.0154
0.00255	-1.0154
0.00255	-1.0154
0.0025539	-1.011
0.002575	-0.9895
0.002595	-0.97185
0.002595	-0.97185
0.002595	-0.97185
0.002595	-0.97185
0.002595	-0.97185
0.002595	-0.97185
0.002595	-0.97185
0.002595	-0.97185
0.002595	-0.97185
0.002595	-0.97185
0.002595	-0.97185
0.002595	-0.97185
0.002595	-0.97185
0.002595	-0.97185
0.002595	-0.97185
0.002595	-0.97184
0.002595	-0.97184
0.002595	-0.97181
0.0025952	-0.97167
0.0025961	-0.97098
0.0026	-0.96784
0.0026	-0.96784
0.0026	-0.96784
0.0026039	-0.96479
0.002625	-0.95009
0.002645	-0.93846
0.002645	-0.93846
0.002645	-0.93846
0.002645	-0.93846
0.002645	-0.93846
0.002645	-0.93846
0.002645	-0.93846
0.002645	-0.93846
0.002645	-0.93846
0.002645	-0.93846
0.002645	-0.93846
0.002645	-0.93846
0.002645	-0.93846
0.002645	-0.93846
0.002645	-0.93846
0.002645	-0.93846
0.002645	-0.93846
0.002645	-0.93844
0.0026452	-0.93835
0.0026461	-0.93791
0.00265	-0.93589
0.00265	-0.93589
0.00265	-0.93589
0.0026539	-0.93395
0.002675	-0.92479
0.002695	-0.91786
0.002695	-0.91786
0.002695	-0.91786
0.002695	-0.91786
0.002695	-0.91786
0.002695	-0.91786
0.002695	-0.91786
0.002695	-0.91786
0.002695	-0.91786
0.002695	-0.91786
0.002695	-0.91786
0.002695	-0.91786
0.002695	-0.91786
0.002695	-0.91786
0.002695	-0.91786
0.002695	-0.91786
0.002695	-0.91786
0.002695	-0.91785
0.0026952	-0.9178
0.0026961	-0.91754
0.0027	-0.91637
0.0027	-0.91637
0.0027	-0.91637
0.0027039	-0.91526
0.002725	-0.91014
0.002745	-0.90644
0.002745	-0.90644
0.002745	-0.90644
0.002745	-0.90644
0.002745	-0.90644
0.002745	-0.90644
0.002745	-0.90644
0.002745	-0.90644
0.002745	-0.90644
0.002745	-0.90644
0.002745	-0.90644
0.002745	-0.90644
0.002745	-0.90644
0.002745	-0.90644
0.002745	-0.90644
0.002745	-0.90644
0.002745	-0.90644
0.002745	-0.90643
0.0027452	-0.90641
0.0027461	-0.90627
0.00275	-0.90566
0.00275	-0.90566
0.00275	-0.90566
0.0027539	-0.90508
0.002775	-0.90242
0.002795	-0.90042
0.002795	-0.90042
0.002795	-0.90042
0.002795	-0.90042
0.002795	-0.90042
0.002795	-0.90042
0.002795	-0.90042
0.002795	-0.90042
0.002795	-0.90042
0.002795	-0.90042
0.002795	-0.90042
0.002795	-0.90042
0.002795	-0.90042
0.002795	-0.90042
0.002795	-0.90042
0.002795	-0.90042
0.002795	-0.90042
0.002795	-0.90042
0.0027952	-0.90041
0.0027961	-0.90033
0.0028	-0.89998
0.0028	-0.89998
0.0028	-0.89998
0.0028039	-0.89964
0.002825	-0.89786
0.002845	-0.89613
0.002845	-0.89613
0.002845	-0.89613
0.002845	-0.89613
0.002845	-0.89613
0.002845	-0.89613
0.002845	-0.89613
0.002845	-0.89613
0.002845	-0.89613
0.002845	-0.89613
0.002845	-0.89613
0.002845	-0.89613
0.002845	-0.89613
0.002845	-0.89613
0.002845	-0.89613
0.002845	-0.89613
0.002845	-0.89613
0.002845	-0.89613
0.0028452	-0.89611
0.0028461	-0.89603
0.00285	-0.89567
0.00285	-0.89567
0.00285	-0.89567
0.0028539	-0.89529
0.002875	-0.89296
0.002895	-0.89022
0.002895	-0.89022
0.002895	-0.89022
0.002895	-0.89022
0.002895	-0.89022
0.002895	-0.89022
0.002895	-0.89022
0.002895	-0.89022
0.002895	-0.89022
0.002895	-0.89022
0.002895	-0.89022
0.002895	-0.89022
0.002895	-0.89022
0.002895	-0.89022
0.002895	-0.89022
0.002895	-0.89022
0.002895	-0.89021
0.002895	-0.89021
0.0028952	-0.89018
0.0028961	-0.89005
0.0029	-0.88943
0.0029	-0.88943
0.0029	-0.88943
0.0029039	-0.88877
0.002925	-0.8847
0.002945	-0.87989
0.002945	-0.87989
0.002945	-0.87989
0.002945	-0.87989
0.002945	-0.87989
0.002945	-0.87989
0.002945	-0.87989
0.002945	-0.87989
0.002945	-0.87989
0.002945	-0.87989
0.002945	-0.87989
0.002945	-0.87989
0.002945	-0.87989
0.002945	-0.87989
0.002945	-0.87989
0.002945	-0.87989
0.002945	-0.87989
0.002945	-0.87988
0.0029452	-0.87983
0.0029461	-0.87961
0.00295	-0.87853
0.00295	-0.87853
0.00295	-0.87853
0.0029539	-0.87741
0.002975	-0.87067
0.002995	-0.86305
0.002995	-0.86305
0.002995	-0.86305
0.002995	-0.86305
0.002995	-0.86305
0.002995	-0.86305
0.002995	-0.86305
0.002995	-0.86305
0.002995	-0.86305
0.002995	-0.86305
0.002995	-0.86305
0.002995	-0.86305
0.002995	-0.86305
0.002995	-0.86305
0.002995	-0.86305
0.002995	-0.86305
0.002995	-0.86305
0.002995	-0.86303
0.0029952	-0.86296
0.0029961	-0.86261
0.003	-0.86095
0.003	-0.86095
0.003	-0.86095
0.0030039	-0.85924
0.003025	-0.84924
0.003045	-0.83838
0.003045	-0.83838
0.003045	-0.83838
0.003045	-0.83838
0.003045	-0.83838
0.003045	-0.83838
0.003045	-0.83838
0.003045	-0.83838
0.003045	-0.83838
0.003045	-0.83838
0.003045	-0.83838
0.003045	-0.83838
0.003045	-0.83838
0.003045	-0.83838
0.003045	-0.83838
0.003045	-0.83838
0.003045	-0.83838
0.003045	-0.83836
0.0030452	-0.83826
0.0030461	-0.83777
0.00305	-0.83546
0.00305	-0.83546
0.00305	-0.83546
0.0030539	-0.8331
0.003075	-0.81958
0.003095	-0.80538
0.003095	-0.80538
0.003095	-0.80538
0.003095	-0.80538
0.003095	-0.80538
0.003095	-0.80538
0.003095	-0.80538
0.003095	-0.80538
0.003095	-0.80538
0.003095	-0.80538
0.003095	-0.80538
0.003095	-0.80538
0.003095	-0.80538
0.003095	-0.80538
0.003095	-0.80538
0.003095	-0.80538
0.003095	-0.80538
0.003095	-0.80535
0.0030952	-0.80523
0.0030961	-0.80459
0.0031	-0.80163
0.0031	-0.80163
0.0031	-0.80163
0.0031039	-0.79861
0.003125	-0.78166
0.003145	-0.76431
0.003145	-0.76431
0.003145	-0.76431
0.003145	-0.76431
0.003145	-0.76431
0.003145	-0.76431
0.003145	-0.76431
0.003145	-0.76431
0.003145	-0.76431
0.003145	-0.76431
0.003145	-0.76431
0.003145	-0.76431
0.003145	-0.76431
0.003145	-0.76431
0.003145	-0.76431
0.003145	-0.7643
0.003145	-0.7643
0.003145	-0.76427
0.0031452	-0.76412
0.0031461	-0.76335
0.00315	-0.75978
0.00315	-0.75978
0.00315	-0.75978
0.0031539	-0.75617
0.003175	-0.73615
0.003195	-0.71608
0.003195	-0.71608
0.003195	-0.71608
0.003195	-0.71608
0.003195	-0.71608
0.003195	-0.71608
0.003195	-0.71608
0.003195	-0.71608
0.003195	-0.71608
0.003195	-0.71608
0.003195	-0.71608
0.003195	-0.71608
0.003195	-0.71608
0.003195	-0.71608
0.003195	-0.71608
0.003195	-0.71608
0.003195	-0.71607
0.003195	-0.71604
0.0031952	-0.71586
0.0031961	-0.71499
0.0032	-0.71092
0.0032	-0.71092
0.0032	-0.71092
0.0032039	-0.70681
0.003225	-0.68432
0.003245	-0.66219
0.003245	-0.66219
0.003245	-0.66219
0.003245	-0.66219
0.003245	-0.66219
0.003245	-0.66219
0.003245	-0.66219
0.003245	-0.66219
0.003245	-0.66219
0.003245	-0.66219
0.003245	-0.66219
0.003245	-0.66219
0.003245	-0.66219
0.003245	-0.66219
0.003245	-0.66219
0.003245	-0.66219
0.003245	-0.66218
0.003245	-0.66215
0.0032452	-0.66196
0.0032461	-0.661
0.00325	-0.65656
0.00325	-0.65656
0.00325	-0.65656
0.0032539	-0.65209
0.003275	-0.62791
0.003295	-0.60451
0.003295	-0.60451
0.003295	-0.60451
0.003295	-0.60451
0.003295	-0.60451
0.003295	-0.60451
0.003295	-0.60451
0.003295	-0.60451
0.003295	-0.60451
0.003295	-0.60451
0.003295	-0.60451
0.003295	-0.60451
0.003295	-0.60451
0.003295	-0.60451
0.003295	-0.60451
0.003295	-0.60451
0.003295	-0.6045
0.003295	-0.60446
0.0032952	-0.60426
0.0032961	-0.60326
0.0033	-0.5986
0.0033	-0.5986
0.0033	-0.5986
0.0033038	-0.59406
0.0033038	-0.59406
0.0033077	-0.58951
0.003325	-0.56894
0.003345	-0.54513
0.003345	-0.54513
0.003345	-0.54513
0.003345	-0.54513
0.003345	-0.54513
0.003345	-0.54513
0.003345	-0.54513
0.003345	-0.54513
0.003345	-0.54513
0.003345	-0.54513
0.003345	-0.54513
0.003345	-0.54513
0.003345	-0.54513
0.003345	-0.54513
0.003345	-0.54513
0.003345	-0.54512
0.003345	-0.54512
0.003345	-0.54508
0.0033452	-0.54488
0.0033461	-0.54391
0.0033484	-0.54134
0.00335	-0.53963
0.00335	-0.53963
0.00335	-0.53963
0.0033516	-0.53793
0.0033595	-0.52942
0.003375	-0.51278
0.003395	-0.49146
0.003395	-0.49146
0.003395	-0.49146
0.003395	-0.49146
0.003395	-0.49146
0.003395	-0.49146
0.003395	-0.49146
0.003395	-0.49146
0.003395	-0.49146
0.003395	-0.49146
0.003395	-0.49146
0.003395	-0.49146
0.003395	-0.49146
0.003395	-0.49146
0.003395	-0.49146
0.003395	-0.49146
0.003395	-0.49145
0.003395	-0.49141
0.0033952	-0.49124
0.0033961	-0.49037
0.0033979	-0.48856
0.0033979	-0.48856
0.0033979	-0.48856
0.0034	-0.48652
0.0034	-0.48652
0.0034	-0.48652
0.0034021	-0.48448
0.0034126	-0.47433
0.0034231	-0.46426
0.003425	-0.46246
0.0034344	-0.45352
0.003445	-0.44358
0.003445	-0.44358
0.003445	-0.44358
0.003445	-0.44358
0.003445	-0.44358
0.003445	-0.44358
0.003445	-0.44358
0.003445	-0.44358
0.003445	-0.44358
0.003445	-0.44358
0.003445	-0.44358
0.003445	-0.44358
0.003445	-0.44358
0.003445	-0.44358
0.003445	-0.44358
0.003445	-0.44358
0.003445	-0.44357
0.003445	-0.44354
0.0034452	-0.44338
0.0034461	-0.44261
0.0034479	-0.44097
0.0034479	-0.44097
0.0034479	-0.44097
0.0034479	-0.44097
0.0034479	-0.44097
0.0034479	-0.44097
0.0034479	-0.44097
0.0034479	-0.44097
0.0034479	-0.44097
0.0034479	-0.44097
0.0034479	-0.44097
0.0034479	-0.44097
0.0034479	-0.44096
0.0034479	-0.44096
0.0034479	-0.44096
0.0034479	-0.44096
0.0034479	-0.44094
0.0034481	-0.44083
0.0034487	-0.4403
0.00345	-0.43913
0.00345	-0.43913
0.00345	-0.43913
0.0034513	-0.43798
0.0034579	-0.4322
0.003475	-0.41754
0.003495	-0.40071
0.003495	-0.40071
0.003495	-0.40071
0.003495	-0.40071
0.003495	-0.40071
0.003495	-0.40071
0.003495	-0.40071
0.003495	-0.40071
0.003495	-0.40071
0.003495	-0.40071
0.003495	-0.40071
0.003495	-0.40071
0.003495	-0.40071
0.003495	-0.40071
0.003495	-0.40071
0.003495	-0.40071
0.003495	-0.40071
0.003495	-0.40068
0.0034952	-0.40054
0.0034961	-0.39985
0.0034978	-0.39842
0.0034978	-0.39842
0.0034978	-0.39842
0.0034978	-0.39842
0.0034978	-0.39842
0.0034978	-0.39842
0.0034978	-0.39842
0.0034978	-0.39842
0.0034978	-0.39842
0.0034978	-0.39842
0.0034978	-0.39842
0.0034978	-0.39842
0.0034978	-0.39842
0.0034978	-0.39842
0.0034978	-0.39842
0.0034978	-0.39842
0.0034979	-0.39841
0.0034979	-0.39836
0.0034982	-0.39812
0.0034997	-0.39691
0.0035	-0.39671
0.0035	-0.39671
0.0035	-0.39671
0.0035003	-0.39651
0.0035015	-0.39551
0.0035079	-0.39052
0.003525	-0.37729
0.003545	-0.36229
0.003545	-0.36229
0.003545	-0.36229
0.003545	-0.36229
0.003545	-0.36229
0.003545	-0.36229
0.003545	-0.36229
0.003545	-0.36229
0.003545	-0.36229
0.003545	-0.36229
0.003545	-0.36229
0.003545	-0.36229
0.003545	-0.36229
0.003545	-0.36229
0.003545	-0.36229
0.003545	-0.36229
0.003545	-0.36229
0.003545	-0.36226
0.0035452	-0.36214
0.0035461	-0.36152
0.0035478	-0.36023
0.0035478	-0.36023
0.0035478	-0.36023
0.00355	-0.35869
0.00355	-0.35869
0.00355	-0.35869
0.0035522	-0.35715
0.0035629	-0.34956
0.003575	-0.3412
0.003595	-0.32779
0.003595	-0.32779
0.003595	-0.32779
0.003595	-0.32779
0.003595	-0.32779
0.003595	-0.32779
0.003595	-0.32779
0.003595	-0.32779
0.003595	-0.32779
0.003595	-0.32779
0.003595	-0.32779
0.003595	-0.32779
0.003595	-0.32779
0.003595	-0.32779
0.003595	-0.32779
0.003595	-0.32779
0.003595	-0.32778
0.003595	-0.32776
0.0035952	-0.32765
0.0035961	-0.32709
0.0035977	-0.32601
0.0035977	-0.32601
0.0036	-0.32453
0.0036	-0.32453
0.0036	-0.32453
0.0036023	-0.32306
0.0036137	-0.3158
0.003625	-0.30875
0.003645	-0.29671
0.003645	-0.29671
0.003645	-0.29671
0.003645	-0.29671
0.003645	-0.29671
0.003645	-0.29671
0.003645	-0.29671
0.003645	-0.29671
0.003645	-0.29671
0.003645	-0.29671
0.003645	-0.29671
0.003645	-0.29671
0.003645	-0.29671
0.003645	-0.29671
0.003645	-0.29671
0.003645	-0.29671
0.003645	-0.29671
0.003645	-0.29669
0.0036452	-0.29659
0.0036461	-0.29609
0.00365	-0.29378
0.00365	-0.29378
0.00365	-0.29378
0.0036539	-0.29149
0.003675	-0.27959
0.003695	-0.26879
0.003695	-0.26879
0.003695	-0.26879
0.003695	-0.26879
0.003695	-0.26879
0.003695	-0.26879
0.003695	-0.26879
0.003695	-0.26879
0.003695	-0.26879
0.003695	-0.26879
0.003695	-0.26879
0.003695	-0.26879
0.003695	-0.26879
0.003695	-0.26879
0.003695	-0.26879
0.003695	-0.26879
0.003695	-0.26879
0.003695	-0.26877
0.0036952	-0.26868
0.0036961	-0.26823
0.0037	-0.26616
0.0037	-0.26616
0.0037	-0.26616
0.0037039	-0.26411
0.003725	-0.25345
0.003745	-0.24375
0.003745	-0.24375
0.003745	-0.24375
0.003745	-0.24375
0.003745	-0.24375
0.003745	-0.24375
0.003745	-0.24375
0.003745	-0.24375
0.003745	-0.24375
0.003745	-0.24375
0.003745	-0.24375
0.003745	-0.24375
0.003745	-0.24375
0.003745	-0.24375
0.003745	-0.24375
0.003745	-0.24375
0.003745	-0.24375
0.003745	-0.24373
0.0037452	-0.24365
0.0037461	-0.24325
0.00375	-0.24139
0.00375	-0.24139
0.00375	-0.24139
0.0037539	-0.23955
0.003775	-0.22994
0.003795	-0.22117
0.003795	-0.22117
0.003795	-0.22117
0.003795	-0.22117
0.003795	-0.22117
0.003795	-0.22117
0.003795	-0.22117
0.003795	-0.22117
0.003795	-0.22117
0.003795	-0.22117
0.003795	-0.22117
0.003795	-0.22117
0.003795	-0.22117
0.003795	-0.22117
0.003795	-0.22117
0.003795	-0.22117
0.003795	-0.22116
0.003795	-0.22115
0.0037952	-0.22108
0.0037961	-0.22071
0.0038	-0.21902
0.0038	-0.21902
0.0038	-0.21902
0.0038039	-0.21735
0.003825	-0.20856
0.003845	-0.20047
0.003845	-0.20047
0.003845	-0.20047
0.003845	-0.20047
0.003845	-0.20047
0.003845	-0.20047
0.003845	-0.20047
0.003845	-0.20047
0.003845	-0.20047
0.003845	-0.20047
0.003845	-0.20047
0.003845	-0.20047
0.003845	-0.20047
0.003845	-0.20047
0.003845	-0.20047
0.003845	-0.20047
0.003845	-0.20046
0.003845	-0.20045
0.0038452	-0.20038
0.0038461	-0.20004
0.0038471	-0.19962
0.0038471	-0.19962
0.0038493	-0.19877
0.00385	-0.19848
0.00385	-0.19848
0.00385	-0.19848
0.0038507	-0.19818
0.0038544	-0.19672
0.003873	-0.18948
0.003875	-0.1887
0.0038852	-0.18478
0.003895	-0.18102
0.003895	-0.18102
0.003895	-0.18102
0.003895	-0.18102
0.003895	-0.18102
0.003895	-0.18102
0.003895	-0.18102
0.003895	-0.18102
0.003895	-0.18102
0.003895	-0.18102
0.003895	-0.18102
0.003895	-0.18102
0.003895	-0.18102
0.003895	-0.18102
0.003895	-0.18102
0.003895	-0.18102
0.003895	-0.18102
0.003895	-0.18101
0.0038952	-0.18094
0.0038961	-0.18063
0.003898	-0.17991
0.003898	-0.17991
0.003898	-0.17991
0.0039	-0.17921
0.0039	-0.17921
0.0039	-0.17921
0.003902	-0.1785
0.0039118	-0.17499
0.003925	-0.17029
0.003945	-0.16315
0.003945	-0.16315
0.003945	-0.16315
0.0039469	-0.16251
0.0039469	-0.16251
0.0039469	-0.16251
0.0039469	-0.16251
0.0039469	-0.16251
0.0039469	-0.16251
0.0039469	-0.16251
0.0039469	-0.16251
0.0039469	-0.16251
0.0039469	-0.16251
0.0039469	-0.16251
0.0039469	-0.16251
0.0039469	-0.16251
0.0039469	-0.16251
0.0039469	-0.16251
0.0039469	-0.1625
0.0039471	-0.16244
0.003948	-0.16217
0.00395	-0.16151
0.00395	-0.16151
0.00395	-0.16151
0.003952	-0.16085
0.0039622	-0.15754
0.003975	-0.15336
0.003995	-0.14667
0.003995	-0.14667
0.003995	-0.14667
0.0039969	-0.14609
0.0039969	-0.14609
0.0039969	-0.14609
0.0039988	-0.14554
0.004	-0.14518
0.004	-0.14518
0.004	-0.14518
0.0040012	-0.14482
0.0040074	-0.14302
0.004025	-0.13772
0.004045	-0.13141
0.004045	-0.13141
0.004045	-0.13141
0.0040469	-0.13087
0.0040469	-0.13087
0.0040469	-0.13087
0.0040488	-0.13038
0.00405	-0.13006
0.00405	-0.13006
0.00405	-0.13006
0.0040512	-0.12974
0.0040574	-0.1281
0.004075	-0.12321
0.004095	-0.11721
0.004095	-0.11721
0.004095	-0.11721
0.0040969	-0.1167
0.0040969	-0.1167
0.0040969	-0.1167
0.0040969	-0.1167
0.0040969	-0.1167
0.0040969	-0.1167
0.0040969	-0.1167
0.0040969	-0.1167
0.0040969	-0.1167
0.0040969	-0.1167
0.0040969	-0.1167
0.0040969	-0.1167
0.0040969	-0.1167
0.0040969	-0.1167
0.0040969	-0.1167
0.0040969	-0.11669
0.0040971	-0.11665
0.0040981	-0.11643
0.0041	-0.11598
0.0041	-0.11598
0.0041	-0.11598
0.0041019	-0.11553
0.0041116	-0.1132
0.004125	-0.10969
0.004145	-0.10392
0.004145	-0.10392
0.004145	-0.10392
0.0041469	-0.10345
0.0041469	-0.10345
0.0041469	-0.10345
0.0041488	-0.10306
0.00415	-0.10281
0.00415	-0.10281
0.00415	-0.10281
0.0041512	-0.10255
0.0041574	-0.10123
0.004175	-0.097028
0.004195	-0.091444
0.004195	-0.091444
0.004195	-0.091444
0.0041969	-0.091004
0.0041969	-0.091004
0.0041969	-0.091004
0.0041969	-0.091004
0.0041969	-0.091004
0.0041969	-0.091004
0.0041969	-0.091004
0.0041969	-0.091004
0.0041969	-0.091004
0.0041969	-0.091004
0.0041969	-0.091004
0.0041969	-0.091004
0.0041969	-0.091004
0.0041969	-0.091004
0.0041969	-0.091003
0.0041969	-0.090996
0.0041971	-0.09096
0.0041981	-0.090782
0.0042	-0.090442
0.0042	-0.090442
0.0042	-0.090442
0.0042019	-0.090097
0.0042113	-0.088237
0.004225	-0.085118
0.004245	-0.079664
0.004245	-0.079664
0.004245	-0.079664
0.0042469	-0.079251
0.0042469	-0.079251
0.0042469	-0.079251
0.0042469	-0.079251
0.0042469	-0.079251
0.0042469	-0.079251
0.0042469	-0.079251
0.0042469	-0.079251
0.0042469	-0.079251
0.0042469	-0.079251
0.0042469	-0.079251
0.0042469	-0.079251
0.0042469	-0.079251
0.0042469	-0.079251
0.0042469	-0.07925
0.0042469	-0.079243
0.0042471	-0.079212
0.0042481	-0.079055
0.00425	-0.078762
0.00425	-0.078762
0.00425	-0.078762
0.0042519	-0.078463
0.0042612	-0.076806
0.004275	-0.073854
0.004295	-0.068495
0.004295	-0.068495
0.004295	-0.068495
0.0042969	-0.068105
0.0042969	-0.068105
0.0042969	-0.068105
0.0042988	-0.067854
0.0043	-0.067686
0.0043	-0.067686
0.0043	-0.067686
0.0043012	-0.067515
0.0043075	-0.066577
0.004325	-0.063156
0.004345	-0.057859
0.004345	-0.057859
0.004345	-0.057859
0.0043469	-0.057489
0.0043469	-0.057489
0.0043469	-0.057489
0.0043488	-0.057279
0.00435	-0.057137
0.00435	-0.057137
0.00435	-0.057137
0.0043512	-0.056992
0.0043575	-0.056169
0.004375	-0.052954
0.004395	-0.047679
0.004395	-0.047679
0.004395	-0.047679
0.0043969	-0.047328
0.0043969	-0.047328
0.0043969	-0.047328
0.0043969	-0.047328
0.0043969	-0.047328
0.0043969	-0.047328
0.0043969	-0.047328
0.0043969	-0.047328
0.0043969	-0.047328
0.0043969	-0.047328
0.0043969	-0.047328
0.0043969	-0.047328
0.0043969	-0.047328
0.0043969	-0.047328
0.0043969	-0.047327
0.0043969	-0.047324
0.0043971	-0.047305
0.0043982	-0.047211
[truncated: 378,905 more rows]
