# Supplementary material for: Code and data from an ADALINE network trained with the RTRL and LMS algorithms for an MPPT controller in a photovoltaic system
Source: Data Brief. 2020 Sep 8;32:106296. doi: 10.1016/j.dib.2020.106296 (PMC7495059; doi:10.1016/j.dib.2020.106296)
Supplement: Supplementary file 3 [file mmc3.zip › Data/Computational_Tests/IterativeLMS_Case3.csv]

Time (sec)	Iterative LMS Power (W)
0	-1.279e-13
3.1554e-30	-1.279e-13
6.3109e-30	-1.279e-13
1.7182e-07	-1.0624e-05
1.0309e-06	-0.0003818
4.132e-06	-0.0060949
8.4317e-06	-0.025176
1.5164e-05	-0.080353
2.5e-05	-0.21401
3.7692e-05	-0.47317
4.5e-05	-0.6634
4.5e-05	-0.6634
4.5e-05	-0.6634
4.5e-05	-0.6634
4.5e-05	-0.6634
4.5e-05	-0.6634
4.5e-05	-0.6634
4.5e-05	-0.6634
4.5e-05	-0.6634
4.5e-05	-0.6634
4.5e-05	-0.6634
4.5e-05	-0.6634
4.5e-05	-0.6634
4.5e-05	-0.6634
4.5e-05	-0.6634
4.5e-05	-0.6634
4.5e-05	-0.66341
4.5001e-05	-0.66342
4.5003e-05	-0.6635
4.5017e-05	-0.66387
4.5083e-05	-0.66572
4.5414e-05	-0.67502
4.7068e-05	-0.72235
5e-05	-0.80961
5e-05	-0.80961
5e-05	-0.80961
5.2932e-05	-0.90109
6.7592e-05	-1.4167
7.5e-05	-1.7111
9.4734e-05	-2.5849
9.4734e-05	-2.5849
9.4734e-05	-2.5849
9.4734e-05	-2.5849
9.4734e-05	-2.5849
9.4734e-05	-2.5849
9.4734e-05	-2.5849
9.4734e-05	-2.5849
9.4734e-05	-2.5849
9.4734e-05	-2.5849
9.4734e-05	-2.5849
9.4734e-05	-2.5849
9.4734e-05	-2.5849
9.4734e-05	-2.5849
9.4734e-05	-2.5849
9.4734e-05	-2.5849
9.4735e-05	-2.5849
9.4736e-05	-2.585
9.4741e-05	-2.5852
9.4767e-05	-2.5865
9.49e-05	-2.5927
9.5562e-05	-2.6241
9.887e-05	-2.7826
0.0001	-2.8373
0.0001	-2.8373
0.0001	-2.8373
0.00010113	-2.8923
0.00010678	-3.1715
0.000125	-4.1097
0.00014468	-5.1618
0.00014468	-5.1618
0.00014468	-5.1618
0.00015	-5.4494
0.00015	-5.4494
0.00015	-5.4494
0.00015532	-5.7369
0.000175	-6.7873
0.00019465	-7.7939
0.00019465	-7.7939
0.00019465	-7.7939
0.00019465	-7.7939
0.00019465	-7.7939
0.00019465	-7.7939
0.00019465	-7.7939
0.00019465	-7.7939
0.00019465	-7.7939
0.00019465	-7.7939
0.00019465	-7.7939
0.00019465	-7.7939
0.00019465	-7.7939
0.00019465	-7.7939
0.00019465	-7.7939
0.00019465	-7.7939
0.00019465	-7.7939
0.00019465	-7.794
0.00019466	-7.7946
0.00019471	-7.7972
0.00019498	-7.8104
0.0001963	-7.876
0.0002	-8.0578
0.0002	-8.0578
0.0002	-8.0578
0.0002037	-8.2369
0.00022219	-9.0857
0.000225	-9.2074
0.00023905	-9.7821
0.00024467	-9.9955
0.00024467	-9.9955
0.00024467	-9.9955
0.00025	-10.188
0.00025	-10.188
0.00025	-10.188
0.00025533	-10.372
0.000275	-10.963
0.00029519	-11.418
0.00029519	-11.418
0.00029519	-11.418
0.0003	-11.503
0.0003	-11.503
0.0003	-11.503
0.00030481	-11.579
0.000325	-11.798
0.00034907	-11.861
0.00034907	-11.861
0.00034907	-11.861
0.00034907	-11.861
0.00034907	-11.861
0.00034907	-11.861
0.00034907	-11.861
0.00034907	-11.861
0.00034907	-11.861
0.00034907	-11.861
0.00034907	-11.861
0.00034907	-11.861
0.00034907	-11.861
0.00034907	-11.861
0.00034907	-11.861
0.00034907	-11.861
0.00034908	-11.861
0.00034908	-11.861
0.0003491	-11.861
0.00034921	-11.861
0.00034974	-11.86
0.00035	-11.86
0.00035	-11.86
0.00035	-11.86
0.00035026	-11.859
0.00035158	-11.856
0.00035819	-11.831
0.000375	-11.701
0.00039454	-11.433
0.00039454	-11.433
0.00039454	-11.433
0.00039454	-11.433
0.00039454	-11.433
0.00039454	-11.433
0.00039454	-11.433
0.00039454	-11.433
0.00039454	-11.433
0.00039454	-11.433
0.00039454	-11.433
0.00039454	-11.433
0.00039454	-11.433
0.00039454	-11.433
0.00039454	-11.433
0.00039454	-11.433
0.00039454	-11.433
0.00039454	-11.433
0.00039457	-11.433
0.00039467	-11.431
0.0003952	-11.422
0.00039785	-11.376
0.0004	-11.336
0.0004	-11.336
0.0004	-11.336
0.00040215	-11.296
0.00040545	-11.23
0.00040545	-11.23
0.0004109	-11.115
0.000425	-10.775
0.00044425	-10.216
0.00044425	-10.216
0.00044425	-10.216
0.00044425	-10.216
0.00044425	-10.216
0.00044425	-10.216
0.00044425	-10.216
0.00044425	-10.216
0.00044425	-10.216
0.00044425	-10.216
0.00044425	-10.216
0.00044425	-10.216
0.00044425	-10.216
0.00044425	-10.216
0.00044425	-10.216
0.00044425	-10.216
0.00044425	-10.215
0.00044425	-10.215
0.00044427	-10.215
0.00044438	-10.211
0.00044491	-10.195
0.00044756	-10.113
0.00045	-10.042
0.00045	-10.042
0.00045	-10.042
0.00045244	-9.9726
0.00046467	-9.5971
0.000475	-9.2459
0.00049456	-8.4989
0.00049456	-8.4989
0.00049456	-8.4989
0.0005	-8.2861
0.0005	-8.2861
0.0005	-8.2861
0.00050544	-8.0793
0.000525	-7.269
0.00054473	-6.3473
0.00054473	-6.3473
0.00054473	-6.3473
0.00055	-6.0974
0.00055	-6.0974
0.00055	-6.0974
0.00055527	-5.8539
0.000575	-4.8784
0.00059464	-3.8097
0.00059464	-3.8097
0.00059464	-3.8097
0.0006	-3.516
0.0006	-3.516
0.0006	-3.516
0.00060536	-3.23
0.000625	-2.1222
0.00064471	-0.91947
0.00064471	-0.91947
0.00064471	-0.91947
0.00064471	-0.91947
0.00064471	-0.91947
0.00064471	-0.91947
0.00064471	-0.91947
0.00064471	-0.91947
0.00064471	-0.91947
0.00064471	-0.91947
0.00064471	-0.91947
0.00064471	-0.91947
0.00064471	-0.91947
0.00064471	-0.91947
0.00064471	-0.91946
0.00064472	-0.91944
0.00064472	-0.91933
0.00064473	-0.9188
0.00064477	-0.91612
0.00064498	-0.90275
0.00064604	-0.83645
0.00065	-0.59659
0.00065	-0.59659
0.00065	-0.59659
0.00065396	-0.36142
0.000675	0.9459
0.00069475	2.2594
0.00069475	2.2594
0.00069475	2.2594
0.00069475	2.2594
0.00069475	2.2594
0.00069475	2.2594
0.00069475	2.2594
0.00069475	2.2594
0.00069475	2.2594
0.00069475	2.2594
0.00069475	2.2594
0.00069475	2.2594
0.00069475	2.2594
0.00069475	2.2594
0.00069475	2.2594
0.00069475	2.2595
0.00069475	2.2596
0.00069476	2.2602
0.0006948	2.2631
0.00069502	2.2775
0.00069607	2.3494
0.0007	2.6071
0.0007	2.6071
0.0007	2.6071
0.00070393	2.8597
0.000725	4.2678
0.00074477	5.6661
0.00074477	5.6661
0.00074477	5.6661
0.00074477	5.6661
0.00074477	5.6661
0.00074477	5.6661
0.00074477	5.6661
0.00074477	5.6661
0.00074477	5.6661
0.00074477	5.6661
0.00074477	5.6661
0.00074477	5.6661
0.00074477	5.6661
0.00074477	5.6661
0.00074477	5.6661
0.00074478	5.6661
0.00074478	5.6662
0.00074479	5.6669
0.00074483	5.6699
0.00074504	5.6852
0.0007461	5.7612
0.00075	6.0321
0.00075	6.0321
0.00075	6.0321
0.0007539	6.2972
0.000775	7.777
0.00079481	9.2331
0.00079481	9.2331
0.00079481	9.2331
0.00079481	9.2331
0.00079481	9.2331
0.00079481	9.2331
0.00079481	9.2331
0.00079481	9.2331
0.00079481	9.2331
0.00079481	9.2331
0.00079481	9.2331
0.00079481	9.2331
0.00079481	9.2331
0.00079481	9.2331
0.00079481	9.2331
0.00079481	9.2331
0.00079481	9.2332
0.00079482	9.2339
0.00079486	9.237
0.00079508	9.2529
0.00079614	9.3315
0.0008	9.6089
0.0008	9.6089
0.0008	9.6089
0.00080386	9.88
0.000825	11.402
0.00084484	12.886
0.00084484	12.886
0.00084484	12.886
0.00084484	12.886
0.00084484	12.886
0.00084484	12.886
0.00084484	12.886
0.00084484	12.886
0.00084484	12.886
0.00084484	12.886
0.00084484	12.886
0.00084484	12.886
0.00084484	12.886
0.00084484	12.886
0.00084484	12.886
0.00084484	12.886
0.00084485	12.886
0.00084485	12.887
0.0008449	12.89
0.00084511	12.906
0.00084617	12.986
0.00085	13.264
0.00085	13.264
0.00085	13.264
0.00085383	13.536
0.000873	14.921
0.000875	15.068
0.00088502	15.811
0.00089487	16.551
0.00089487	16.551
0.00089487	16.551
0.00089487	16.551
0.00089487	16.551
0.00089487	16.551
0.00089487	16.551
0.00089487	16.551
0.00089487	16.551
0.00089487	16.551
0.00089487	16.551
0.00089487	16.551
0.00089487	16.551
0.00089487	16.551
0.00089487	16.551
0.00089487	16.551
0.00089487	16.551
0.00089488	16.552
0.00089493	16.555
0.00089514	16.571
0.0008962	16.65
0.0009	16.924
0.0009	16.924
0.0009	16.924
0.0009038	17.191
0.00092283	18.545
0.000925	18.702
0.00093587	19.493
0.000945	20.163
0.000945	20.163
0.000945	20.163
0.000945	20.163
0.000945	20.163
0.000945	20.163
0.000945	20.163
0.000945	20.163
0.000945	20.163
0.000945	20.163
0.000945	20.163
0.000945	20.163
0.000945	20.163
0.000945	20.163
0.000945	20.163
0.000945	20.163
0.000945	20.163
0.00094501	20.164
0.00094505	20.167
0.00094526	20.182
0.00094632	20.26
0.00095	20.517
0.00095	20.517
0.00095	20.517
0.00095368	20.767
0.00097206	22.033
0.000975	22.238
0.0009897	23.269
0.000995	23.642
0.000995	23.642
0.000995	23.642
0.001	23.981
0.001	23.981
0.001	23.981
0.001005	24.305
0.001025	25.612
0.001045	26.935
0.001045	26.935
0.001045	26.935
0.00105	27.251
0.00105	27.251
0.00105	27.251
0.001055	27.552
0.001075	28.764
0.001095	29.981
0.001095	29.981
0.001095	29.981
0.0011	30.274
0.0011	30.274
0.0011	30.274
0.001105	30.549
0.001125	31.644
0.001145	32.742
0.001145	32.742
0.001145	32.742
0.00115	33.003
0.00115	33.003
0.00115	33.003
0.001155	33.246
0.001175	34.215
0.001195	35.185
0.001195	35.185
0.001195	35.185
0.0012	35.412
0.0012	35.412
0.0012	35.412
0.001205	35.621
0.001225	36.458
0.001245	37.297
0.001245	37.297
0.001245	37.297
0.00125	37.489
0.00125	37.489
0.00125	37.489
0.001255	37.665
0.001275	38.369
0.001295	39.078
0.001295	39.078
0.001295	39.078
0.001295	39.078
0.001295	39.078
0.001295	39.078
0.001295	39.078
0.001295	39.078
0.001295	39.078
0.001295	39.078
0.001295	39.078
0.001295	39.078
0.001295	39.078
0.001295	39.078
0.001295	39.078
0.001295	39.078
0.001295	39.078
0.001295	39.078
0.0012951	39.081
0.0012955	39.096
0.0012976	39.167
0.0013	39.238
0.0013	39.238
0.0013	39.238
0.0013024	39.305
0.0013141	39.642
0.001325	39.957
0.001345	40.541
0.001345	40.541
0.001345	40.541
0.001345	40.541
0.001345	40.541
0.001345	40.541
0.001345	40.541
0.001345	40.541
0.001345	40.541
0.001345	40.541
0.001345	40.541
0.001345	40.541
0.001345	40.541
0.001345	40.541
0.001345	40.541
0.001345	40.541
0.001345	40.541
0.001345	40.542
0.0013451	40.544
0.0013455	40.557
0.0013477	40.614
0.00135	40.67
0.00135	40.67
0.00135	40.67
0.0013523	40.723
0.001364	40.988
0.001375	41.24
0.001395	41.711
0.001395	41.711
0.001395	41.711
0.001395	41.711
0.001395	41.711
0.001395	41.711
0.001395	41.711
0.001395	41.711
0.001395	41.711
0.001395	41.711
0.001395	41.711
0.001395	41.711
0.001395	41.711
0.001395	41.711
0.001395	41.711
0.001395	41.711
0.001395	41.711
0.0013951	41.711
0.0013951	41.713
0.0013956	41.723
0.0013977	41.769
0.0014	41.811
0.0014	41.811
0.0014	41.811
0.0014023	41.851
0.0014139	42.05
0.001425	42.246
0.001445	42.616
0.001445	42.616
0.001445	42.616
0.001445	42.616
0.001445	42.616
0.001445	42.616
0.001445	42.616
0.001445	42.616
0.001445	42.616
0.001445	42.616
0.001445	42.616
0.001445	42.616
0.001445	42.616
0.001445	42.616
0.001445	42.616
0.001445	42.616
0.001445	42.616
0.0014451	42.616
0.0014451	42.618
0.0014456	42.626
0.0014477	42.661
0.00145	42.692
0.00145	42.692
0.00145	42.692
0.0014523	42.72
0.0014639	42.863
0.001475	43.009
0.001495	43.29
0.001495	43.29
0.001495	43.29
0.001495	43.29
0.001495	43.29
0.001495	43.29
0.001495	43.29
0.001495	43.29
0.001495	43.29
0.001495	43.29
0.001495	43.29
0.001495	43.29
0.001495	43.29
0.001495	43.29
0.001495	43.29
0.001495	43.29
0.0014951	43.29
0.0014951	43.291
0.0014952	43.292
0.0014956	43.298
0.0014977	43.324
0.0015	43.345
0.0015	43.345
0.0015	43.345
0.0015023	43.363
0.0015138	43.459
0.001525	43.561
0.0015451	43.769
0.0015451	43.769
0.0015451	43.769
0.0015451	43.769
0.0015451	43.769
0.0015451	43.769
0.0015451	43.769
0.0015451	43.769
0.0015451	43.769
0.0015451	43.769
0.0015451	43.769
0.0015451	43.769
0.0015451	43.769
0.0015451	43.769
0.0015451	43.769
0.0015451	43.769
0.0015451	43.769
0.0015451	43.769
0.0015452	43.77
0.0015456	43.774
0.0015477	43.793
0.00155	43.806
0.00155	43.806
0.00155	43.806
0.0015523	43.816
0.0015638	43.871
0.001575	43.937
0.0015951	44.084
0.0015951	44.084
0.0015951	44.084
0.0015951	44.084
0.0015951	44.084
0.0015951	44.084
0.0015951	44.084
0.0015951	44.084
0.0015951	44.084
0.0015951	44.084
0.0015951	44.084
0.0015951	44.084
0.0015951	44.084
0.0015951	44.084
0.0015951	44.084
0.0015951	44.084
0.0015951	44.084
0.0015951	44.084
0.0015952	44.084
0.0015956	44.088
0.0015977	44.1
0.0016	44.107
0.0016	44.107
0.0016	44.107
0.0016023	44.109
0.0016138	44.133
0.001625	44.169
0.0016451	44.266
0.0016451	44.266
0.0016451	44.266
0.0016451	44.266
0.0016451	44.266
0.0016451	44.266
0.0016451	44.266
0.0016451	44.266
0.0016451	44.266
0.0016451	44.266
0.0016451	44.266
0.0016451	44.266
0.0016451	44.266
0.0016451	44.266
0.0016451	44.266
0.0016451	44.266
0.0016451	44.266
0.0016451	44.266
0.0016452	44.266
0.0016456	44.268
0.0016477	44.276
0.00165	44.277
0.00165	44.277
0.00165	44.277
0.0016523	44.274
0.0016638	44.272
0.001675	44.284
0.0016951	44.341
0.0016951	44.341
0.0016951	44.341
0.0016951	44.341
0.0016951	44.341
0.0016951	44.341
0.0016951	44.341
0.0016951	44.341
0.0016951	44.341
0.0016951	44.341
0.0016951	44.341
0.0016951	44.341
0.0016951	44.341
0.0016951	44.341
0.0016951	44.341
0.0016951	44.341
0.0016951	44.341
0.0016951	44.341
0.0016952	44.341
0.0016956	44.343
0.0016977	44.346
0.0017	44.343
0.0017	44.343
0.0017	44.343
0.0017023	44.336
0.0017138	44.313
0.001725	44.307
0.0017451	44.333
0.0017451	44.333
0.0017451	44.333
0.0017451	44.333
0.0017451	44.333
0.0017451	44.333
0.0017451	44.333
0.0017451	44.333
0.0017451	44.333
0.0017451	44.333
0.0017451	44.333
0.0017451	44.333
0.0017451	44.333
0.0017451	44.333
0.0017451	44.333
0.0017451	44.333
0.0017451	44.333
0.0017451	44.333
0.0017452	44.333
0.0017456	44.334
0.0017477	44.334
0.00175	44.328
0.00175	44.328
0.00175	44.328
0.0017523	44.318
0.0017638	44.278
0.001775	44.257
0.0017951	44.26
0.0017951	44.26
0.0017951	44.26
0.0017951	44.26
0.0017951	44.26
0.0017951	44.26
0.0017951	44.26
0.0017951	44.26
0.0017951	44.26
0.0017951	44.26
0.0017951	44.26
0.0017951	44.26
0.0017951	44.26
0.0017951	44.26
0.0017951	44.26
0.0017951	44.26
0.0017951	44.26
0.0017951	44.26
0.0017952	44.26
0.0017956	44.26
0.0017977	44.258
0.0018	44.249
0.0018	44.249
0.0018	44.249
0.0018023	44.237
0.0018138	44.186
0.001825	44.154
0.001845	44.138
0.001845	44.138
0.001845	44.138
0.001845	44.138
0.001845	44.138
0.001845	44.138
0.001845	44.138
0.001845	44.138
0.001845	44.138
0.001845	44.138
0.001845	44.138
0.001845	44.138
0.001845	44.138
0.001845	44.138
0.001845	44.138
0.001845	44.138
0.0018451	44.138
0.0018451	44.138
0.0018452	44.138
0.0018456	44.138
0.0018477	44.135
0.00185	44.124
0.00185	44.124
0.00185	44.124
0.0018523	44.109
0.0018638	44.049
0.001875	44.01
0.001895	43.982
0.001895	43.982
0.001895	43.982
0.001895	43.982
0.001895	43.982
0.001895	43.982
0.001895	43.982
0.001895	43.982
0.001895	43.982
0.001895	43.982
0.001895	43.982
0.001895	43.982
0.001895	43.982
0.001895	43.982
0.001895	43.982
0.001895	43.982
0.001895	43.982
0.0018951	43.982
0.0018952	43.982
0.0018956	43.982
0.0018977	43.977
0.0019	43.964
0.0019	43.964
0.0019	43.964
0.0019023	43.949
0.0019138	43.883
0.001925	43.838
0.001945	43.801
0.001945	43.801
0.001945	43.801
0.001945	43.801
0.001945	43.801
0.001945	43.801
0.001945	43.801
0.001945	43.801
0.001945	43.801
0.001945	43.801
0.001945	43.801
0.001945	43.801
0.001945	43.801
0.001945	43.801
0.001945	43.801
0.001945	43.801
0.001945	43.801
0.0019451	43.801
0.0019451	43.801
0.0019456	43.801
0.0019477	43.795
0.00195	43.782
0.00195	43.782
0.00195	43.782
0.0019523	43.766
0.0019639	43.696
0.001975	43.647
0.001995	43.606
0.001995	43.606
0.001995	43.606
0.002	43.586
0.002	43.586
0.002	43.586
0.002005	43.551
0.002025	43.447
0.002045	43.404
0.002045	43.404
0.002045	43.404
0.00205	43.383
0.00205	43.383
0.00205	43.383
0.002055	43.348
0.002075	43.243
0.002095	43.2
0.002095	43.2
0.002095	43.2
0.0021	43.18
0.0021	43.18
0.0021	43.18
0.002105	43.144
0.002125	43.04
0.002145	42.998
0.002145	42.998
0.002145	42.998
0.00215	42.978
0.00215	42.978
0.00215	42.978
0.002155	42.942
0.002175	42.841
0.002195	42.801
0.002195	42.801
0.002195	42.801
0.0022	42.782
0.0022	42.782
0.0022	42.782
0.002205	42.747
0.002225	42.649
0.002245	42.614
0.002245	42.614
0.002245	42.614
0.00225	42.596
0.00225	42.596
0.00225	42.596
0.002255	42.562
0.002275	42.469
0.002295	42.439
0.002295	42.439
0.002295	42.439
0.0023	42.421
0.0023	42.421
0.0023	42.421
0.002305	42.389
0.002325	42.301
0.002345	42.277
0.002345	42.277
0.002345	42.277
0.00235	42.261
0.00235	42.261
0.00235	42.261
0.002355	42.23
0.002375	42.148
0.002395	42.129
0.002395	42.129
0.002395	42.129
0.0024	42.115
0.0024	42.115
0.0024	42.115
0.002405	42.086
0.002425	42.01
0.002445	41.998
0.002445	41.998
0.002445	41.998
0.00245	41.985
0.00245	41.985
0.00245	41.985
0.002455	41.958
0.002475	41.888
0.002495	41.882
0.002495	41.882
0.002495	41.882
0.0025	41.871
0.0025	41.871
0.0025	41.871
0.002505	41.845
0.002525	41.782
0.002545	41.782
0.002545	41.782
0.002545	41.782
0.002545	41.782
0.002545	41.782
0.002545	41.782
0.002545	41.782
0.002545	41.782
0.002545	41.782
0.002545	41.782
0.002545	41.782
0.002545	41.782
0.002545	41.782
0.002545	41.782
0.002545	41.782
0.002545	41.782
0.002545	41.782
0.002545	41.782
0.0025452	41.783
0.0025461	41.783
0.00255	41.773
0.00255	41.773
0.00255	41.773
0.0025539	41.753
0.002575	41.691
0.002595	41.698
0.002595	41.698
0.002595	41.698
0.002595	41.698
0.002595	41.698
0.002595	41.698
0.002595	41.698
0.002595	41.698
0.002595	41.698
0.002595	41.698
0.002595	41.698
0.002595	41.698
0.002595	41.698
0.002595	41.698
0.002595	41.698
0.002595	41.698
0.002595	41.698
0.002595	41.698
0.0025952	41.698
0.0025961	41.699
0.0026	41.69
0.0026	41.69
0.0026	41.69
0.0026039	41.671
0.002625	41.616
0.002645	41.628
0.002645	41.628
0.002645	41.628
0.002645	41.628
0.002645	41.628
0.002645	41.628
0.002645	41.628
0.002645	41.628
0.002645	41.628
0.002645	41.628
0.002645	41.628
0.002645	41.628
0.002645	41.628
0.002645	41.628
0.002645	41.628
0.002645	41.628
0.002645	41.628
0.002645	41.628
0.0026452	41.628
0.0026461	41.629
0.00265	41.621
0.00265	41.621
0.00265	41.621
0.0026539	41.603
0.002675	41.554
0.002695	41.571
0.002695	41.571
0.002695	41.571
0.002695	41.571
0.002695	41.571
0.002695	41.571
0.002695	41.571
0.002695	41.571
0.002695	41.571
0.002695	41.571
0.002695	41.571
0.002695	41.571
0.002695	41.571
0.002695	41.571
0.002695	41.571
0.002695	41.571
0.002695	41.571
0.002695	41.571
0.0026952	41.571
0.0026961	41.573
0.0027	41.566
0.0027	41.566
0.0027	41.566
0.0027039	41.549
0.002725	41.505
0.002745	41.527
0.002745	41.527
0.002745	41.527
0.002745	41.527
0.002745	41.527
0.002745	41.527
0.002745	41.527
0.002745	41.527
0.002745	41.527
0.002745	41.527
0.002745	41.527
0.002745	41.527
0.002745	41.527
0.002745	41.527
0.002745	41.527
0.002745	41.527
0.002745	41.527
0.002745	41.527
0.0027452	41.527
0.0027461	41.529
0.00275	41.523
0.00275	41.523
0.00275	41.523
0.0027539	41.507
0.002775	41.468
0.002795	41.494
0.002795	41.494
0.002795	41.494
0.002795	41.494
0.002795	41.494
0.002795	41.494
0.002795	41.494
0.002795	41.494
0.002795	41.494
0.002795	41.494
0.002795	41.494
0.002795	41.494
0.002795	41.494
0.002795	41.494
0.002795	41.494
0.002795	41.494
0.002795	41.494
0.002795	41.494
0.0027952	41.495
0.0027961	41.496
0.0028	41.491
0.0028	41.491
0.0028	41.491
0.0028039	41.476
0.002825	41.441
0.002845	41.472
0.002845	41.472
0.002845	41.472
0.002845	41.472
0.002845	41.472
0.002845	41.472
0.002845	41.472
0.002845	41.472
0.002845	41.472
0.002845	41.472
0.002845	41.472
0.002845	41.472
0.002845	41.472
0.002845	41.472
0.002845	41.472
0.002845	41.472
0.002845	41.472
0.002845	41.472
0.0028452	41.472
0.0028461	41.474
0.00285	41.47
0.00285	41.47
0.00285	41.47
0.0028539	41.456
0.002875	41.425
0.002895	41.459
0.002895	41.459
0.002895	41.459
0.002895	41.459
0.002895	41.459
0.002895	41.459
0.002895	41.459
0.002895	41.459
0.002895	41.459
0.002895	41.459
0.002895	41.459
0.002895	41.459
0.002895	41.459
0.002895	41.459
0.002895	41.459
0.002895	41.459
0.002895	41.459
0.002895	41.459
0.0028952	41.459
0.0028961	41.461
0.0029	41.458
0.0029	41.458
0.0029	41.458
0.0029039	41.444
0.002925	41.417
0.002945	41.454
0.002945	41.454
0.002945	41.454
0.002945	41.454
0.002945	41.454
0.002945	41.454
0.002945	41.454
0.002945	41.454
0.002945	41.454
0.002945	41.454
0.002945	41.454
0.002945	41.454
0.002945	41.454
0.002945	41.454
0.002945	41.454
0.002945	41.454
0.002945	41.454
0.002945	41.454
0.0029452	41.455
0.0029461	41.457
0.00295	41.454
0.00295	41.454
0.00295	41.454
0.0029539	41.441
0.002975	41.416
0.002995	41.456
0.002995	41.456
0.002995	41.456
0.002995	41.456
0.002995	41.456
0.002995	41.456
0.002995	41.456
0.002995	41.456
0.002995	41.456
0.002995	41.456
0.002995	41.456
0.002995	41.456
0.002995	41.456
0.002995	41.456
0.002995	41.456
0.002995	41.456
0.002995	41.456
0.002995	41.456
0.0029952	41.457
0.0029961	41.459
0.003	41.456
0.003	41.456
0.003	41.456
0.0030039	41.444
0.003025	41.422
0.003045	41.465
0.003045	41.465
0.003045	41.465
0.003045	41.465
0.003045	41.465
0.003045	41.465
0.003045	41.465
0.003045	41.465
0.003045	41.465
0.003045	41.465
0.003045	41.465
0.003045	41.465
0.003045	41.465
0.003045	41.465
0.003045	41.465
0.003045	41.465
0.003045	41.465
0.003045	41.465
0.0030452	41.465
0.0030461	41.468
0.00305	41.465
0.00305	41.465
0.00305	41.465
0.0030539	41.454
0.003075	41.434
0.003095	41.478
0.003095	41.478
0.003095	41.478
0.003095	41.478
0.003095	41.478
0.003095	41.478
0.003095	41.478
0.003095	41.478
0.003095	41.478
0.003095	41.478
0.003095	41.478
0.003095	41.478
0.003095	41.478
0.003095	41.478
0.003095	41.478
0.003095	41.478
0.003095	41.478
0.003095	41.478
0.0030952	41.479
0.0030961	41.481
0.0031	41.479
0.0031	41.479
0.0031	41.479
0.0031039	41.468
0.003125	41.45
0.003145	41.495
0.003145	41.495
0.003145	41.495
0.003145	41.495
0.003145	41.495
0.003145	41.495
0.003145	41.495
0.003145	41.495
0.003145	41.495
0.003145	41.495
0.003145	41.495
0.003145	41.495
0.003145	41.495
0.003145	41.495
0.003145	41.495
0.003145	41.495
0.003145	41.495
0.003145	41.495
0.0031452	41.496
0.0031461	41.499
0.00315	41.497
0.00315	41.497
0.00315	41.497
0.0031539	41.486
0.003175	41.469
0.003195	41.516
0.003195	41.516
0.003195	41.516
0.003195	41.516
0.003195	41.516
0.003195	41.516
0.003195	41.516
0.003195	41.516
0.003195	41.516
0.003195	41.516
0.003195	41.516
0.003195	41.516
0.003195	41.516
0.003195	41.516
0.003195	41.516
0.003195	41.516
0.003195	41.516
0.003195	41.516
0.0031952	41.517
0.0031961	41.519
0.0032	41.518
0.0032	41.518
0.0032	41.518
0.0032039	41.507
0.003225	41.491
0.003245	41.539
0.003245	41.539
0.003245	41.539
0.003245	41.539
0.003245	41.539
0.003245	41.539
0.003245	41.539
0.003245	41.539
0.003245	41.539
0.003245	41.539
0.003245	41.539
0.003245	41.539
0.003245	41.539
0.003245	41.539
0.003245	41.539
0.003245	41.539
0.003245	41.539
0.003245	41.539
0.0032452	41.54
0.0032461	41.543
0.00325	41.541
0.00325	41.541
0.00325	41.541
0.0032539	41.531
0.003275	41.516
0.003295	41.564
0.003295	41.564
0.003295	41.564
0.003295	41.564
0.003295	41.564
0.003295	41.564
0.003295	41.564
0.003295	41.564
0.003295	41.564
0.003295	41.564
0.003295	41.564
0.003295	41.564
0.003295	41.564
0.003295	41.564
0.003295	41.564
0.003295	41.564
0.003295	41.564
0.003295	41.564
0.0032952	41.565
0.0032961	41.568
0.0033	41.566
0.0033	41.566
0.0033	41.566
0.0033039	41.556
0.003325	41.542
0.003345	41.59
0.003345	41.59
0.003345	41.59
0.003345	41.59
0.003345	41.59
0.003345	41.59
0.003345	41.59
0.003345	41.59
0.003345	41.59
0.003345	41.59
0.003345	41.59
0.003345	41.59
0.003345	41.59
0.003345	41.59
0.003345	41.59
0.003345	41.59
0.003345	41.591
0.003345	41.591
0.0033452	41.591
0.0033461	41.594
0.00335	41.593
0.00335	41.593
0.00335	41.593
0.0033539	41.582
0.003375	41.568
0.003395	41.617
0.003395	41.617
0.003395	41.617
0.003395	41.617
0.003395	41.617
0.003395	41.617
0.003395	41.617
0.003395	41.617
0.003395	41.617
0.003395	41.617
0.003395	41.617
0.003395	41.617
0.003395	41.617
0.003395	41.617
0.003395	41.617
0.003395	41.617
0.003395	41.617
0.003395	41.618
0.0033952	41.618
0.0033961	41.621
0.0034	41.62
0.0034	41.62
0.0034	41.62
0.0034039	41.609
0.003425	41.595
0.003445	41.645
0.003445	41.645
0.003445	41.645
0.003445	41.645
0.003445	41.645
0.003445	41.645
0.003445	41.645
0.003445	41.645
0.003445	41.645
0.003445	41.645
0.003445	41.645
0.003445	41.645
0.003445	41.645
0.003445	41.645
0.003445	41.645
0.003445	41.645
0.003445	41.645
0.003445	41.645
0.0034452	41.645
0.0034461	41.648
0.00345	41.647
0.00345	41.647
0.00345	41.647
0.0034539	41.636
0.003475	41.622
0.003495	41.672
0.003495	41.672
0.003495	41.672
0.003495	41.672
0.003495	41.672
0.003495	41.672
0.003495	41.672
0.003495	41.672
0.003495	41.672
0.003495	41.672
0.003495	41.672
0.003495	41.672
0.003495	41.672
0.003495	41.672
0.003495	41.672
0.003495	41.672
0.003495	41.672
0.003495	41.672
0.0034952	41.672
0.0034961	41.675
0.0035	41.674
0.0035	41.674
0.0035	41.674
0.0035039	41.663
0.003525	41.649
0.003545	41.698
0.003545	41.698
0.003545	41.698
0.003545	41.698
0.003545	41.698
0.003545	41.698
0.003545	41.698
0.003545	41.698
0.003545	41.698
0.003545	41.698
0.003545	41.698
0.003545	41.698
0.003545	41.698
0.003545	41.698
0.003545	41.698
0.003545	41.698
0.003545	41.698
0.003545	41.698
0.0035452	41.699
0.0035461	41.701
0.00355	41.7
0.00355	41.7
0.00355	41.7
0.0035539	41.69
0.003575	41.675
0.003595	41.724
0.003595	41.724
0.003595	41.724
0.003595	41.724
0.003595	41.724
0.003595	41.724
0.003595	41.724
0.003595	41.724
0.003595	41.724
0.003595	41.724
0.003595	41.724
0.003595	41.724
0.003595	41.724
0.003595	41.724
0.003595	41.724
0.003595	41.724
0.003595	41.724
0.003595	41.724
0.0035952	41.725
0.0035961	41.727
0.0036	41.726
0.0036	41.726
0.0036	41.726
0.0036039	41.715
0.003625	41.701
0.003645	41.749
0.003645	41.749
0.003645	41.749
0.003645	41.749
0.003645	41.749
0.003645	41.749
0.003645	41.749
0.003645	41.749
0.003645	41.749
0.003645	41.749
0.003645	41.749
0.003645	41.749
0.003645	41.749
0.003645	41.749
0.003645	41.749
0.003645	41.749
0.003645	41.749
0.003645	41.749
0.0036452	41.75
0.0036461	41.752
0.00365	41.751
0.00365	41.751
0.00365	41.751
0.0036539	41.74
0.003675	41.725
0.003695	41.773
0.003695	41.773
0.003695	41.773
0.003695	41.773
0.003695	41.773
0.003695	41.773
0.003695	41.773
0.003695	41.773
0.003695	41.773
0.003695	41.773
0.003695	41.773
0.003695	41.773
0.003695	41.773
0.003695	41.773
0.003695	41.773
0.003695	41.773
0.003695	41.773
0.003695	41.773
0.0036952	41.774
0.0036961	41.776
0.0037	41.775
0.0037	41.775
0.0037	41.775
0.0037039	41.764
0.003725	41.748
0.003745	41.796
0.003745	41.796
0.003745	41.796
0.003745	41.796
0.003745	41.796
0.003745	41.796
0.003745	41.796
0.003745	41.796
0.003745	41.796
0.003745	41.796
0.003745	41.796
0.003745	41.796
0.003745	41.796
0.003745	41.796
0.003745	41.796
0.003745	41.796
0.003745	41.796
0.003745	41.796
0.0037452	41.796
0.0037461	41.799
0.00375	41.798
0.00375	41.798
0.00375	41.798
0.0037539	41.787
0.003775	41.771
0.003795	41.817
0.003795	41.817
0.003795	41.817
0.003795	41.817
0.003795	41.817
0.003795	41.817
0.003795	41.817
0.003795	41.817
0.003795	41.817
0.003795	41.817
0.003795	41.817
0.003795	41.817
0.003795	41.817
0.003795	41.817
0.003795	41.817
0.003795	41.817
0.003795	41.817
0.003795	41.818
0.0037952	41.818
0.0037961	41.821
0.0038	41.819
0.0038	41.819
0.0038	41.819
0.0038039	41.808
0.003825	41.792
0.003845	41.838
0.003845	41.838
0.003845	41.838
0.003845	41.838
0.003845	41.838
0.003845	41.838
0.003845	41.838
0.003845	41.838
0.003845	41.838
0.003845	41.838
0.003845	41.838
0.003845	41.838
0.003845	41.838
0.003845	41.838
0.003845	41.838
0.003845	41.838
0.003845	41.838
0.003845	41.838
0.0038452	41.839
0.0038461	41.841
0.00385	41.84
0.00385	41.84
0.00385	41.84
0.0038539	41.829
0.003875	41.811
0.003895	41.857
0.003895	41.857
0.003895	41.857
0.003895	41.857
0.003895	41.857
0.003895	41.857
0.003895	41.857
0.003895	41.857
0.003895	41.857
0.003895	41.857
0.003895	41.857
0.003895	41.857
0.003895	41.857
0.003895	41.857
0.003895	41.857
0.003895	41.857
0.003895	41.857
0.003895	41.858
0.0038952	41.858
0.0038961	41.861
0.0039	41.859
0.0039	41.859
0.0039	41.859
0.0039039	41.848
0.003925	41.83
0.003945	41.876
0.003945	41.876
0.003945	41.876
0.00395	41.877
0.00395	41.877
0.00395	41.877
0.003955	41.863
0.003975	41.848
0.003995	41.893
0.003995	41.893
0.003995	41.893
0.004	41.894
0.004	41.894
0.004	41.894
0.004005	41.88
0.004025	41.864
0.004045	41.909
0.004045	41.909
0.004045	41.909
0.00405	41.91
0.00405	41.91
0.00405	41.91
0.004055	41.896
0.004075	41.88
0.004095	41.925
0.004095	41.925
0.004095	41.925
0.0041	41.926
0.0041	41.926
0.0041	41.926
0.004105	41.912
0.004125	41.896
0.004145	41.94
0.004145	41.94
0.004145	41.94
0.00415	41.941
0.00415	41.941
0.00415	41.941
0.004155	41.927
0.004175	41.91
0.004195	41.954
0.004195	41.954
0.004195	41.954
0.0042	41.955
0.0042	41.955
0.0042	41.955
0.004205	41.941
0.004225	41.925
0.004245	41.969
0.004245	41.969
0.004245	41.969
0.00425	41.969
0.00425	41.969
0.00425	41.969
0.004255	41.955
0.004275	41.938
0.004295	41.982
0.004295	41.982
0.004295	41.982
0.0043	41.983
0.0043	41.983
0.0043	41.983
0.004305	41.969
0.004325	41.952
0.004345	41.995
0.004345	41.995
0.004345	41.995
0.00435	41.996
0.00435	41.996
0.00435	41.996
0.004355	41.982
0.004375	41.965
0.004395	42.008
0.004395	42.008
0.004395	42.008
0.0044	42.009
0.0044	42.009
0.0044	42.009
0.004405	41.995
0.004425	41.977
0.004445	42.02
0.004445	42.02
0.004445	42.02
0.00445	42.021
0.00445	42.021
0.00445	42.021
0.004455	42.007
0.004475	41.989
0.004495	42.033
0.004495	42.033
0.004495	42.033
0.0045	42.033
0.0045	42.033
0.0045	42.033
0.004505	42.019
0.004525	42.001
0.004545	42.044
0.004545	42.044
0.004545	42.044
0.00455	42.045
0.00455	42.045
0.00455	42.045
0.004555	42.031
0.004575	42.013
0.004595	42.056
0.004595	42.056
0.004595	42.056
0.0046	42.057
0.0046	42.057
0.0046	42.057
0.004605	42.042
0.004625	42.024
0.004645	42.067
0.004645	42.067
0.004645	42.067
0.00465	42.068
0.00465	42.068
0.00465	42.068
0.004655	42.054
0.004675	42.036
0.004695	42.079
0.004695	42.079
0.004695	42.079
0.0047	42.079
0.0047	42.079
0.0047	42.079
0.004705	42.065
0.004725	42.047
0.004745	42.09
0.004745	42.09
0.004745	42.09
0.00475	42.09
0.00475	42.09
0.00475	42.09
0.004755	42.076
0.004775	42.058
0.004795	42.101
0.004795	42.101
0.004795	42.101
0.0048	42.101
0.0048	42.101
0.0048	42.101
0.004805	42.087
0.004825	42.069
0.004845	42.112
0.004845	42.112
0.004845	42.112
0.00485	42.112
0.00485	42.112
0.00485	42.112
0.004855	42.098
0.004875	42.08
0.004895	42.123
0.004895	42.123
0.004895	42.123
0.0049	42.123
0.0049	42.123
0.0049	42.123
0.004905	42.109
0.004925	42.091
0.004945	42.133
0.004945	42.133
0.004945	42.133
0.00495	42.134
0.00495	42.134
0.00495	42.134
0.004955	42.12
0.004975	42.102
0.004995	42.144
0.004995	42.144
0.004995	42.144
0.005	42.145
0.005	42.145
0.005	42.145
0.005005	42.13
0.005025	42.112
0.005045	42.155
0.005045	42.155
0.005045	42.155
0.005045	42.155
0.005045	42.155
0.005045	42.155
0.005045	42.155
0.005045	42.155
0.005045	42.155
0.005045	42.155
0.005045	42.155
0.005045	42.155
0.005045	42.155
0.005045	42.155
0.005045	42.155
0.005045	42.155
0.005045	42.155
0.0050451	42.155
0.0050454	42.157
0.0050471	42.16
0.00505	42.156
0.00505	42.156
0.00505	42.156
0.0050529	42.147
0.0050673	42.123
0.005075	42.123
0.005095	42.166
0.005095	42.166
0.005095	42.166
0.005095	42.166
0.005095	42.166
0.005095	42.166
0.005095	42.166
0.005095	42.166
0.005095	42.166
0.005095	42.166
0.005095	42.166
0.005095	42.166
0.005095	42.166
0.005095	42.166
0.005095	42.166
0.005095	42.166
0.005095	42.166
0.0050951	42.166
0.0050954	42.168
0.0050971	42.171
0.0051	42.167
0.0051	42.167
0.0051	42.167
0.0051029	42.158
0.0051173	42.134
0.005125	42.135
0.005145	42.178
0.005145	42.178
0.005145	42.178
0.005145	42.178
0.005145	42.178
0.005145	42.178
0.005145	42.178
0.005145	42.178
0.005145	42.178
0.005145	42.178
0.005145	42.178
0.005145	42.178
0.005145	42.178
0.005145	42.178
0.005145	42.178
0.005145	42.178
0.0051451	42.178
0.0051451	42.178
0.0051455	42.18
0.0051472	42.183
0.00515	42.179
0.00515	42.179
0.00515	42.179
0.0051528	42.171
0.0051671	42.148
0.005175	42.149
0.005195	42.194
0.005195	42.194
0.005195	42.194
0.005195	42.194
0.005195	42.194
0.005195	42.194
0.005195	42.194
0.005195	42.194
0.005195	42.194
0.005195	42.194
0.005195	42.194
0.005195	42.194
0.005195	42.194
0.005195	42.194
0.005195	42.194
0.005195	42.194
0.0051951	42.194
0.0051951	42.194
0.0051955	42.195
0.0051972	42.199
0.0052	42.195
0.0052	42.195
0.0052	42.195
0.0052028	42.187
0.0052171	42.165
0.005225	42.167
0.005245	42.213
0.005245	42.213
0.005245	42.213
0.005245	42.213
0.005245	42.213
0.005245	42.213
0.005245	42.213
0.005245	42.213
0.005245	42.213
0.005245	42.213
0.005245	42.213
0.005245	42.213
0.005245	42.213
0.005245	42.213
0.005245	42.213
0.005245	42.213
0.0052451	42.213
0.0052451	42.214
0.0052455	42.215
0.0052472	42.218
0.00525	42.215
0.00525	42.215
0.00525	42.215
0.0052528	42.207
0.0052671	42.186
0.005275	42.188
0.005295	42.235
0.005295	42.235
0.005295	42.235
0.005295	42.235
0.005295	42.235
0.005295	42.235
0.005295	42.235
0.005295	42.235
0.005295	42.235
0.005295	42.235
0.005295	42.235
0.005295	42.235
0.005295	42.235
0.005295	42.235
0.005295	42.235
0.005295	42.235
0.0052951	42.236
0.0052951	42.236
0.0052955	42.237
0.0052972	42.24
0.0053	42.237
0.0053	42.237
0.0053	42.237
0.0053028	42.229
0.0053171	42.209
0.005325	42.212
0.005345	42.26
0.005345	42.26
0.005345	42.26
0.005345	42.26
0.005345	42.26
0.005345	42.26
0.005345	42.26
0.005345	42.26
0.005345	42.26
0.005345	42.26
0.005345	42.26
0.005345	42.26
0.005345	42.26
0.005345	42.26
0.005345	42.26
0.005345	42.26
0.0053451	42.26
0.0053451	42.26
0.0053455	42.261
0.0053472	42.265
0.00535	42.262
0.00535	42.262
0.00535	42.262
0.0053528	42.254
0.0053671	42.234
0.005375	42.237
0.005395	42.286
0.005395	42.286
0.005395	42.286
0.005395	42.286
0.005395	42.286
0.005395	42.286
0.005395	42.286
0.005395	42.286
[truncated: 998,000+ more rows]
