# Supplementary material for: Code and data from an ADALINE network trained with the RTRL and LMS algorithms for an MPPT controller in a photovoltaic system
Source: Data Brief. 2020 Sep 8;32:106296. doi: 10.1016/j.dib.2020.106296 (PMC7495059; doi:10.1016/j.dib.2020.106296)
Supplement: Supplementary file 3 [file mmc3.zip › Data/Computational_Tests/IterativeLMS_Case4.csv]

Time (sec)	Iterative LMS Power (W)
0	-1.279e-13
5e-05	-0.85973
0.0001	-3.2091
0.00015	-6.5901
0.0002	-10.478
0.00025	-14.376
0.0003	-17.888
0.00035	-20.748
0.0004	-22.821
0.00045	-24.115
0.0005	-24.761
0.00055	-24.877
0.0006	-24.538
0.00065	-23.793
0.0007	-22.678
0.00075	-21.228
0.0008	-19.493
0.00085	-17.689
0.0009	-15.871
0.00095	-14.097
0.001	-12.425
0.00105	-10.906
0.0011	-9.5821
0.00115	-8.4854
0.0012	-7.6308
0.00125	-6.9426
0.0013	-6.3161
0.00135	-5.7497
0.0014	-5.2456
0.00145	-4.8043
0.0015	-4.424
0.00155	-4.1011
0.0016	-3.8299
0.00165	-3.6032
0.0017	-3.4128
0.00175	-3.25
0.0018	-3.1061
0.00185	-2.9731
0.0019	-2.844
0.00195	-2.7134
0.002	-2.5773
0.00205	-2.4338
0.0021	-2.2824
0.00215	-2.1241
0.0022	-1.9615
0.00225	-1.7976
0.0023	-1.6365
0.00235	-1.4823
0.0024	-1.3415
0.00245	-1.2157
0.0025	-1.1051
0.00255	-1.0113
0.0026	-0.93456
0.00265	-0.87447
0.0027	-0.82958
0.00275	-0.79772
0.0028	-0.77618
0.00285	-0.7619
0.0029	-0.75172
0.00295	-0.74259
0.003	-0.73177
0.00305	-0.71702
0.0031	-0.69665
0.00315	-0.66964
0.0032	-0.63564
0.00325	-0.59491
0.0033	-0.54825
0.00335	-0.49722
0.0034	-0.44685
0.00345	-0.40171
0.0035	-0.36117
0.00355	-0.32469
0.0036	-0.29177
0.00365	-0.26198
0.0037	-0.23495
0.00375	-0.21034
0.0038	-0.18786
0.00385	-0.16725
0.0039	-0.14829
0.00395	-0.13077
0.004	-0.11452
0.00405	-0.09937
0.0041	-0.085195
0.00415	-0.071869
0.0042	-0.059282
0.00425	-0.047342
0.0043	-0.035968
0.00435	-0.025083
0.0044	-0.014629
0.00445	-0.0045471
0.0045	0.0052104
0.00455	0.014674
0.0046	0.023918
0.00465	0.032954
0.0047	0.041806
0.00475	0.050504
0.0048	0.05907
0.00485	0.067522
0.0049	0.075837
0.00495	0.084088
0.005	0.092304
0.00505	0.10046
0.0051	0.10855
0.00515	0.11656
0.0052	0.12455
0.00525	0.13256
0.0053	0.14054
0.00535	0.14852
0.0054	0.15651
0.00545	0.16451
0.0055	0.17251
0.00555	0.18051
0.0056	0.18851
0.00565	0.1965
0.0057	0.20449
0.00575	0.21251
0.0058	0.22054
0.00585	0.2286
0.0059	0.23662
0.00595	0.24429
0.006	0.25232
0.00605	0.26022
0.0061	0.26834
0.00615	0.27653
0.0062	0.28473
0.00625	0.29294
0.0063	0.30116
0.00635	0.30938
0.0064	0.31761
0.00645	0.32585
0.0065	0.33409
0.00655	0.34234
0.0066	0.35059
0.00665	0.35885
0.0067	0.3671
0.00675	0.37536
0.0068	0.38362
0.00685	0.39189
0.0069	0.40018
0.00695	0.40847
0.007	0.41684
0.00705	0.4252
0.0071	0.43354
0.00715	0.44189
0.0072	0.45025
0.00725	0.45862
0.0073	0.46687
0.00735	0.47513
0.0074	0.48339
0.00745	0.49178
0.0075	0.50017
0.00755	0.5086
0.0076	0.517
0.00765	0.52541
0.0077	0.53383
0.00775	0.54218
0.0078	0.5506
0.00785	0.55913
0.0079	0.56751
0.00795	0.57599
0.008	0.58439
0.00805	0.59289
0.0081	0.6014
0.00815	0.60995
0.0082	0.61851
0.00825	0.62708
0.0083	0.63567
0.00835	0.64428
0.0084	0.6529
0.00845	0.66154
0.0085	0.6702
0.00855	0.67887
0.0086	0.68756
0.00865	0.69628
0.0087	0.70501
0.00875	0.71376
0.0088	0.72254
0.00885	0.73134
0.0089	0.7402
0.00895	0.74665
0.009	0.75328
0.00905	0.76027
0.0091	0.76761
0.00915	0.77527
0.0092	0.78322
0.00925	0.79141
0.0093	0.79983
0.00935	0.80846
0.0094	0.81729
0.00945	0.82629
0.0095	0.83545
0.00955	0.84477
0.0096	0.85424
0.00965	0.86384
0.0097	0.87358
0.00975	0.88345
0.0098	0.89344
0.00985	0.90356
0.0099	0.91381
0.00995	0.92418
0.01	0.93468
0.01005	0.9453
0.0101	0.95605
0.01015	0.96693
0.0102	0.97795
0.01025	0.98912
0.0103	1.0004
0.01035	1.0119
0.0104	1.0236
0.01045	1.0354
0.0105	1.0474
0.01055	1.0596
0.0106	1.0721
0.01065	1.0848
0.0107	1.0978
0.01075	1.111
0.0108	1.1247
0.01085	1.1386
0.0109	1.153
0.01095	1.1677
0.011	1.183
0.01105	1.1989
0.0111	1.2154
0.01115	1.2329
0.0112	1.2513
0.01125	1.2711
0.0113	1.2925
0.01135	1.3164
0.0114	1.3432
0.01145	1.3732
0.0115	1.4066
0.01155	1.4433
0.0116	1.483
0.01165	1.5254
0.0117	1.5702
0.01175	1.6168
0.0118	1.6647
0.01185	1.7135
0.0119	1.7627
0.01195	1.8119
0.012	1.8607
0.01205	1.9089
0.0121	1.9564
0.01215	2.003
0.0122	2.0486
0.01225	2.0934
0.0123	2.1373
0.01235	2.1806
0.0124	2.2232
0.01245	2.2655
0.0125	2.3075
0.01255	2.3494
0.0126	2.3914
0.01265	2.4336
0.0127	2.476
0.01275	2.5187
0.0128	2.5619
0.01285	2.6054
0.0129	2.6492
0.01295	2.6934
0.013	2.7379
0.01305	2.7825
0.0131	2.8273
0.01315	2.8722
0.0132	2.9172
0.01325	2.962
0.0133	3.0068
0.01335	3.0514
0.0134	3.0959
0.01345	3.1401
0.0135	3.1842
0.01355	3.2281
0.0136	3.2717
0.01365	3.3153
0.0137	3.3586
0.01375	3.4019
0.0138	3.4451
0.01385	3.4882
0.0139	3.5313
0.01395	3.5743
0.014	3.6174
0.01405	3.6605
0.0141	3.7036
0.01415	3.7468
0.0142	3.7899
0.01425	3.8331
0.0143	3.8763
0.01435	3.9195
0.0144	3.9627
0.01445	4.0059
0.0145	4.049
0.01455	4.0921
0.0146	4.1351
0.01465	4.1781
0.0147	4.221
0.01475	4.2639
0.0148	4.3066
0.01485	4.3494
0.0149	4.392
0.01495	4.4346
0.015	4.4771
0.01505	4.5196
0.0151	4.562
0.01515	4.6043
0.0152	4.6467
0.01525	4.689
0.0153	4.7312
0.01535	4.7735
0.0154	4.8157
0.01545	4.8579
0.0155	4.9001
0.01555	4.9422
0.0156	4.9843
0.01565	5.0264
0.0157	5.0685
0.01575	5.1104
0.0158	5.1524
0.01585	5.1943
0.0159	5.2363
0.01595	5.2782
0.016	5.3201
0.01605	5.362
0.0161	5.4038
0.01615	5.4457
0.0162	5.4875
0.01625	5.5292
0.0163	5.5709
0.01635	5.6126
0.0164	5.6542
0.01645	5.6958
0.0165	5.7373
0.01655	5.7788
0.0166	5.8202
0.01665	5.8615
0.0167	5.9028
0.01675	5.9441
0.0168	5.9853
0.01685	6.0265
0.0169	6.0676
0.01695	6.1087
0.017	6.1498
0.01705	6.1908
0.0171	6.2318
0.01715	6.2728
0.0172	6.3138
0.01725	6.3547
0.0173	6.3956
0.01735	6.4365
0.0174	6.4774
0.01745	6.5182
0.0175	6.559
0.01755	6.5998
0.0176	6.6406
0.01765	6.6813
0.0177	6.7219
0.01775	6.7626
0.0178	6.8032
0.01785	6.8438
0.0179	6.8843
0.01795	6.9248
0.018	6.9653
0.01805	7.0057
0.0181	7.0461
0.01815	7.0865
0.0182	7.1269
0.01825	7.1672
0.0183	7.2075
0.01835	7.2478
0.0184	7.288
0.01845	7.3282
0.0185	7.3684
0.01855	7.4086
0.0186	7.4487
0.01865	7.4889
0.0187	7.529
0.01875	7.569
0.0188	7.6091
0.01885	7.6491
0.0189	7.6891
0.01895	7.729
0.019	7.769
0.01905	7.8089
0.0191	7.8487
0.01915	7.8886
0.0192	7.9284
0.01925	7.9682
0.0193	8.008
0.01935	8.0477
0.0194	8.0875
0.01945	8.1272
0.0195	8.1669
0.01955	8.2065
0.0196	8.2461
0.01965	8.2857
0.0197	8.3253
0.01975	8.3649
0.0198	8.4044
0.01985	8.4439
0.0199	8.4834
0.01995	8.5229
0.02	8.5623
0.02005	8.6018
0.0201	8.6412
0.02015	8.6805
0.0202	8.7199
0.02025	8.7592
0.0203	8.7984
0.02035	8.8377
0.0204	8.8769
0.02045	8.916
0.0205	8.9552
0.02055	8.9943
0.0206	9.0334
0.02065	9.0725
0.0207	9.1115
0.02075	9.1506
0.0208	9.1896
0.02085	9.2287
0.0209	9.2677
0.02095	9.3067
0.021	9.3458
0.02105	9.3848
0.0211	9.4238
0.02115	9.4627
0.0212	9.5017
0.02125	9.5406
0.0213	9.5796
0.02135	9.6185
0.0214	9.6574
0.02145	9.6962
0.0215	9.7351
0.02155	9.7739
0.0216	9.8126
0.02165	9.8514
0.0217	9.8902
0.02175	9.9289
0.0218	9.9676
0.02185	10.006
0.0219	10.045
0.02195	10.084
0.022	10.122
0.02205	10.161
0.0221	10.199
0.02215	10.238
0.0222	10.277
0.02225	10.315
0.0223	10.354
0.02235	10.392
0.0224	10.431
0.02245	10.469
0.0225	10.508
0.02255	10.546
0.0226	10.585
0.02265	10.623
0.0227	10.662
0.02275	10.7
0.0228	10.738
0.02285	10.777
0.0229	10.815
0.02295	10.854
0.023	10.892
0.02305	10.93
0.0231	10.968
0.02315	11.007
0.0232	11.045
0.02325	11.083
0.0233	11.122
0.02335	11.16
0.0234	11.198
0.02345	11.236
0.0235	11.274
0.02355	11.313
0.0236	11.351
0.02365	11.389
0.0237	11.427
0.02375	11.465
0.0238	11.503
0.02385	11.541
0.0239	11.58
0.02395	11.618
0.024	11.656
0.02405	11.694
0.0241	11.732
0.02415	11.77
0.0242	11.808
0.02425	11.846
0.0243	11.884
0.02435	11.922
0.0244	11.96
0.02445	11.998
0.0245	12.036
0.02455	12.074
0.0246	12.111
0.02465	12.149
0.0247	12.187
0.02475	12.225
0.0248	12.263
0.02485	12.301
0.0249	12.339
0.02495	12.377
0.025	12.414
0.02505	12.452
0.0251	12.49
0.02515	12.528
0.0252	12.566
0.02525	12.603
0.0253	12.641
0.02535	12.679
0.0254	12.717
0.02545	12.754
0.0255	12.792
0.02555	12.83
0.0256	12.868
0.02565	12.905
0.0257	12.943
0.02575	12.981
0.0258	13.018
0.02585	13.056
0.0259	13.094
0.02595	13.131
0.026	13.169
0.02605	13.207
0.0261	13.244
0.02615	13.282
0.0262	13.319
0.02625	13.357
0.0263	13.395
0.02635	13.432
0.0264	13.47
0.02645	13.507
0.0265	13.545
0.02655	13.582
0.0266	13.62
0.02665	13.657
0.0267	13.695
0.02675	13.732
0.0268	13.77
0.02685	13.807
0.0269	13.845
0.02695	13.882
0.027	13.92
0.02705	13.957
0.0271	13.995
0.02715	14.032
0.0272	14.07
0.02725	14.107
0.0273	14.145
0.02735	14.182
0.0274	14.219
0.02745	14.257
0.0275	14.294
0.02755	14.332
0.0276	14.369
0.02765	14.406
0.0277	14.444
0.02775	14.481
0.0278	14.519
0.02785	14.556
0.0279	14.593
0.02795	14.631
0.028	14.668
0.02805	14.705
0.0281	14.743
0.02815	14.78
0.0282	14.817
0.02825	14.855
0.0283	14.892
0.02835	14.929
0.0284	14.966
0.02845	15.004
0.0285	15.041
0.02855	15.078
0.0286	15.116
0.02865	15.153
0.0287	15.19
0.02875	15.227
0.0288	15.265
0.02885	15.302
0.0289	15.339
0.02895	15.376
0.029	15.413
0.02905	15.451
0.0291	15.488
0.02915	15.525
0.0292	15.562
0.02925	15.6
0.0293	15.637
0.02935	15.674
0.0294	15.711
0.02945	15.748
0.0295	15.786
0.02955	15.823
0.0296	15.86
0.02965	15.897
0.0297	15.934
0.02975	15.971
0.0298	16.008
0.02985	16.046
0.0299	16.083
0.02995	16.12
0.03	16.157
0.03005	16.194
0.0301	16.231
0.03015	16.268
0.0302	16.306
0.03025	16.343
0.0303	16.38
0.03035	16.417
0.0304	16.454
0.03045	16.491
0.0305	16.528
0.03055	16.565
0.0306	16.602
0.03065	16.64
0.0307	16.677
0.03075	16.714
0.0308	16.751
0.03085	16.788
0.0309	16.825
0.03095	16.862
0.031	16.899
0.03105	16.936
0.0311	16.973
0.03115	17.01
0.0312	17.047
0.03125	17.084
0.0313	17.121
0.03135	17.158
0.0314	17.196
0.03145	17.233
0.0315	17.27
0.03155	17.307
0.0316	17.344
0.03165	17.381
0.0317	17.418
0.03175	17.455
0.0318	17.492
0.03185	17.529
0.0319	17.566
0.03195	17.603
0.032	17.641
0.03205	17.678
0.0321	17.715
0.03215	17.752
0.0322	17.789
0.03225	17.826
0.0323	17.863
0.03235	17.9
0.0324	17.937
0.03245	17.974
0.0325	18.011
0.03255	18.048
0.0326	18.085
0.03265	18.122
0.0327	18.159
0.03275	18.196
0.0328	18.233
0.03285	18.27
0.0329	18.307
0.03295	18.344
0.033	18.381
0.03305	18.418
0.0331	18.455
0.03315	18.492
0.0332	18.529
0.03325	18.566
0.0333	18.603
0.03335	18.64
0.0334	18.677
0.03345	18.714
0.0335	18.751
0.03355	18.788
0.0336	18.825
0.03365	18.862
0.0337	18.899
0.03375	18.936
0.0338	18.973
0.03385	19.01
0.0339	19.047
0.03395	19.083
0.034	19.12
0.03405	19.157
0.0341	19.194
0.03415	19.231
0.0342	19.268
0.03425	19.305
0.0343	19.342
0.03435	19.379
0.0344	19.416
0.03445	19.453
0.0345	19.49
0.03455	19.527
0.0346	19.564
0.03465	19.601
0.0347	19.638
0.03475	19.675
0.0348	19.711
0.03485	19.748
0.0349	19.785
0.03495	19.822
0.035	19.859
0.03505	19.896
0.0351	19.933
0.03515	19.97
0.0352	20.007
0.03525	20.044
0.0353	20.081
0.03535	20.118
0.0354	20.155
0.03545	20.192
0.0355	20.228
0.03555	20.265
0.0356	20.302
0.03565	20.339
0.0357	20.376
0.03575	20.413
0.0358	20.45
0.03585	20.487
0.0359	20.524
0.03595	20.561
0.036	20.598
0.03605	20.635
0.0361	20.672
0.03615	20.709
0.0362	20.745
0.03625	20.782
0.0363	20.819
0.03635	20.856
0.0364	20.893
0.03645	20.93
0.0365	20.967
0.03655	21.004
0.0366	21.041
0.03665	21.078
0.0367	21.115
0.03675	21.152
0.0368	21.188
0.03685	21.225
0.0369	21.262
0.03695	21.299
0.037	21.336
0.03705	21.373
0.0371	21.41
0.03715	21.447
0.0372	21.484
0.03725	21.521
0.0373	21.558
0.03735	21.595
0.0374	21.632
0.03745	21.669
0.0375	21.705
0.03755	21.742
0.0376	21.779
0.03765	21.816
0.0377	21.853
0.03775	21.89
0.0378	21.927
0.03785	21.964
0.0379	22.001
0.03795	22.038
0.038	22.075
0.03805	22.112
0.0381	22.149
0.03815	22.185
0.0382	22.222
0.03825	22.259
0.0383	22.296
0.03835	22.333
0.0384	22.37
0.03845	22.407
0.0385	22.444
0.03855	22.481
0.0386	22.518
0.03865	22.555
0.0387	22.592
0.03875	22.629
0.0388	22.666
0.03885	22.703
0.0389	22.74
0.03895	22.776
0.039	22.813
0.03905	22.85
0.0391	22.887
0.03915	22.924
0.0392	22.961
0.03925	22.998
0.0393	23.035
0.03935	23.072
0.0394	23.109
0.03945	23.146
0.0395	23.183
0.03955	23.22
0.0396	23.257
0.03965	23.294
0.0397	23.331
0.03975	23.368
0.0398	23.404
0.03985	23.441
0.0399	23.478
0.03995	23.515
0.04	23.552
0.04005	23.589
0.0401	23.626
0.04015	23.663
0.0402	23.7
0.04025	23.737
0.0403	23.774
0.04035	23.811
0.0404	23.848
0.04045	23.884
0.0405	23.921
0.04055	23.957
0.0406	23.993
0.04065	24.03
0.0407	24.067
0.04075	24.104
0.0408	24.141
0.04085	24.178
0.0409	24.216
0.04095	24.254
0.041	24.292
0.04105	24.33
0.0411	24.368
0.04115	24.406
0.0412	24.445
0.04125	24.482
0.0413	24.52
0.04135	24.558
0.0414	24.595
0.04145	24.633
0.0415	24.67
0.04155	24.707
0.0416	24.743
0.04165	24.78
0.0417	24.816
0.04175	24.853
0.0418	24.889
0.04185	24.926
0.0419	24.962
0.04195	24.999
0.042	25.036
0.04205	25.073
0.0421	25.11
0.04215	25.147
0.0422	25.184
0.04225	25.221
0.0423	25.259
0.04235	25.296
0.0424	25.333
0.04245	25.371
0.0425	25.408
0.04255	25.446
0.0426	25.483
0.04265	25.52
0.0427	25.557
0.04275	25.594
0.0428	25.631
0.04285	25.668
0.0429	25.705
0.04295	25.742
0.043	25.779
0.04305	25.815
0.0431	25.852
0.04315	25.889
0.0432	25.926
0.04325	25.963
0.0433	26
0.04335	26.036
0.0434	26.074
0.04345	26.111
0.0435	26.148
0.04355	26.185
0.0436	26.222
0.04365	26.259
0.0437	26.297
0.04375	26.334
0.0438	26.371
0.04385	26.408
0.0439	26.445
0.04395	26.482
0.044	26.519
0.04405	26.556
0.0441	26.593
0.04415	26.63
0.0442	26.667
0.04425	26.704
0.0443	26.741
0.04435	26.778
0.0444	26.815
0.04445	26.852
0.0445	26.889
0.04455	26.926
0.0446	26.963
0.04465	27
0.0447	27.037
0.04475	27.074
0.0448	27.111
0.04485	27.148
0.0449	27.186
0.04495	27.223
0.045	27.26
0.04505	27.297
0.0451	27.334
0.04515	27.371
0.0452	27.408
0.04525	27.445
0.0453	27.482
0.04535	27.519
0.0454	27.556
0.04545	27.594
0.0455	27.631
0.04555	27.668
0.0456	27.705
0.04565	27.742
0.0457	27.779
0.04575	27.816
0.0458	27.853
0.04585	27.89
0.0459	27.927
0.04595	27.964
0.046	28.001
0.04605	28.038
0.0461	28.075
0.04615	28.112
0.0462	28.149
0.04625	28.186
0.0463	28.224
0.04635	28.261
0.0464	28.298
0.04645	28.335
0.0465	28.372
0.04655	28.409
0.0466	28.446
0.04665	28.483
0.0467	28.52
0.04675	28.557
0.0468	28.594
0.04685	28.632
0.0469	28.669
0.04695	28.706
0.047	28.743
0.04705	28.78
0.0471	28.817
0.04715	28.854
0.0472	28.891
0.04725	28.928
0.0473	28.965
0.04735	29.002
0.0474	29.039
0.04745	29.077
0.0475	29.114
0.04755	29.151
0.0476	29.188
0.04765	29.225
0.0477	29.262
0.04775	29.299
0.0478	29.336
0.04785	29.373
0.0479	29.411
0.04795	29.448
0.048	29.485
0.04805	29.522
0.0481	29.559
0.04815	29.596
0.0482	29.633
0.04825	29.67
0.0483	29.707
0.04835	29.744
0.0484	29.782
0.04845	29.819
0.0485	29.856
0.04855	29.893
0.0486	29.93
0.04865	29.967
0.0487	30.004
0.04875	30.041
0.0488	30.078
0.04885	30.116
0.0489	30.153
0.04895	30.19
0.049	30.227
0.04905	30.264
0.0491	30.301
0.04915	30.338
0.0492	30.375
0.04925	30.412
0.0493	30.45
0.04935	30.487
0.0494	30.524
0.04945	30.561
0.0495	30.598
0.04955	30.635
0.0496	30.672
0.04965	30.709
0.0497	30.746
0.04975	30.784
0.0498	30.821
0.04985	30.858
0.0499	30.895
0.04995	30.932
0.05	30.969
0.05005	31.006
0.0501	31.044
0.05015	31.082
0.0502	31.122
0.05025	31.165
0.0503	31.213
0.05035	31.267
0.0504	31.328
0.05045	31.397
0.0505	31.475
0.05055	31.563
0.0506	31.66
0.05065	31.767
0.0507	31.881
0.05075	32.003
0.0508	32.132
0.05085	32.265
0.0509	32.402
0.05095	32.541
0.051	32.68
0.05105	32.82
0.0511	32.957
0.05115	33.093
0.0512	33.225
0.05125	33.355
0.0513	33.482
0.05135	33.606
0.0514	33.727
0.05145	33.847
0.0515	33.966
0.05155	34.084
0.0516	34.203
0.05165	34.323
0.0517	34.444
0.05175	34.568
0.0518	34.695
0.05185	34.824
0.0519	34.956
0.05195	35.091
0.052	35.228
0.05205	35.367
0.0521	35.508
0.05215	35.65
0.0522	35.792
0.05225	35.935
0.0523	36.077
0.05235	36.219
0.0524	36.359
0.05245	36.498
0.0525	36.636
0.05255	36.772
0.0526	36.907
0.05265	37.04
0.0527	37.173
0.05275	37.304
0.0528	37.436
0.05285	37.567
0.0529	37.698
0.05295	37.829
0.053	37.961
0.05305	38.094
0.0531	38.228
0.05315	38.363
0.0532	38.499
0.05325	38.636
0.0533	38.773
0.05335	38.911
0.0534	39.05
0.05345	39.189
0.0535	39.328
0.05355	39.467
0.0536	39.606
0.05365	39.744
0.0537	39.882
0.05375	40.019
0.0538	40.155
0.05385	40.291
0.0539	40.427
0.05395	40.562
0.054	40.697
0.05405	40.831
0.0541	40.965
0.05415	41.099
0.0542	41.234
0.05425	41.368
0.0543	41.502
0.05435	41.637
0.0544	41.772
0.05445	41.908
0.0545	42.044
0.05455	42.18
0.0546	42.316
0.05465	42.453
0.0547	42.589
0.05475	42.726
0.0548	42.862
0.05485	42.999
0.0549	43.135
0.05495	43.271
0.055	43.407
0.05505	43.543
0.0551	43.678
0.05515	43.814
0.0552	43.949
0.05525	44.084
0.0553	44.218
0.05535	44.353
0.0554	44.487
0.05545	44.622
0.0555	44.756
0.05555	44.891
0.0556	45.025
0.05565	45.16
0.0557	45.295
0.05575	45.429
0.0558	45.564
0.05585	45.699
0.0559	45.834
0.05595	45.969
0.056	46.103
0.05605	46.238
0.0561	46.373
0.05615	46.507
0.0562	46.642
0.05625	46.776
0.0563	46.911
0.05635	47.045
0.0564	47.179
0.05645	47.313
0.0565	47.447
0.05655	47.581
0.0566	47.714
0.05665	47.848
0.0567	47.981
0.05675	48.115
0.0568	48.248
0.05685	48.381
0.0569	48.515
0.05695	48.648
0.057	48.781
0.05705	48.914
0.0571	49.047
0.05715	49.181
0.0572	49.314
0.05725	49.447
0.0573	49.579
0.05735	49.712
0.0574	49.845
0.05745	49.978
0.0575	50.11
0.05755	50.243
0.0576	50.375
0.05765	50.507
0.0577	50.639
0.05775	50.772
0.0578	50.903
0.05785	51.035
0.0579	51.167
0.05795	51.299
0.058	51.43
0.05805	51.562
0.0581	51.693
0.05815	51.825
0.0582	51.956
0.05825	52.087
0.0583	52.218
0.05835	52.349
0.0584	52.48
0.05845	52.611
0.0585	52.742
0.05855	52.872
0.0586	53.003
0.05865	53.133
0.0587	53.264
0.05875	53.394
0.0588	53.524
0.05885	53.654
0.0589	53.784
0.05895	53.914
0.059	54.043
0.05905	54.173
0.0591	54.303
0.05915	54.432
0.0592	54.561
0.05925	54.69
0.0593	54.819
0.05935	54.948
0.0594	55.077
0.05945	55.206
0.0595	55.334
0.05955	55.463
0.0596	55.591
0.05965	55.719
0.0597	55.847
0.05975	55.975
0.0598	56.103
0.05985	56.231
0.0599	56.359
0.05995	56.486
0.06	56.614
0.06005	56.741
0.0601	56.867
0.06015	56.992
0.0602	57.113
0.06025	57.227
0.0603	57.331
0.06035	57.423
0.0604	57.501
0.06045	57.563
0.0605	57.608
0.06055	57.635
0.0606	57.646
0.06065	57.64
0.0607	57.618
0.06075	57.584
0.0608	57.539
0.06085	57.484
0.0609	57.423
0.06095	57.357
0.061	57.289
0.06105	57.22
0.0611	57.152
0.06115	57.086
0.0612	57.022
0.06125	56.961
0.0613	56.903
0.06135	56.848
0.0614	56.795
0.06145	56.745
0.0615	56.695
0.06155	56.646
0.0616	56.597
0.06165	56.547
0.0617	56.496
0.06175	56.442
0.0618	56.387
0.06185	56.33
0.0619	56.27
0.06195	56.207
0.062	56.143
0.06205	56.076
0.0621	56.009
0.06215	55.939
0.0622	55.869
0.06225	55.799
0.0623	55.728
0.06235	55.658
0.0624	55.588
0.06245	55.519
0.0625	55.45
0.06255	55.382
0.0626	55.315
0.06265	55.25
0.0627	55.185
0.06275	55.119
0.0628	55.053
0.06285	54.987
0.0629	54.92
0.06295	54.852
0.063	54.783
0.06305	54.713
0.0631	54.643
0.06315	54.572
0.0632	54.5
0.06325	54.429
0.0633	54.358
0.06335	54.286
0.0634	54.215
0.06345	54.145
0.0635	54.075
0.06355	54.005
0.0636	53.936
0.06365	53.868
0.0637	53.8
0.06375	53.732
0.0638	53.665
0.06385	53.598
0.0639	53.53
0.06395	53.463
0.064	53.396
0.06405	53.329
0.0641	53.262
0.06415	53.194
0.0642	53.126
0.06425	53.058
0.0643	52.989
0.06435	52.921
0.0644	52.852
0.06445	52.783
0.0645	52.714
0.06455	52.645
0.0646	52.576
0.06465	52.507
0.0647	52.438
0.06475	52.369
0.0648	52.3
0.06485	52.231
0.0649	52.162
0.06495	52.093
0.065	52.024
0.06505	51.956
0.0651	51.887
0.06515	51.819
0.0652	51.75
0.06525	51.682
0.0653	51.613
0.06535	51.544
0.0654	51.475
0.06545	51.407
0.0655	51.338
0.06555	51.269
0.0656	51.2
0.06565	51.13
0.0657	51.061
0.06575	50.992
0.0658	50.923
0.06585	50.853
0.0659	50.784
0.06595	50.715
0.066	50.645
0.06605	50.576
0.0661	50.506
0.06615	50.437
0.0662	50.368
0.06625	50.298
0.0663	50.229
0.06635	50.159
0.0664	50.09
0.06645	50.02
0.0665	49.951
0.06655	49.881
0.0666	49.812
0.06665	49.742
0.0667	49.673
0.06675	49.603
0.0668	49.534
0.06685	49.464
0.0669	49.394
0.06695	49.324
0.067	49.255
0.06705	49.185
0.0671	49.115
0.06715	49.045
0.0672	48.975
0.06725	48.905
0.0673	48.835
0.06735	48.765
0.0674	48.695
0.06745	48.625
0.0675	48.555
0.06755	48.485
0.0676	48.415
0.06765	48.345
0.0677	48.275
0.06775	48.205
0.0678	48.135
0.06785	48.065
0.0679	47.994
0.06795	47.924
0.068	47.854
0.06805	47.784
0.0681	47.713
0.06815	47.643
0.0682	47.573
0.06825	47.503
0.0683	47.432
0.06835	47.362
0.0684	47.291
0.06845	47.221
0.0685	47.151
0.06855	47.08
0.0686	47.01
0.06865	46.939
0.0687	46.869
0.06875	46.798
0.0688	46.728
0.06885	46.657
0.0689	46.586
0.06895	46.516
0.069	46.445
0.06905	46.375
0.0691	46.304
0.06915	46.233
0.0692	46.163
0.06925	46.092
0.0693	46.021
0.06935	45.95
0.0694	45.88
0.06945	45.809
0.0695	45.738
0.06955	45.667
0.0696	45.596
0.06965	45.526
0.0697	45.455
0.06975	45.384
0.0698	45.313
0.06985	45.242
0.0699	45.171
0.06995	45.1
0.07	45.029
0.07005	44.958
0.0701	44.887
0.07015	44.816
0.0702	44.745
0.07025	44.674
0.0703	44.603
0.07035	44.532
0.0704	44.461
0.07045	44.39
0.0705	44.319
0.07055	44.248
0.0706	44.177
0.07065	44.105
0.0707	44.034
0.07075	43.963
0.0708	43.892
0.07085	43.821
0.0709	43.749
0.07095	43.678
0.071	43.607
0.07105	43.536
0.0711	43.464
0.07115	43.393
0.0712	43.322
0.07125	43.251
0.0713	43.179
0.07135	43.108
0.0714	43.037
0.07145	42.965
0.0715	42.894
0.07155	42.823
0.0716	42.751
0.07165	42.68
0.0717	42.608
0.07175	42.537
0.0718	42.465
0.07185	42.394
0.0719	42.323
0.07195	42.251
0.072	42.18
0.07205	42.108
0.0721	42.037
0.07215	41.965
0.0722	41.894
0.07225	41.822
0.0723	41.751
0.07235	41.679
0.0724	41.607
0.07245	41.536
0.0725	41.464
0.07255	41.393
0.0726	41.321
0.07265	41.25
0.0727	41.178
0.07275	41.106
0.0728	41.035
0.07285	40.963
0.0729	40.891
0.07295	40.82
0.073	40.748
0.07305	40.676
0.0731	40.605
0.07315	40.533
0.0732	40.461
0.07325	40.39
0.0733	40.318
0.07335	40.246
0.0734	40.174
0.07345	40.103
0.0735	40.031
0.07355	39.959
0.0736	39.887
0.07365	39.816
0.0737	39.744
0.07375	39.672
0.0738	39.6
0.07385	39.529
0.0739	39.457
0.07395	39.385
0.074	39.313
0.07405	39.241
0.0741	39.17
0.07415	39.098
0.0742	39.026
0.07425	38.954
0.0743	38.882
0.07435	38.81
0.0744	38.739
0.07445	38.667
0.0745	38.595
0.07455	38.523
0.0746	38.451
0.07465	38.379
0.0747	38.307
0.07475	38.235
0.0748	38.164
0.07485	38.092
0.0749	38.02
0.07495	37.948
0.075	37.876
0.07505	37.804
0.0751	37.732
0.07515	37.66
0.0752	37.588
0.07525	37.516
0.0753	37.444
0.07535	37.373
0.0754	37.301
0.07545	37.229
0.0755	37.157
0.07555	37.085
0.0756	37.013
0.07565	36.941
0.0757	36.869
0.07575	36.797
0.0758	36.725
0.07585	36.653
0.0759	36.581
0.07595	36.509
0.076	36.437
0.07605	36.365
0.0761	36.293
0.07615	36.221
0.0762	36.149
0.07625	36.077
0.0763	36.005
0.07635	35.933
0.0764	35.861
0.07645	35.789
0.0765	35.718
0.07655	35.646
0.0766	35.574
0.07665	35.502
0.0767	35.43
0.07675	35.358
0.0768	35.286
0.07685	35.214
0.0769	35.142
0.07695	35.07
0.077	34.998
0.07705	34.926
0.0771	34.854
0.07715	34.782
0.0772	34.71
0.07725	34.638
0.0773	34.566
0.07735	34.494
0.0774	34.422
0.07745	34.35
0.0775	34.278
0.07755	34.206
0.0776	34.134
0.07765	34.062
0.0777	33.99
0.07775	33.918
0.0778	33.846
0.07785	33.774
0.0779	33.702
0.07795	33.63
0.078	33.558
0.07805	33.486
0.0781	33.414
0.07815	33.342
0.0782	33.27
0.07825	33.198
0.0783	33.126
0.07835	33.054
0.0784	32.982
0.07845	32.91
0.0785	32.838
0.07855	32.766
0.0786	32.695
0.07865	32.623
0.0787	32.551
0.07875	32.479
0.0788	32.407
0.07885	32.335
0.0789	32.263
0.07895	32.191
0.079	32.119
0.07905	32.047
0.0791	31.975
0.07915	31.903
0.0792	31.831
0.07925	31.759
0.0793	31.687
0.07935	31.615
0.0794	31.544
0.07945	31.472
0.0795	31.4
0.07955	31.328
0.0796	31.256
0.07965	31.184
0.0797	31.112
0.07975	31.04
0.0798	30.968
0.07985	30.897
0.0799	30.825
0.07995	30.753
0.08	30.681
0.08005	30.609
0.0801	30.537
0.08015	30.465
0.0802	30.393
0.08025	30.322
0.0803	30.25
0.08035	30.178
0.0804	30.106
0.08045	30.034
0.0805	29.962
0.08055	29.891
0.0806	29.819
0.08065	29.747
0.0807	29.675
0.08075	29.603
0.0808	29.532
0.08085	29.46
0.0809	29.388
0.08095	29.317
0.081	29.245
0.08105	29.173
0.0811	29.101
0.08115	29.029
0.0812	28.957
0.08125	28.885
0.0813	28.813
0.08135	28.741
0.0814	28.669
0.08145	28.597
0.0815	28.525
0.08155	28.453
0.0816	28.381
0.08165	28.309
0.0817	28.237
0.08175	28.165
0.0818	28.094
0.08185	28.022
0.0819	27.95
0.08195	27.879
0.082	27.807
0.08205	27.736
0.0821	27.664
0.08215	27.593
0.0822	27.521
0.08225	27.449
0.0823	27.378
0.08235	27.306
0.0824	27.234
0.08245	27.163
0.0825	27.091
0.08255	27.019
0.0826	26.948
0.08265	26.876
0.0827	26.804
0.08275	26.732
0.0828	26.661
0.08285	26.589
0.0829	26.517
0.08295	26.446
0.083	26.374
0.08305	26.302
0.0831	26.231
0.08315	26.159
0.0832	26.088
0.08325	26.016
0.0833	25.945
0.08335	25.873
0.0834	25.802
0.08345	25.73
0.0835	25.659
0.08355	25.587
0.0836	25.516
0.08365	25.444
0.0837	25.372
0.08375	25.301
0.0838	25.229
0.08385	25.158
0.0839	25.086
0.08395	25.015
0.084	24.943
0.08405	24.872
0.0841	24.8
0.08415	24.728
0.0842	24.657
0.08425	24.585
0.0843	24.514
0.08435	24.442
0.0844	24.371
0.08445	24.299
0.0845	24.228
0.08455	24.157
0.0846	24.085
0.08465	24.014
0.0847	23.942
0.08475	23.871
0.0848	23.799
0.08485	23.728
0.0849	23.656
0.08495	23.585
0.085	23.514
0.08505	23.442
0.0851	23.371
0.08515	23.299
0.0852	23.228
0.08525	23.156
0.0853	23.085
0.08535	23.013
0.0854	22.942
0.08545	22.871
0.0855	22.799
0.08555	22.728
0.0856	22.656
0.08565	22.585
0.0857	22.513
0.08575	22.442
0.0858	22.371
0.08585	22.299
0.0859	22.228
0.08595	22.157
0.086	22.085
0.08605	22.014
0.0861	21.942
0.08615	21.871
0.0862	21.8
0.08625	21.728
0.0863	21.657
0.08635	21.585
0.0864	21.514
0.08645	21.443
0.0865	21.371
0.08655	21.3
0.0866	21.228
0.08665	21.157
0.0867	21.086
0.08675	21.014
0.0868	20.943
0.08685	20.871
0.0869	20.8
0.08695	20.729
0.087	20.657
0.08705	20.586
0.0871	20.514
0.08715	20.443
0.0872	20.372
0.08725	20.3
0.0873	20.229
0.08735	20.157
0.0874	20.086
0.08745	20.015
0.0875	19.943
0.08755	19.872
0.0876	19.8
0.08765	19.729
0.0877	19.658
0.08775	19.586
0.0878	19.515
0.08785	19.443
0.0879	19.372
0.08795	19.3
0.088	19.229
0.08805	19.157
0.0881	19.086
0.08815	19.015
0.0882	18.943
0.08825	18.872
0.0883	18.8
0.08835	18.729
0.0884	18.657
0.08845	18.586
0.0885	18.514
0.08855	18.443
0.0886	18.371
0.08865	18.3
0.0887	18.228
0.08875	18.157
0.0888	18.085
0.08885	18.013
0.0889	17.942
0.08895	17.87
0.089	17.799
0.08905	17.727
0.0891	17.655
0.08915	17.584
0.0892	17.512
0.08925	17.441
0.0893	17.369
0.08935	17.297
0.0894	17.226
0.08945	17.154
0.0895	17.082
0.08955	17.011
0.0896	16.939
0.08965	16.867
0.0897	16.795
0.08975	16.724
0.0898	16.652
0.08985	16.58
0.0899	16.508
0.08995	16.437
0.09	16.365
0.09005	16.293
0.0901	16.221
0.09015	16.149
0.0902	16.077
0.09025	16.005
0.0903	15.933
0.09035	15.862
0.0904	15.79
0.09045	15.718
0.0905	15.646
0.09055	15.574
0.0906	15.502
0.09065	15.429
0.0907	15.357
0.09075	15.285
0.0908	15.213
0.09085	15.141
0.0909	15.069
0.09095	14.997
0.091	14.925
0.09105	14.852
0.0911	14.78
0.09115	14.708
0.0912	14.636
0.09125	14.563
0.0913	14.491
0.09135	14.418
0.0914	14.346
0.09145	14.274
0.0915	14.201
0.09155	14.129
0.0916	14.056
0.09165	13.984
0.0917	13.911
0.09175	13.838
0.0918	13.766
0.09185	13.693
0.0919	13.621
0.09195	13.548
0.092	13.475
0.09205	13.402
0.0921	13.329
0.09215	13.257
0.0922	13.184
0.09225	13.111
0.0923	13.038
0.09235	12.965
0.0924	12.892
0.09245	12.819
0.0925	12.746
0.09255	12.672
0.0926	12.599
0.09265	12.526
0.0927	12.453
0.09275	12.379
0.0928	12.306
0.09285	12.233
0.0929	12.159
0.09295	12.086
0.093	12.012
0.09305	11.938
0.0931	11.865
0.09315	11.791
0.0932	11.717
0.09325	11.644
0.0933	11.57
0.09335	11.496
0.0934	11.422
0.09345	11.348
0.0935	11.274
0.09355	11.2
0.0936	11.126
0.09365	11.052
0.0937	10.977
0.09375	10.903
0.0938	10.829
0.09385	10.754
0.0939	10.68
0.09395	10.605
0.094	10.531
0.09405	10.456
0.0941	10.381
0.09415	10.306
0.0942	10.231
0.09425	10.157
0.0943	10.082
0.09435	10.007
0.0944	9.9314
0.09445	9.8562
0.0945	9.7809
0.09455	9.7056
0.0946	9.6301
0.09465	9.5547
0.0947	9.4791
0.09475	9.4035
0.0948	9.3277
0.09485	9.2519
0.0949	9.1761
0.09495	9.1001
0.095	9.0241
0.09505	8.948
0.0951	8.8718
0.09515	8.7955
0.0952	8.7191
0.09525	8.6427
0.0953	8.5662
0.09535	8.4895
0.0954	8.4128
0.09545	8.336
0.0955	8.2591
0.09555	8.1821
0.0956	8.105
0.09565	8.0279
0.0957	7.9506
0.09575	7.8732
0.0958	7.7957
0.09585	7.7182
0.0959	7.6405
0.09595	7.5627
0.096	7.4848
0.09605	7.4069
0.0961	7.3288
0.09615	7.2506
0.0962	7.1723
0.09625	7.0938
0.0963	7.0153
0.09635	6.9367
0.0964	6.8579
0.09645	6.7791
0.0965	6.7001
0.09655	6.621
0.0966	6.5418
0.09665	6.4624
0.0967	6.383
0.09675	6.3034
0.0968	6.2237
0.09685	6.1438
0.0969	6.0639
0.09695	5.9838
0.097	5.9036
0.09705	5.8232
0.0971	5.7427
0.09715	5.6621
0.0972	5.5814
0.09725	5.5005
0.0973	5.4194
0.09735	5.3383
0.0974	5.257
0.09745	5.1755
0.0975	5.094
0.09755	5.0122
0.0976	4.9304
0.09765	4.8483
0.0977	4.7662
0.09775	4.6838
0.0978	4.6014
0.09785	4.5188
0.0979	4.436
0.09795	4.3531
0.098	4.27
0.09805	4.1867
0.0981	4.1034
0.09815	4.0198
0.0982	3.9361
0.09825	3.8522
0.0983	3.7682
0.09835	3.684
0.0984	3.5996
0.09845	3.5151
0.0985	3.4304
0.09855	3.3455
0.0986	3.2605
0.09865	3.1753
0.0987	3.09
0.09875	3.0044
0.0988	2.9187
0.09885	2.8328
0.0989	2.7468
0.09895	2.6606
0.099	2.5742
0.09905	2.4876
0.0991	2.4009
0.09915	2.3139
0.0992	2.2272
0.09925	2.1426
0.0993	2.0619
0.09935	1.9865
0.0994	1.9164
0.09945	1.8515
0.0995	1.791
0.09955	1.7346
0.0996	1.6818
0.09965	1.6321
0.0997	1.5852
0.09975	1.5408
0.0998	1.4987
0.09985	1.4586
0.0999	1.4204
[truncated: 18,002 more rows]
