# Supplementary material for: Code and data from an ADALINE network trained with the RTRL and LMS algorithms for an MPPT controller in a photovoltaic system
Source: Data Brief. 2020 Sep 8;32:106296. doi: 10.1016/j.dib.2020.106296 (PMC7495059; doi:10.1016/j.dib.2020.106296)
Supplement: Supplementary file 3 [file mmc3.zip › Data/Computational_Tests/IterativeLMS_Case5.csv]

Time (sec)	Iterative LMS Power (W)
0	-1.279e-13
5e-05	-0.85492
0.0001	-3.1732
0.00015	-6.4805
0.0002	-10.249
0.00025	-13.988
0.0003	-17.312
0.00035	-19.968
0.0004	-21.827
0.00045	-22.894
0.0005	-23.286
0.00055	-23.106
0.0006	-22.424
0.00065	-21.286
0.0007	-19.741
0.00075	-17.977
0.0008	-16.073
0.00085	-14.08
0.0009	-12.06
0.00095	-10.085
0.001	-8.218
0.00105	-6.5189
0.0011	-5.0371
0.00115	-3.8096
0.0012	-2.8578
0.00125	-2.1863
0.0013	-1.7827
0.00135	-1.6022
0.0014	-1.441
0.00145	-1.2863
0.0015	-1.1377
0.00155	-0.99537
0.0016	-0.85962
0.00165	-0.73039
0.0017	-0.60726
0.00175	-0.49063
0.0018	-0.38045
0.00185	-0.27645
0.0019	-0.17861
0.00195	-0.086795
0.002	-0.00081417
0.00205	0.07719
0.0021	0.14993
0.00215	0.21776
0.0022	0.28084
0.00225	0.33935
0.0023	0.39347
0.00235	0.44341
0.0024	0.48937
0.00245	0.53158
0.0025	0.57026
0.00255	0.60565
0.0026	0.63796
0.00265	0.66743
0.0027	0.69427
0.00275	0.71868
0.0028	0.74086
0.00285	0.76098
0.0029	0.77924
0.00295	0.79577
0.003	0.81075
0.00305	0.8243
0.0031	0.83655
0.00315	0.84763
0.0032	0.85763
0.00325	0.86667
0.0033	0.87483
0.00335	0.8822
0.0034	0.88884
0.00345	0.89483
0.0035	0.90024
0.00355	0.90511
0.0036	0.9095
0.00365	0.91346
0.0037	0.91703
0.00375	0.92024
0.0038	0.92314
0.00385	0.92575
0.0039	0.9281
0.00395	0.93022
0.004	0.93213
0.00405	0.93385
0.0041	0.9354
0.00415	0.9368
0.0042	0.93806
0.00425	0.93919
0.0043	0.94021
0.00435	0.94112
0.0044	0.94195
0.00445	0.94269
0.0045	0.94336
0.00455	0.94396
0.0046	0.94451
0.00465	0.94499
0.0047	0.94543
0.00475	0.94583
0.0048	0.94618
0.00485	0.94651
0.0049	0.94679
0.00495	0.94705
0.005	0.94729
0.00505	0.94749
0.0051	0.94767
0.00515	0.94783
0.0052	0.94798
0.00525	0.94811
0.0053	0.94823
0.00535	0.94834
0.0054	0.94843
0.00545	0.94852
0.0055	0.9486
0.00555	0.94867
0.0056	0.94873
0.00565	0.94879
0.0057	0.94884
0.00575	0.94888
0.0058	0.94892
0.00585	0.94896
0.0059	0.949
0.00595	0.94903
0.006	0.94905
0.00605	0.94908
0.0061	0.9491
0.00615	0.94912
0.0062	0.94914
0.00625	0.94915
0.0063	0.94917
0.00635	0.94918
0.0064	0.94919
0.00645	0.9492
0.0065	0.94921
0.00655	0.94922
0.0066	0.94923
0.00665	0.94923
0.0067	0.94924
0.00675	0.94925
0.0068	0.94925
0.00685	0.94925
0.0069	0.94926
0.00695	0.94926
0.007	0.94927
0.00705	0.94927
0.0071	0.94927
0.00715	0.94927
0.0072	0.94928
0.00725	0.94928
0.0073	0.94928
0.00735	0.94928
0.0074	0.94928
0.00745	0.94928
0.0075	0.94928
0.00755	0.94929
0.0076	0.94929
0.00765	0.94929
0.0077	0.94929
0.00775	0.94929
0.0078	0.94929
0.00785	0.9493
0.0079	0.94931
0.00795	0.94931
0.008	0.94932
0.00805	0.94933
0.0081	0.94933
0.00815	0.94934
0.0082	0.94934
0.00825	0.94935
0.0083	0.94935
0.00835	0.94936
0.0084	0.94936
0.00845	0.94936
0.0085	0.94936
0.00855	0.94937
0.0086	0.94937
0.00865	0.94937
0.0087	0.94937
0.00875	0.94937
0.0088	0.94938
0.00885	0.94938
0.0089	0.94938
0.00895	0.94938
0.009	0.94938
0.00905	0.94938
0.0091	0.94938
0.00915	0.94938
0.0092	0.94938
0.00925	0.94938
0.0093	0.94938
0.00935	0.94938
0.0094	0.94938
0.00945	0.94938
0.0095	0.94939
0.00955	0.94939
0.0096	0.94939
0.00965	0.94939
0.0097	0.94939
0.00975	0.94939
0.0098	0.94939
0.00985	0.94939
0.0099	0.94939
0.00995	0.94939
0.01	0.94939
0.01005	0.94939
0.0101	0.94938
0.01015	0.94937
0.0102	0.94937
0.01025	0.94936
0.0103	0.94936
0.01035	0.94935
0.0104	0.94935
0.01045	0.94935
0.0105	0.94934
0.01055	0.94934
0.0106	0.94934
0.01065	0.94933
0.0107	0.94933
0.01075	0.94933
0.0108	0.94933
0.01085	0.94933
0.0109	0.94933
0.01095	0.94932
0.011	0.94932
0.01105	0.94932
0.0111	0.94932
0.01115	0.94932
0.0112	0.94932
0.01125	0.94932
0.0113	0.94932
0.01135	0.94932
0.0114	0.94932
0.01145	0.94932
0.0115	0.94932
0.01155	0.94932
0.0116	0.94932
0.01165	0.94931
0.0117	0.94931
0.01175	0.94931
0.0118	0.94931
0.01185	0.94931
0.0119	0.94931
0.01195	0.94931
0.012	0.94931
0.01205	0.94931
0.0121	0.94931
0.01215	0.94931
0.0122	0.94931
0.01225	0.94931
0.0123	0.94931
0.01235	0.94931
0.0124	0.94931
0.01245	0.94931
0.0125	0.94931
0.01255	0.94931
0.0126	0.94931
0.01265	0.94931
0.0127	0.94931
0.01275	0.94931
0.0128	0.94931
0.01285	0.94931
0.0129	0.94931
0.01295	0.94931
0.013	0.94931
0.01305	0.94931
0.0131	0.94931
0.01315	0.94931
0.0132	0.94931
0.01325	0.94931
0.0133	0.94931
0.01335	0.94931
0.0134	0.94931
0.01345	0.94931
0.0135	0.94931
0.01355	0.94931
0.0136	0.94931
0.01365	0.94931
0.0137	0.94931
0.01375	0.94931
0.0138	0.94931
0.01385	0.94931
0.0139	0.94931
0.01395	0.94931
0.014	0.94931
0.01405	0.94931
0.0141	0.94931
0.01415	0.94931
0.0142	0.94931
0.01425	0.94931
0.0143	0.94931
0.01435	0.94931
0.0144	0.94931
0.01445	0.94931
0.0145	0.94931
0.01455	0.94931
0.0146	0.94931
0.01465	0.94931
0.0147	0.94931
0.01475	0.94931
0.0148	0.94931
0.01485	0.94931
0.0149	0.94931
0.01495	0.94931
0.015	0.94931
0.01505	0.94931
0.0151	0.94931
0.01515	0.94931
0.0152	0.94931
0.01525	0.94931
0.0153	0.94931
0.01535	0.94931
0.0154	0.94931
0.01545	0.94931
0.0155	0.94931
0.01555	0.94931
0.0156	0.94931
0.01565	0.94932
0.0157	0.94933
0.01575	0.94933
0.0158	0.94934
0.01585	0.94934
0.0159	0.94935
0.01595	0.94935
0.016	0.94935
0.01605	0.94936
0.0161	0.94936
0.01615	0.94936
0.0162	0.94937
0.01625	0.94937
0.0163	0.94937
0.01635	0.94937
0.0164	0.94937
0.01645	0.94937
0.0165	0.94938
0.01655	0.94938
0.0166	0.94938
0.01665	0.94938
0.0167	0.94938
0.01675	0.94938
0.0168	0.94938
0.01685	0.94938
0.0169	0.94938
0.01695	0.94938
0.017	0.94938
0.01705	0.94938
0.0171	0.94938
0.01715	0.94939
0.0172	0.94939
0.01725	0.94939
0.0173	0.94939
0.01735	0.94939
0.0174	0.94939
0.01745	0.94939
0.0175	0.94939
0.01755	0.94939
0.0176	0.94939
0.01765	0.94939
0.0177	0.94939
0.01775	0.94939
0.0178	0.94939
0.01785	0.94939
0.0179	0.94939
0.01795	0.94939
0.018	0.94939
0.01805	0.94939
0.0181	0.94939
0.01815	0.94939
0.0182	0.94939
0.01825	0.94939
0.0183	0.94939
0.01835	0.94939
0.0184	0.94939
0.01845	0.94939
0.0185	0.94939
0.01855	0.94939
0.0186	0.94939
0.01865	0.94939
0.0187	0.94939
0.01875	0.94939
0.0188	0.94939
0.01885	0.94939
0.0189	0.94939
0.01895	0.94939
0.019	0.94939
0.01905	0.94939
0.0191	0.94939
0.01915	0.94939
0.0192	0.94939
0.01925	0.94939
0.0193	0.94939
0.01935	0.94939
0.0194	0.94939
0.01945	0.94939
0.0195	0.94939
0.01955	0.94939
0.0196	0.94939
0.01965	0.94939
0.0197	0.94939
0.01975	0.94939
0.0198	0.94939
0.01985	0.94939
0.0199	0.94939
0.01995	0.94939
0.02	0.94939
0.02005	0.94939
0.0201	0.94939
0.02015	0.94939
0.0202	0.94938
0.02025	0.94937
0.0203	0.94937
0.02035	0.94936
0.0204	0.94936
0.02045	0.94935
0.0205	0.94935
0.02055	0.94934
0.0206	0.94934
0.02065	0.94934
0.0207	0.94933
0.02075	0.94933
0.0208	0.94933
0.02085	0.94932
0.0209	0.94932
0.02095	0.94932
0.021	0.94932
0.02105	0.94932
0.0211	0.94932
0.02115	0.94932
0.0212	0.94931
0.02125	0.94931
0.0213	0.94931
0.02135	0.94931
0.0214	0.94931
0.02145	0.94931
0.0215	0.94931
0.02155	0.94931
0.0216	0.94931
0.02165	0.94931
0.0217	0.94931
0.02175	0.94931
0.0218	0.94931
0.02185	0.94931
0.0219	0.94931
0.02195	0.94931
0.022	0.94931
0.02205	0.94931
0.0221	0.94931
0.02215	0.94931
0.0222	0.94931
0.02225	0.94931
0.0223	0.94931
0.02235	0.94931
0.0224	0.9493
0.02245	0.9493
0.0225	0.9493
0.02255	0.9493
0.0226	0.9493
0.02265	0.9493
0.0227	0.9493
0.02275	0.9493
0.0228	0.9493
0.02285	0.9493
0.0229	0.9493
0.02295	0.9493
0.023	0.9493
0.02305	0.9493
0.0231	0.9493
0.02315	0.9493
0.0232	0.9493
0.02325	0.9493
0.0233	0.9493
0.02335	0.9493
0.0234	0.9493
0.02345	0.9493
0.0235	0.9493
0.02355	0.9493
0.0236	0.9493
0.02365	0.9493
0.0237	0.9493
0.02375	0.9493
0.0238	0.9493
0.02385	0.9493
0.0239	0.9493
0.02395	0.9493
0.024	0.9493
0.02405	0.9493
0.0241	0.9493
0.02415	0.9493
0.0242	0.9493
0.02425	0.9493
0.0243	0.9493
0.02435	0.9493
0.0244	0.9493
0.02445	0.9493
0.0245	0.9493
0.02455	0.9493
0.0246	0.9493
0.02465	0.9493
0.0247	0.9493
0.02475	0.9493
0.0248	0.9493
0.02485	0.9493
0.0249	0.9493
0.02495	0.9493
0.025	0.9493
0.02505	0.9493
0.0251	0.9493
0.02515	0.9493
0.0252	0.9493
0.02525	0.9493
0.0253	0.9493
0.02535	0.9493
0.0254	0.9493
0.02545	0.9493
0.0255	0.9493
0.02555	0.9493
0.0256	0.9493
0.02565	0.9493
0.0257	0.9493
0.02575	0.9493
0.0258	0.9493
0.02585	0.9493
0.0259	0.9493
0.02595	0.9493
0.026	0.9493
0.02605	0.9493
0.0261	0.9493
0.02615	0.9493
0.0262	0.9493
0.02625	0.9493
0.0263	0.9493
0.02635	0.9493
0.0264	0.9493
0.02645	0.9493
0.0265	0.9493
0.02655	0.9493
0.0266	0.9493
0.02665	0.9493
0.0267	0.9493
0.02675	0.9493
0.0268	0.9493
0.02685	0.9493
0.0269	0.9493
0.02695	0.9493
0.027	0.9493
0.02705	0.9493
0.0271	0.9493
0.02715	0.9493
0.0272	0.9493
0.02725	0.9493
0.0273	0.9493
0.02735	0.9493
0.0274	0.9493
0.02745	0.9493
0.0275	0.9493
0.02755	0.9493
0.0276	0.9493
0.02765	0.9493
0.0277	0.9493
0.02775	0.9493
0.0278	0.9493
0.02785	0.9493
0.0279	0.9493
0.02795	0.9493
0.028	0.9493
0.02805	0.9493
0.0281	0.9493
0.02815	0.9493
0.0282	0.9493
0.02825	0.9493
0.0283	0.9493
0.02835	0.9493
0.0284	0.9493
0.02845	0.9493
0.0285	0.9493
0.02855	0.9493
0.0286	0.9493
0.02865	0.9493
0.0287	0.9493
0.02875	0.9493
0.0288	0.9493
0.02885	0.9493
0.0289	0.9493
0.02895	0.9493
0.029	0.9493
0.02905	0.9493
0.0291	0.9493
0.02915	0.9493
0.0292	0.9493
0.02925	0.9493
0.0293	0.9493
0.02935	0.9493
0.0294	0.9493
0.02945	0.9493
0.0295	0.9493
0.02955	0.9493
0.0296	0.9493
0.02965	0.9493
0.0297	0.9493
0.02975	0.9493
0.0298	0.9493
0.02985	0.9493
0.0299	0.9493
0.02995	0.9493
0.03	0.9493
0.03005	0.9493
0.0301	0.9493
0.03015	0.9493
0.0302	0.9493
0.03025	0.9493
0.0303	0.9493
0.03035	0.9493
0.0304	0.9493
0.03045	0.9493
0.0305	0.9493
0.03055	0.9493
0.0306	0.9493
0.03065	0.9493
0.0307	0.9493
0.03075	0.9493
0.0308	0.9493
0.03085	0.9493
0.0309	0.9493
0.03095	0.9493
0.031	0.9493
0.03105	0.9493
0.0311	0.9493
0.03115	0.9493
0.0312	0.9493
0.03125	0.9493
0.0313	0.94931
0.03135	0.94932
0.0314	0.94932
0.03145	0.94933
0.0315	0.94934
0.03155	0.94934
0.0316	0.94935
0.03165	0.94935
0.0317	0.94935
0.03175	0.94936
0.0318	0.94936
0.03185	0.94936
0.0319	0.94937
0.03195	0.94937
0.032	0.94937
0.03205	0.94937
0.0321	0.94937
0.03215	0.94937
0.0322	0.94938
0.03225	0.94938
0.0323	0.94938
0.03235	0.94938
0.0324	0.94938
0.03245	0.94938
0.0325	0.94938
0.03255	0.94938
0.0326	0.94938
0.03265	0.94938
0.0327	0.94938
0.03275	0.94938
0.0328	0.94938
0.03285	0.94939
0.0329	0.94939
0.03295	0.94939
0.033	0.94939
0.03305	0.94939
0.0331	0.94939
0.03315	0.94939
0.0332	0.94939
0.03325	0.94939
0.0333	0.94939
0.03335	0.94939
0.0334	0.94939
0.03345	0.94939
0.0335	0.94939
0.03355	0.94939
0.0336	0.94939
0.03365	0.94939
0.0337	0.94939
0.03375	0.94939
0.0338	0.94939
0.03385	0.94939
0.0339	0.94939
0.03395	0.94939
0.034	0.94939
0.03405	0.94939
0.0341	0.94939
0.03415	0.94939
0.0342	0.94939
0.03425	0.94939
0.0343	0.94939
0.03435	0.94939
0.0344	0.94939
0.03445	0.94939
0.0345	0.94939
0.03455	0.94939
0.0346	0.94939
0.03465	0.94939
0.0347	0.94939
0.03475	0.94939
0.0348	0.94939
0.03485	0.94939
0.0349	0.94939
0.03495	0.94939
0.035	0.94939
0.03505	0.94939
0.0351	0.94939
0.03515	0.94939
0.0352	0.94939
0.03525	0.94939
0.0353	0.94939
0.03535	0.94939
0.0354	0.94939
0.03545	0.94939
0.0355	0.94939
0.03555	0.94939
0.0356	0.94939
0.03565	0.94939
0.0357	0.94939
0.03575	0.94939
0.0358	0.94939
0.03585	0.94939
0.0359	0.94939
0.03595	0.94939
0.036	0.94939
0.03605	0.94939
0.0361	0.94939
0.03615	0.94939
0.0362	0.94939
0.03625	0.94939
0.0363	0.94939
0.03635	0.94939
0.0364	0.94939
0.03645	0.94939
0.0365	0.94939
0.03655	0.94939
0.0366	0.94939
0.03665	0.94939
0.0367	0.94939
0.03675	0.94939
0.0368	0.94939
0.03685	0.94939
0.0369	0.94939
0.03695	0.94939
0.037	0.94939
0.03705	0.94939
0.0371	0.94939
0.03715	0.94939
0.0372	0.94939
0.03725	0.94939
0.0373	0.94939
0.03735	0.94939
0.0374	0.94939
0.03745	0.94939
0.0375	0.94939
0.03755	0.94939
0.0376	0.94939
0.03765	0.94939
0.0377	0.94939
0.03775	0.94939
0.0378	0.94939
0.03785	0.94939
0.0379	0.94939
0.03795	0.94939
0.038	0.94939
0.03805	0.94939
0.0381	0.94939
0.03815	0.94939
0.0382	0.94939
0.03825	0.94939
0.0383	0.94939
0.03835	0.94939
0.0384	0.94939
0.03845	0.94939
0.0385	0.94939
0.03855	0.94939
0.0386	0.94939
0.03865	0.94939
0.0387	0.94939
0.03875	0.94939
0.0388	0.94939
0.03885	0.94939
0.0389	0.94939
0.03895	0.94939
0.039	0.94939
0.03905	0.94939
0.0391	0.94939
0.03915	0.94939
0.0392	0.94939
0.03925	0.94939
0.0393	0.94939
0.03935	0.94939
0.0394	0.94939
0.03945	0.94939
0.0395	0.94939
0.03955	0.94939
0.0396	0.94939
0.03965	0.94939
0.0397	0.94939
0.03975	0.94939
0.0398	0.94939
0.03985	0.94939
0.0399	0.94939
0.03995	0.94939
0.04	0.94939
0.04005	0.94939
0.0401	0.94939
0.04015	0.94939
0.0402	0.94939
0.04025	0.94939
0.0403	0.94939
0.04035	0.94938
0.0404	0.94937
0.04045	0.94936
0.0405	0.94936
0.04055	0.94935
0.0406	0.94935
0.04065	0.94934
0.0407	0.94934
0.04075	0.94933
0.0408	0.94933
0.04085	0.94933
0.0409	0.94932
0.04095	0.94932
0.041	0.94932
0.04105	0.94931
0.0411	0.94931
0.04115	0.94931
0.0412	0.94931
0.04125	0.94931
0.0413	0.94931
0.04135	0.94931
0.0414	0.9493
0.04145	0.9493
0.0415	0.9493
0.04155	0.9493
0.0416	0.9493
0.04165	0.9493
0.0417	0.9493
0.04175	0.9493
0.0418	0.9493
0.04185	0.9493
0.0419	0.9493
0.04195	0.9493
0.042	0.9493
0.04205	0.9493
0.0421	0.9493
0.04215	0.9493
0.0422	0.9493
0.04225	0.9493
0.0423	0.9493
0.04235	0.9493
0.0424	0.9493
0.04245	0.9493
0.0425	0.9493
0.04255	0.9493
0.0426	0.9493
0.04265	0.9493
0.0427	0.9493
0.04275	0.9493
0.0428	0.94929
0.04285	0.94929
0.0429	0.94929
0.04295	0.94929
0.043	0.94929
0.04305	0.94929
0.0431	0.94929
0.04315	0.94929
0.0432	0.94929
0.04325	0.94929
0.0433	0.94929
0.04335	0.94929
0.0434	0.94929
0.04345	0.94929
0.0435	0.94929
0.04355	0.94929
0.0436	0.94929
0.04365	0.94929
0.0437	0.94929
0.04375	0.94929
0.0438	0.94929
0.04385	0.94929
0.0439	0.94929
0.04395	0.94929
0.044	0.94929
0.04405	0.94929
0.0441	0.94929
0.04415	0.94929
0.0442	0.94929
0.04425	0.94929
0.0443	0.94929
0.04435	0.94929
0.0444	0.94929
0.04445	0.94929
0.0445	0.94929
0.04455	0.94929
0.0446	0.94929
0.04465	0.94929
0.0447	0.94929
0.04475	0.94929
0.0448	0.94929
0.04485	0.94929
0.0449	0.94929
0.04495	0.94929
0.045	0.94929
0.04505	0.94929
0.0451	0.94929
0.04515	0.94929
0.0452	0.94929
0.04525	0.94929
0.0453	0.94929
0.04535	0.94929
0.0454	0.94929
0.04545	0.94929
0.0455	0.94929
0.04555	0.94929
0.0456	0.94929
0.04565	0.94929
0.0457	0.94929
0.04575	0.94929
0.0458	0.94929
0.04585	0.94929
0.0459	0.94929
0.04595	0.94929
0.046	0.94929
0.04605	0.94929
0.0461	0.94929
0.04615	0.94929
0.0462	0.94929
0.04625	0.94929
0.0463	0.94929
0.04635	0.94929
0.0464	0.94929
0.04645	0.94929
0.0465	0.94929
0.04655	0.94929
0.0466	0.94929
0.04665	0.94929
0.0467	0.94929
0.04675	0.94929
0.0468	0.94929
0.04685	0.94929
0.0469	0.94929
0.04695	0.94929
0.047	0.94929
0.04705	0.94929
0.0471	0.94929
0.04715	0.94929
0.0472	0.94929
0.04725	0.94929
0.0473	0.94929
0.04735	0.94929
0.0474	0.94929
0.04745	0.94929
0.0475	0.94929
0.04755	0.94929
0.0476	0.94929
0.04765	0.94929
0.0477	0.94929
0.04775	0.94929
0.0478	0.94929
0.04785	0.94929
0.0479	0.94929
0.04795	0.94929
0.048	0.94929
0.04805	0.94929
0.0481	0.94929
0.04815	0.94929
0.0482	0.94929
0.04825	0.94929
0.0483	0.94929
0.04835	0.94929
0.0484	0.94929
0.04845	0.94929
0.0485	0.94929
0.04855	0.94929
0.0486	0.94929
0.04865	0.94929
0.0487	0.94929
0.04875	0.94929
0.0488	0.94929
0.04885	0.94929
0.0489	0.94929
0.04895	0.94929
0.049	0.94929
0.04905	0.94929
0.0491	0.94929
0.04915	0.94929
0.0492	0.94929
0.04925	0.94929
0.0493	0.94929
0.04935	0.94929
0.0494	0.94929
0.04945	0.94929
0.0495	0.94929
0.04955	0.94929
0.0496	0.94929
0.04965	0.94929
0.0497	0.94929
0.04975	0.94929
0.0498	0.94929
0.04985	0.94929
0.0499	0.94929
0.04995	0.94929
0.05	0.94929
0.05005	0.94929
0.0501	0.94929
0.05015	0.94929
0.0502	0.94929
0.05025	0.94929
0.0503	0.94929
0.05035	0.94929
0.0504	0.94929
0.05045	0.94929
0.0505	0.94929
0.05055	0.94929
0.0506	0.94929
0.05065	0.94929
0.0507	0.94929
0.05075	0.94929
0.0508	0.94929
0.05085	0.94929
0.0509	0.94929
0.05095	0.94929
0.051	0.94929
0.05105	0.94929
0.0511	0.94929
0.05115	0.94929
0.0512	0.94929
0.05125	0.94929
0.0513	0.94929
0.05135	0.94929
0.0514	0.94929
0.05145	0.94929
0.0515	0.94929
0.05155	0.94929
0.0516	0.94929
0.05165	0.94929
0.0517	0.94929
0.05175	0.94929
0.0518	0.94929
0.05185	0.94929
0.0519	0.94929
0.05195	0.94929
0.052	0.94929
0.05205	0.94929
0.0521	0.94929
0.05215	0.94929
0.0522	0.94929
0.05225	0.94929
0.0523	0.94929
0.05235	0.94929
0.0524	0.94929
0.05245	0.94929
0.0525	0.94929
0.05255	0.94929
0.0526	0.94929
0.05265	0.94929
0.0527	0.94929
0.05275	0.94929
0.0528	0.94929
0.05285	0.94929
0.0529	0.94929
0.05295	0.94929
0.053	0.94929
0.05305	0.94929
0.0531	0.94929
0.05315	0.94929
0.0532	0.94929
0.05325	0.94929
0.0533	0.94929
0.05335	0.94929
0.0534	0.94929
0.05345	0.94929
0.0535	0.94929
0.05355	0.94929
0.0536	0.94929
0.05365	0.94929
0.0537	0.94929
0.05375	0.94929
0.0538	0.94929
0.05385	0.94929
0.0539	0.94929
0.05395	0.94929
0.054	0.94929
0.05405	0.94929
0.0541	0.94929
0.05415	0.94929
0.0542	0.94929
0.05425	0.94929
0.0543	0.94929
0.05435	0.94929
0.0544	0.94929
0.05445	0.94929
0.0545	0.94929
0.05455	0.94929
0.0546	0.94929
0.05465	0.94929
0.0547	0.94929
0.05475	0.94929
0.0548	0.94929
0.05485	0.94929
0.0549	0.94929
0.05495	0.94929
0.055	0.94929
0.05505	0.94929
0.0551	0.94929
0.05515	0.94929
0.0552	0.94929
0.05525	0.94929
0.0553	0.94929
0.05535	0.94929
0.0554	0.94929
0.05545	0.94929
0.0555	0.94929
0.05555	0.94929
0.0556	0.94929
0.05565	0.94929
0.0557	0.94929
0.05575	0.94929
0.0558	0.94929
0.05585	0.94929
0.0559	0.94929
0.05595	0.94929
0.056	0.94929
0.05605	0.94929
0.0561	0.94929
0.05615	0.94929
0.0562	0.94929
0.05625	0.94929
0.0563	0.94929
0.05635	0.94929
0.0564	0.94929
0.05645	0.94929
0.0565	0.94929
0.05655	0.94929
0.0566	0.94929
0.05665	0.94929
0.0567	0.94929
0.05675	0.94929
0.0568	0.94929
0.05685	0.94929
0.0569	0.94929
0.05695	0.94929
0.057	0.94929
0.05705	0.94929
0.0571	0.94929
0.05715	0.94929
0.0572	0.94929
0.05725	0.94929
0.0573	0.94929
0.05735	0.94929
0.0574	0.94929
0.05745	0.94929
0.0575	0.94929
0.05755	0.94929
0.0576	0.94929
0.05765	0.94929
0.0577	0.94929
0.05775	0.94929
0.0578	0.94929
0.05785	0.94929
0.0579	0.94929
0.05795	0.94929
0.058	0.94929
0.05805	0.94929
0.0581	0.94929
0.05815	0.94929
0.0582	0.94929
0.05825	0.94929
0.0583	0.94929
0.05835	0.94929
0.0584	0.94929
0.05845	0.94929
0.0585	0.94929
0.05855	0.94929
0.0586	0.94929
0.05865	0.94929
0.0587	0.94929
0.05875	0.94929
0.0588	0.94929
0.05885	0.94929
0.0589	0.94929
0.05895	0.94929
0.059	0.94929
0.05905	0.94929
0.0591	0.94929
0.05915	0.94929
0.0592	0.94929
0.05925	0.94929
0.0593	0.94929
0.05935	0.94929
0.0594	0.94929
0.05945	0.94929
0.0595	0.94929
0.05955	0.94929
0.0596	0.94929
0.05965	0.94929
0.0597	0.94929
0.05975	0.94929
0.0598	0.94929
0.05985	0.94929
0.0599	0.94929
0.05995	0.94929
0.06	0.94929
0.06005	0.94929
0.0601	0.94929
0.06015	0.94929
0.0602	0.94929
0.06025	0.94929
0.0603	0.94929
0.06035	0.94929
0.0604	0.94929
0.06045	0.94929
0.0605	0.94929
0.06055	0.94929
0.0606	0.94929
0.06065	0.94929
0.0607	0.94929
0.06075	0.94929
0.0608	0.94929
0.06085	0.94929
0.0609	0.94929
0.06095	0.94929
0.061	0.94929
0.06105	0.94929
0.0611	0.94929
0.06115	0.94929
0.0612	0.94929
0.06125	0.94929
0.0613	0.94929
0.06135	0.94929
0.0614	0.94929
0.06145	0.94929
0.0615	0.94929
0.06155	0.94929
0.0616	0.94929
0.06165	0.94929
0.0617	0.94929
0.06175	0.94929
0.0618	0.94929
0.06185	0.94929
0.0619	0.94929
0.06195	0.94929
0.062	0.94929
0.06205	0.94929
0.0621	0.94929
0.06215	0.94929
0.0622	0.94929
0.06225	0.94929
0.0623	0.94929
0.06235	0.94929
0.0624	0.94929
0.06245	0.94929
0.0625	0.94929
0.06255	0.9493
0.0626	0.94931
0.06265	0.94932
0.0627	0.94932
0.06275	0.94933
0.0628	0.94934
0.06285	0.94934
0.0629	0.94935
0.06295	0.94935
0.063	0.94935
0.06305	0.94936
0.0631	0.94936
0.06315	0.94936
0.0632	0.94937
0.06325	0.94937
0.0633	0.94937
0.06335	0.94937
0.0634	0.94937
0.06345	0.94937
0.0635	0.94938
0.06355	0.94938
0.0636	0.94938
0.06365	0.94938
0.0637	0.94938
0.06375	0.94938
0.0638	0.94938
0.06385	0.94938
0.0639	0.94938
0.06395	0.94938
0.064	0.94938
0.06405	0.94938
0.0641	0.94938
0.06415	0.94939
0.0642	0.94939
0.06425	0.94939
0.0643	0.94939
0.06435	0.94939
0.0644	0.94939
0.06445	0.94939
0.0645	0.94939
0.06455	0.94939
0.0646	0.94939
0.06465	0.94939
0.0647	0.94939
0.06475	0.94939
0.0648	0.94939
0.06485	0.94939
0.0649	0.94939
0.06495	0.94939
0.065	0.94939
0.06505	0.94939
0.0651	0.94939
0.06515	0.94939
0.0652	0.94939
0.06525	0.94939
0.0653	0.94939
0.06535	0.94939
0.0654	0.94939
0.06545	0.94939
0.0655	0.94939
0.06555	0.94939
0.0656	0.94939
0.06565	0.94939
0.0657	0.94939
0.06575	0.94939
0.0658	0.94939
0.06585	0.94939
0.0659	0.94939
0.06595	0.94939
0.066	0.94939
0.06605	0.94939
0.0661	0.94939
0.06615	0.94939
0.0662	0.94939
0.06625	0.94939
0.0663	0.94939
0.06635	0.94939
0.0664	0.94939
0.06645	0.94939
0.0665	0.94939
0.06655	0.94939
0.0666	0.94939
0.06665	0.94939
0.0667	0.94939
0.06675	0.94939
0.0668	0.94939
0.06685	0.94939
0.0669	0.94939
0.06695	0.94939
0.067	0.94939
0.06705	0.94939
0.0671	0.94939
0.06715	0.94939
0.0672	0.94939
0.06725	0.94939
0.0673	0.94939
0.06735	0.94939
0.0674	0.94939
0.06745	0.94939
0.0675	0.94939
0.06755	0.94939
0.0676	0.94939
0.06765	0.94939
0.0677	0.94939
0.06775	0.94939
0.0678	0.94939
0.06785	0.94939
0.0679	0.94939
0.06795	0.94939
0.068	0.94939
0.06805	0.94939
0.0681	0.94939
0.06815	0.94939
0.0682	0.94939
0.06825	0.94939
0.0683	0.94939
0.06835	0.94939
0.0684	0.94939
0.06845	0.94939
0.0685	0.94939
0.06855	0.94939
0.0686	0.94939
0.06865	0.94939
0.0687	0.94939
0.06875	0.94939
0.0688	0.94939
0.06885	0.94939
0.0689	0.94939
0.06895	0.94939
0.069	0.94939
0.06905	0.94939
0.0691	0.94939
0.06915	0.94939
0.0692	0.94939
0.06925	0.94939
0.0693	0.94939
0.06935	0.94939
0.0694	0.94939
0.06945	0.94939
0.0695	0.94939
0.06955	0.94939
0.0696	0.94939
0.06965	0.94939
0.0697	0.94939
0.06975	0.94939
0.0698	0.94939
0.06985	0.94939
0.0699	0.94939
0.06995	0.94939
0.07	0.94939
0.07005	0.94939
0.0701	0.94939
0.07015	0.94939
0.0702	0.94939
0.07025	0.94939
0.0703	0.94939
0.07035	0.94939
0.0704	0.94939
0.07045	0.94939
0.0705	0.94939
0.07055	0.94939
0.0706	0.94939
0.07065	0.94939
0.0707	0.94939
0.07075	0.94939
0.0708	0.94939
0.07085	0.94939
0.0709	0.94939
0.07095	0.94939
0.071	0.94939
0.07105	0.94939
0.0711	0.94939
0.07115	0.94939
0.0712	0.94939
0.07125	0.94939
0.0713	0.94939
0.07135	0.94939
0.0714	0.94939
0.07145	0.94939
0.0715	0.94939
0.07155	0.94939
0.0716	0.94939
0.07165	0.94939
0.0717	0.94939
0.07175	0.94939
0.0718	0.94939
0.07185	0.94939
0.0719	0.94939
0.07195	0.94939
0.072	0.94939
0.07205	0.94939
0.0721	0.94939
0.07215	0.94939
0.0722	0.94939
0.07225	0.94939
0.0723	0.94939
0.07235	0.94939
0.0724	0.94939
0.07245	0.94939
0.0725	0.94939
0.07255	0.94939
0.0726	0.94939
0.07265	0.94939
0.0727	0.94939
0.07275	0.94939
0.0728	0.94939
0.07285	0.94939
0.0729	0.94939
0.07295	0.94939
0.073	0.94939
0.07305	0.94939
0.0731	0.94939
0.07315	0.94939
0.0732	0.94939
0.07325	0.94939
0.0733	0.94939
0.07335	0.94939
0.0734	0.94939
0.07345	0.94939
0.0735	0.94939
0.07355	0.94939
0.0736	0.94939
0.07365	0.94939
0.0737	0.94939
0.07375	0.94939
0.0738	0.94939
0.07385	0.94939
0.0739	0.94939
0.07395	0.94939
0.074	0.94939
0.07405	0.94939
0.0741	0.94939
0.07415	0.94939
0.0742	0.94939
0.07425	0.94939
0.0743	0.94939
0.07435	0.94939
0.0744	0.94939
0.07445	0.94939
0.0745	0.94939
0.07455	0.94939
0.0746	0.94939
0.07465	0.94939
0.0747	0.94939
0.07475	0.94939
0.0748	0.94939
0.07485	0.94939
0.0749	0.94939
0.07495	0.94939
0.075	0.94939
0.07505	0.94939
0.0751	0.94939
0.07515	0.94939
0.0752	0.94939
0.07525	0.94939
0.0753	0.94939
0.07535	0.94939
0.0754	0.94939
0.07545	0.94939
0.0755	0.94939
0.07555	0.94939
0.0756	0.94939
0.07565	0.94939
0.0757	0.94939
0.07575	0.94939
0.0758	0.94939
0.07585	0.94939
0.0759	0.94939
0.07595	0.94939
0.076	0.94939
0.07605	0.94939
0.0761	0.94939
0.07615	0.94939
0.0762	0.94939
0.07625	0.94939
0.0763	0.94939
0.07635	0.94939
0.0764	0.94939
0.07645	0.94939
0.0765	0.94939
0.07655	0.94939
0.0766	0.94939
0.07665	0.94939
0.0767	0.94939
0.07675	0.94939
0.0768	0.94939
0.07685	0.94939
0.0769	0.94939
0.07695	0.94939
0.077	0.94939
0.07705	0.94939
0.0771	0.94939
0.07715	0.94939
0.0772	0.94939
0.07725	0.94939
0.0773	0.94939
0.07735	0.94939
0.0774	0.94939
0.07745	0.94939
0.0775	0.94939
0.07755	0.94939
0.0776	0.94939
0.07765	0.94939
0.0777	0.94939
0.07775	0.94939
0.0778	0.94939
0.07785	0.94939
0.0779	0.94939
0.07795	0.94939
0.078	0.94939
0.07805	0.94939
0.0781	0.94939
0.07815	0.94939
0.0782	0.94939
0.07825	0.94939
0.0783	0.94939
0.07835	0.94939
0.0784	0.94939
0.07845	0.94939
0.0785	0.94939
0.07855	0.94939
0.0786	0.94939
0.07865	0.94939
0.0787	0.94939
0.07875	0.94939
0.0788	0.94939
0.07885	0.94939
0.0789	0.94939
0.07895	0.94939
0.079	0.94939
0.07905	0.94939
0.0791	0.94939
0.07915	0.94939
0.0792	0.94939
0.07925	0.94939
0.0793	0.94939
0.07935	0.94939
0.0794	0.94939
0.07945	0.94939
0.0795	0.94939
0.07955	0.94939
0.0796	0.94939
0.07965	0.94939
0.0797	0.94939
0.07975	0.94939
0.0798	0.94939
0.07985	0.94939
0.0799	0.94939
0.07995	0.94939
0.08	0.94939
0.08005	0.94939
0.0801	0.94939
0.08015	0.94939
0.0802	0.94939
0.08025	0.94939
0.0803	0.94939
0.08035	0.94939
0.0804	0.94939
0.08045	0.94939
0.0805	0.94939
0.08055	0.94939
0.0806	0.94939
0.08065	0.94938
0.0807	0.94938
0.08075	0.94937
0.0808	0.94936
0.08085	0.94936
0.0809	0.94936
0.08095	0.94935
0.081	0.94935
0.08105	0.94935
0.0811	0.94934
0.08115	0.94934
0.0812	0.94934
0.08125	0.94933
0.0813	0.94933
0.08135	0.94933
0.0814	0.94933
0.08145	0.94933
0.0815	0.94933
0.08155	0.94933
0.0816	0.94932
0.08165	0.94932
0.0817	0.94932
0.08175	0.94932
0.0818	0.94932
0.08185	0.94932
0.0819	0.94932
0.08195	0.94932
0.082	0.94932
0.08205	0.94932
0.0821	0.94932
0.08215	0.94932
0.0822	0.94932
0.08225	0.94932
0.0823	0.94932
0.08235	0.94932
0.0824	0.94932
0.08245	0.94932
0.0825	0.94932
0.08255	0.94932
0.0826	0.94932
0.08265	0.94932
0.0827	0.94932
0.08275	0.94932
0.0828	0.94932
0.08285	0.94932
0.0829	0.94932
0.08295	0.94932
0.083	0.94932
0.08305	0.94932
0.0831	0.94932
0.08315	0.94932
0.0832	0.94932
0.08325	0.94931
0.0833	0.94931
0.08335	0.94931
0.0834	0.94931
0.08345	0.94931
0.0835	0.94931
0.08355	0.94931
0.0836	0.94931
0.08365	0.94931
0.0837	0.94931
0.08375	0.94931
0.0838	0.94931
0.08385	0.94931
0.0839	0.94931
0.08395	0.94931
0.084	0.94931
0.08405	0.94931
0.0841	0.94931
0.08415	0.94931
0.0842	0.94931
0.08425	0.94931
0.0843	0.94931
0.08435	0.94931
0.0844	0.94931
0.08445	0.94931
0.0845	0.94931
0.08455	0.94931
0.0846	0.94931
0.08465	0.94931
0.0847	0.94931
0.08475	0.94931
0.0848	0.94931
0.08485	0.94931
0.0849	0.94931
0.08495	0.94931
0.085	0.94931
0.08505	0.94931
0.0851	0.94931
0.08515	0.94931
0.0852	0.94931
0.08525	0.94931
0.0853	0.94931
0.08535	0.94931
0.0854	0.94931
0.08545	0.94931
0.0855	0.94931
0.08555	0.94931
0.0856	0.94931
0.08565	0.94931
0.0857	0.94931
0.08575	0.94931
0.0858	0.94931
0.08585	0.94931
0.0859	0.94931
0.08595	0.94931
0.086	0.94931
0.08605	0.94931
0.0861	0.94931
0.08615	0.94931
0.0862	0.94931
0.08625	0.94931
0.0863	0.94931
0.08635	0.94931
0.0864	0.94931
0.08645	0.94931
0.0865	0.94931
0.08655	0.94931
0.0866	0.94931
0.08665	0.94931
0.0867	0.94931
0.08675	0.94931
0.0868	0.94931
0.08685	0.94931
0.0869	0.94931
0.08695	0.94931
0.087	0.94931
0.08705	0.94931
0.0871	0.94931
0.08715	0.94931
0.0872	0.94931
0.08725	0.94931
0.0873	0.94931
0.08735	0.94931
0.0874	0.94931
0.08745	0.94931
0.0875	0.94931
0.08755	0.94931
0.0876	0.94931
0.08765	0.94931
0.0877	0.94931
0.08775	0.94931
0.0878	0.94931
0.08785	0.94931
0.0879	0.94931
0.08795	0.94931
0.088	0.94931
0.08805	0.94931
0.0881	0.94931
0.08815	0.94931
0.0882	0.94931
0.08825	0.94931
0.0883	0.94931
0.08835	0.94931
0.0884	0.94931
0.08845	0.94931
0.0885	0.94931
0.08855	0.94931
0.0886	0.94931
0.08865	0.94931
0.0887	0.94931
0.08875	0.94931
0.0888	0.94931
0.08885	0.94931
0.0889	0.94931
0.08895	0.94931
0.089	0.94931
0.08905	0.94931
0.0891	0.94931
0.08915	0.94931
0.0892	0.94931
0.08925	0.94931
0.0893	0.94931
0.08935	0.94931
0.0894	0.94931
0.08945	0.94931
0.0895	0.94931
0.08955	0.94931
0.0896	0.94931
0.08965	0.94931
0.0897	0.94931
0.08975	0.94931
0.0898	0.94931
0.08985	0.94931
0.0899	0.94931
0.08995	0.94931
0.09	0.94931
0.09005	0.94931
0.0901	0.94931
0.09015	0.94931
0.0902	0.94931
0.09025	0.94931
0.0903	0.94931
0.09035	0.94931
0.0904	0.94931
0.09045	0.94931
0.0905	0.94931
0.09055	0.94931
0.0906	0.94931
0.09065	0.94931
0.0907	0.94931
0.09075	0.94931
0.0908	0.94931
0.09085	0.94931
0.0909	0.94931
0.09095	0.94931
0.091	0.94931
0.09105	0.94931
0.0911	0.94931
0.09115	0.94931
0.0912	0.94931
0.09125	0.94931
0.0913	0.94931
0.09135	0.94931
0.0914	0.94931
0.09145	0.94931
0.0915	0.94931
0.09155	0.94931
0.0916	0.94931
0.09165	0.94931
0.0917	0.94931
0.09175	0.94931
0.0918	0.94931
0.09185	0.94931
0.0919	0.94931
0.09195	0.94931
0.092	0.94931
0.09205	0.94931
0.0921	0.94931
0.09215	0.94931
0.0922	0.94931
0.09225	0.94931
0.0923	0.94931
0.09235	0.94931
0.0924	0.94931
0.09245	0.94931
0.0925	0.94931
0.09255	0.94931
0.0926	0.94931
0.09265	0.94931
0.0927	0.94931
0.09275	0.94931
0.0928	0.94931
0.09285	0.94931
0.0929	0.94931
0.09295	0.94931
0.093	0.94931
0.09305	0.94931
0.0931	0.94931
0.09315	0.94931
0.0932	0.94931
0.09325	0.94931
0.0933	0.94931
0.09335	0.94931
0.0934	0.94931
0.09345	0.94931
0.0935	0.94931
0.09355	0.94931
0.0936	0.94931
0.09365	0.94931
0.0937	0.94931
0.09375	0.94931
0.0938	0.94931
0.09385	0.94931
0.0939	0.94931
0.09395	0.94931
0.094	0.94931
0.09405	0.94931
0.0941	0.94931
0.09415	0.94931
0.0942	0.94931
0.09425	0.94931
0.0943	0.94931
0.09435	0.94931
0.0944	0.94931
0.09445	0.94931
0.0945	0.94931
0.09455	0.94931
0.0946	0.94931
0.09465	0.94931
0.0947	0.94931
0.09475	0.94931
0.0948	0.94931
0.09485	0.94931
0.0949	0.94931
0.09495	0.94931
0.095	0.94931
0.09505	0.94931
0.0951	0.94931
0.09515	0.94931
0.0952	0.94931
0.09525	0.94931
0.0953	0.94931
0.09535	0.94931
0.0954	0.94931
0.09545	0.94931
0.0955	0.94931
0.09555	0.94931
0.0956	0.94931
0.09565	0.94931
0.0957	0.94931
0.09575	0.94931
0.0958	0.94931
0.09585	0.94931
0.0959	0.94931
0.09595	0.94931
0.096	0.94931
0.09605	0.94931
0.0961	0.94931
0.09615	0.94931
0.0962	0.94931
0.09625	0.94931
0.0963	0.94931
0.09635	0.94931
0.0964	0.94931
0.09645	0.94931
0.0965	0.94931
0.09655	0.94931
0.0966	0.94931
0.09665	0.94931
0.0967	0.94931
0.09675	0.94931
0.0968	0.94931
0.09685	0.94931
0.0969	0.94931
0.09695	0.94931
0.097	0.94931
0.09705	0.94931
0.0971	0.94931
0.09715	0.94931
0.0972	0.94931
0.09725	0.94931
0.0973	0.94931
0.09735	0.94931
0.0974	0.94931
0.09745	0.94931
0.0975	0.94931
0.09755	0.94931
0.0976	0.94931
0.09765	0.94931
0.0977	0.94931
0.09775	0.94931
0.0978	0.94931
0.09785	0.94931
0.0979	0.94931
0.09795	0.94931
0.098	0.94931
0.09805	0.94931
0.0981	0.94931
0.09815	0.94931
0.0982	0.94931
0.09825	0.94931
0.0983	0.94931
0.09835	0.94931
0.0984	0.94931
0.09845	0.94931
0.0985	0.94931
0.09855	0.94931
0.0986	0.94931
0.09865	0.94931
0.0987	0.94931
0.09875	0.94931
0.0988	0.94931
0.09885	0.94931
0.0989	0.94931
0.09895	0.94931
0.099	0.94931
0.09905	0.94931
0.0991	0.94931
0.09915	0.94931
0.0992	0.94931
0.09925	0.94931
0.0993	0.94931
0.09935	0.94931
0.0994	0.94931
0.09945	0.94931
0.0995	0.94931
0.09955	0.94931
0.0996	0.94931
0.09965	0.94931
0.0997	0.94931
0.09975	0.94931
0.0998	0.94931
0.09985	0.94931
0.0999	0.94931
[truncated: 498,002 more rows]
