# Supplementary material for: Code and data from an ADALINE network trained with the RTRL and LMS algorithms for an MPPT controller in a photovoltaic system
Source: Data Brief. 2020 Sep 8;32:106296. doi: 10.1016/j.dib.2020.106296 (PMC7495059; doi:10.1016/j.dib.2020.106296)
Supplement: Supplementary file 3 [file mmc3.zip › Data/Computational_Tests/LMS_Case1.csv]

Time (sec)	LMS Power (W)
0	-1.279E-13
3.1554E-30	-1.279E-13
6.3109E-30	-1.279E-13
1.743E-07	-1.0933E-05
1.0458E-06	-0.0003929
4.4794E-06	-0.0071585
9.4021E-06	-0.031253
1.7141E-05	-0.10231
2.5E-05	-0.21424
3.8301E-05	-0.48859
5E-05	-0.81089
5E-05	-0.81089
5E-05	-0.81089
6.1699E-05	-1.2007
7.5E-05	-1.7155
9.707E-05	-2.7053
0.0001	-2.8474
0.0001	-2.8474
0.0001	-2.8474
0.00010293	-2.9916
0.00011758	-3.738
0.000125	-4.1295
0.00015	-5.4817
0.00015	-5.4817
0.00015	-5.4817
0.000175	-6.8351
0.0002	-8.1261
0.0002	-8.1261
0.0002	-8.1261
0.000225	-9.2992
0.00025	-10.307
0.00025	-10.307
0.00025	-10.307
0.000275	-11.11
0.0003	-11.676
0.0003	-11.676
0.0003	-11.676
0.000325	-11.976
0.00035	-11.99
0.00035	-11.99
0.00035	-11.99
0.00036925	-11.795
0.00036925	-11.795
0.00036925	-11.795
0.000375	-11.701
0.00038111	-11.584
0.00038111	-11.584
0.00038269	-11.551
0.00038426	-11.517
0.00038745	-11.451
0.00039774	-11.237
0.0004	-11.191
0.0004	-11.191
0.0004	-11.191
0.00040226	-11.143
0.00040347	-11.117
0.00040347	-11.117
0.00040581	-11.066
0.00040581	-11.066
0.00040735	-11.035
0.00040889	-11.004
0.00041184	-10.944
0.00042072	-10.767
0.000425	-10.683
0.00044642	-10.269
0.00045	-10.202
0.00045	-10.202
0.00045	-10.202
0.00045057	-10.191
0.00045057	-10.191
0.00045057	-10.191
0.00045057	-10.191
0.00045057	-10.191
0.00045057	-10.191
0.00045057	-10.191
0.00045057	-10.191
0.00045057	-10.191
0.00045057	-10.191
0.00045057	-10.191
0.00045057	-10.191
0.00045057	-10.191
0.00045057	-10.191
0.00045057	-10.191
0.00045057	-10.191
0.00045057	-10.191
0.00045057	-10.191
0.0004506	-10.19
0.00045075	-10.188
0.00045151	-10.173
0.00045284	-10.148
0.00045499	-10.108
0.00045992	-10.016
0.000475	-9.7406
0.0005	-9.2988
0.0005	-9.2988
0.0005	-9.2988
0.00051833	-8.9867
0.00051833	-8.9867
0.000525	-8.8756
0.00053475	-8.7155
0.00053475	-8.7155
0.00053534	-8.7058
0.00053534	-8.7058
0.00053592	-8.696
0.00053886	-8.6443
0.00055	-8.4072
0.00055	-8.4072
0.00055	-8.4072
0.00056114	-8.1067
0.000575	-7.6462
0.0006	-6.5757
0.0006	-6.5757
0.0006	-6.5757
0.000625	-5.2038
0.00065	-3.5416
0.00065	-3.5416
0.00065	-3.5416
0.000675	-1.602
0.00069873	0.48669
0.00069873	0.48669
0.0007	0.60499
0.0007	0.60499
0.0007	0.60499
0.00070127	0.72395
0.00070761	1.3285
0.000725	3.0675
0.00075	5.7694
0.00075	5.7694
0.00075	5.7694
0.000775	8.6926
0.0008	11.814
0.0008	11.814
0.0008	11.814
0.000825	15.107
0.00084783	18.235
0.00084783	18.235
0.00085	18.538
0.00085	18.538
0.00085	18.538
0.00085217	18.842
0.00086303	20.37
0.000875	22.072
0.0009	25.667
0.0009	25.667
0.0009	25.667
0.000925	29.277
0.00095	32.857
0.00095	32.857
0.00095	32.857
0.000975	36.357
0.001	39.727
0.001	39.727
0.001	39.727
0.001025	42.919
0.00105	45.886
0.00105	45.886
0.00105	45.886
0.001075	48.585
0.0011	50.978
0.0011	50.978
0.0011	50.978
0.001125	53.036
0.00115	54.734
0.00115	54.734
0.00115	54.734
0.001175	56.056
0.0012	56.995
0.0012	56.995
0.0012	56.995
0.001225	57.553
0.00125	57.741
0.00125	57.741
0.00125	57.741
0.001275	57.576
0.0013	57.085
0.0013	57.085
0.0013	57.085
0.001325	56.299
0.00135	55.257
0.00135	55.257
0.00135	55.257
0.001375	54.001
0.0014	52.574
0.0014	52.574
0.0014	52.574
0.001425	51.024
0.00145	49.397
0.00145	49.397
0.00145	49.397
0.001475	47.738
0.0015	46.093
0.0015	46.093
0.0015	46.093
0.001525	44.503
0.00155	43.005
0.00155	43.005
0.00155	43.005
0.001575	41.636
0.0016	40.424
0.0016	40.424
0.0016	40.424
0.001625	39.395
0.00165	38.571
0.00165	38.571
0.00165	38.571
0.001675	37.968
0.0017	37.596
0.0017	37.596
0.0017	37.596
0.001725	37.463
0.0017484	37.554
0.0017484	37.554
0.00175	37.565
0.00175	37.565
0.00175	37.565
0.0017516	37.576
0.0017596	37.643
0.001775	37.84
0.0017955	38.239
0.0017955	38.239
0.0018	38.33
0.0018	38.33
0.0018	38.33
0.0018045	38.411
0.001825	38.872
0.0018442	39.441
0.0018442	39.441
0.0018454	39.481
0.0018454	39.481
0.0018454	39.482
0.0018454	39.482
0.0018454	39.483
0.0018454	39.483
0.0018454	39.483
0.0018454	39.483
0.0018454	39.483
0.0018454	39.483
0.0018454	39.483
0.0018454	39.483
0.0018454	39.483
0.0018454	39.483
0.0018454	39.483
0.0018454	39.483
0.0018454	39.483
0.0018454	39.483
0.0018454	39.483
0.0018454	39.483
0.0018454	39.483
0.0018454	39.483
0.0018454	39.483
0.0018454	39.483
0.0018454	39.483
0.0018454	39.483
0.0018454	39.483
0.0018454	39.483
0.0018454	39.483
0.0018454	39.483
0.0018455	39.483
0.0018455	39.483
0.0018456	39.486
0.001846	39.501
0.0018483	39.572
0.00185	39.62
0.00185	39.62
0.00185	39.62
0.0018517	39.666
0.0018602	39.914
0.001875	40.405
0.0018944	41.156
0.0018944	41.156
0.0018962	41.235
0.0018962	41.235
0.0018963	41.239
0.0018963	41.239
0.0018963	41.239
0.0018963	41.239
0.0018963	41.239
0.0018963	41.239
0.0018963	41.239
0.0018963	41.239
0.0018963	41.239
0.0018963	41.239
0.0018963	41.239
0.0018963	41.239
0.0018963	41.239
0.0018963	41.239
0.0018963	41.239
0.0018963	41.239
0.0018963	41.239
0.0018963	41.239
0.0018963	41.239
0.0018963	41.239
0.0018963	41.239
0.0018963	41.239
0.0018963	41.239
0.0018963	41.239
0.0018963	41.239
0.0018963	41.239
0.0018963	41.239
0.0018963	41.239
0.0018963	41.239
0.0018963	41.239
0.0018963	41.239
0.0018964	41.24
0.0018965	41.245
0.001897	41.267
0.0018996	41.372
0.0019	41.385
0.0019	41.385
0.0019	41.385
0.0019004	41.399
0.0019022	41.466
0.0019112	41.82
0.001925	42.412
0.0019454	43.384
0.0019454	43.384
0.0019475	43.489
0.0019475	43.489
0.0019476	43.494
0.0019476	43.494
0.0019476	43.495
0.0019476	43.495
0.0019476	43.495
0.0019476	43.495
0.0019476	43.495
0.0019476	43.495
0.0019476	43.495
0.0019476	43.495
0.0019476	43.495
0.0019476	43.495
0.0019476	43.495
0.0019476	43.495
0.0019476	43.495
0.0019476	43.495
0.0019476	43.495
0.0019476	43.495
0.0019476	43.495
0.0019476	43.495
0.0019476	43.495
0.0019476	43.495
0.0019476	43.495
0.0019476	43.495
0.0019476	43.495
0.0019476	43.495
0.0019476	43.495
0.0019476	43.495
0.0019476	43.495
0.0019476	43.495
0.0019476	43.495
0.0019476	43.495
0.0019476	43.496
0.0019477	43.502
0.0019482	43.529
0.00195	43.614
0.00195	43.614
0.00195	43.614
0.0019518	43.697
0.0019605	44.127
0.001975	44.88
0.0019966	46.09
0.0019966	46.09
0.0019985	46.205
0.0019985	46.205
0.0019986	46.211
0.0019986	46.211
0.0019986	46.211
0.0019986	46.211
0.0019986	46.211
0.0019986	46.211
0.0019986	46.211
0.0019986	46.211
0.0019986	46.211
0.0019986	46.211
0.0019986	46.211
0.0019986	46.211
0.0019986	46.211
0.0019986	46.211
0.0019986	46.211
0.0019986	46.211
0.0019986	46.211
0.0019986	46.211
0.0019986	46.211
0.0019986	46.211
0.0019986	46.211
0.0019986	46.211
0.0019986	46.211
0.0019986	46.211
0.0019986	46.211
0.0019986	46.211
0.0019986	46.211
0.0019987	46.212
0.0019987	46.214
0.0019989	46.228
0.002	46.289
0.002	46.289
0.002	46.289
0.0020011	46.35
0.0020064	46.655
0.002025	47.766
0.0020473	49.168
0.0020473	49.168
0.002049	49.28
0.002049	49.28
0.0020491	49.284
0.0020491	49.284
0.0020491	49.285
0.0020491	49.285
0.0020491	49.285
0.0020491	49.285
0.0020491	49.285
0.0020491	49.285
0.0020491	49.285
0.0020491	49.285
0.0020491	49.285
0.0020491	49.285
0.0020491	49.285
0.0020491	49.285
0.0020491	49.285
0.0020491	49.285
0.0020491	49.285
0.0020491	49.285
0.0020491	49.285
0.0020491	49.285
0.0020491	49.285
0.0020491	49.285
0.0020491	49.285
0.0020491	49.285
0.0020491	49.285
0.0020491	49.285
0.0020491	49.285
0.0020491	49.287
0.0020492	49.296
0.00205	49.345
0.00205	49.345
0.00205	49.345
0.0020508	49.392
0.0020545	49.633
0.002075	50.963
0.0020974	52.457
0.0020974	52.457
0.0020987	52.544
0.0020987	52.544
0.0020987	52.546
0.0020987	52.546
0.0020987	52.546
0.0020987	52.546
0.0020987	52.546
0.0020987	52.546
0.0020987	52.546
0.0020987	52.546
0.0020987	52.546
0.0020987	52.546
0.0020987	52.546
0.0020987	52.546
0.0020987	52.546
0.0020987	52.546
0.0020987	52.546
0.0020987	52.546
0.0020987	52.546
0.0020987	52.546
0.0020987	52.546
0.0020987	52.546
0.0020987	52.546
0.0020987	52.546
0.0020987	52.546
0.0020987	52.546
0.0020987	52.547
0.0020988	52.551
0.0020991	52.573
0.0021	52.633
0.0021	52.633
0.0021	52.633
0.0021009	52.692
0.0021054	52.989
0.002125	54.28
0.0021469	55.732
0.0021469	55.732
0.0021478	55.786
0.0021478	55.786
0.0021478	55.787
0.0021478	55.787
0.0021478	55.787
0.0021478	55.787
0.0021478	55.787
0.0021478	55.787
0.0021478	55.787
0.0021478	55.787
0.0021478	55.787
0.0021478	55.787
0.0021478	55.787
0.0021478	55.787
0.0021478	55.787
0.0021478	55.787
0.0021478	55.787
0.0021478	55.787
0.0021478	55.787
0.0021478	55.787
0.0021478	55.787
0.0021478	55.787
0.0021478	55.787
0.0021478	55.787
0.0021478	55.787
0.0021478	55.79
0.002148	55.802
0.0021489	55.862
0.00215	55.93
0.00215	55.93
0.00215	55.93
0.0021511	55.997
0.0021564	56.329
0.002175	57.477
0.0021961	58.76
0.0021961	58.76
0.0021966	58.789
0.0021966	58.789
0.0021966	58.79
0.0021966	58.79
0.0021966	58.79
0.0021966	58.79
0.0021966	58.79
0.0021966	58.79
0.0021966	58.79
0.0021966	58.79
0.0021966	58.79
0.0021966	58.79
0.0021966	58.79
0.0021966	58.79
0.0021966	58.79
0.0021966	58.79
0.0021966	58.79
0.0021966	58.79
0.0021966	58.79
0.0021966	58.79
0.0021966	58.79
0.0021966	58.79
0.0021966	58.79
0.0021966	58.79
0.0021967	58.79
0.0021967	58.791
0.0021967	58.795
0.0021971	58.814
0.0021987	58.91
0.0022	58.98
0.0022	58.98
0.0022	58.98
0.0022013	59.05
0.0022077	59.395
0.002225	60.307
0.0022454	61.339
0.0022454	61.339
0.0022457	61.354
0.0022457	61.354
0.0022457	61.354
0.0022457	61.354
0.0022457	61.354
0.0022457	61.354
0.0022457	61.354
0.0022457	61.354
0.0022457	61.354
0.0022457	61.354
0.0022457	61.354
0.0022457	61.354
0.0022457	61.354
0.0022457	61.354
0.0022457	61.354
0.0022457	61.354
0.0022457	61.354
0.0022457	61.354
0.0022457	61.354
0.0022457	61.354
0.0022457	61.354
0.0022457	61.354
0.0022457	61.354
0.0022457	61.355
0.0022458	61.362
0.0022465	61.393
0.0022497	61.538
0.00225	61.552
0.00225	61.552
0.00225	61.552
0.0022503	61.566
0.002252	61.636
0.0022603	61.978
0.002275	62.566
0.0022948	63.312
0.0022948	63.312
0.002295	63.318
0.002295	63.318
0.002295	63.318
0.002295	63.318
0.002295	63.318
0.002295	63.318
0.002295	63.318
0.002295	63.318
0.002295	63.318
0.002295	63.318
0.002295	63.318
0.002295	63.318
0.002295	63.318
0.002295	63.318
0.002295	63.318
0.002295	63.318
0.002295	63.318
0.002295	63.318
0.002295	63.318
0.002295	63.319
0.002295	63.32
0.0022951	63.325
0.0022958	63.349
0.0022993	63.46
0.0023	63.479
0.0023	63.479
0.0023	63.479
0.0023007	63.497
0.0023041	63.589
0.0023209	64.029
0.002325	64.13
0.0023446	64.584
0.0023446	64.584
0.0023447	64.585
0.0023447	64.585
0.0023447	64.585
0.0023447	64.585
0.0023447	64.585
0.0023447	64.585
0.0023447	64.585
0.0023447	64.585
0.0023447	64.585
0.0023447	64.585
0.0023447	64.585
0.0023447	64.585
0.0023447	64.585
0.0023447	64.585
0.0023447	64.585
0.0023447	64.585
0.0023447	64.585
0.0023447	64.585
0.0023447	64.585
0.0023447	64.586
0.0023447	64.586
0.0023448	64.587
0.0023451	64.595
0.0023469	64.629
0.00235	64.677
0.00235	64.677
0.00235	64.677
0.0023531	64.716
0.0023688	64.896
0.002375	64.96
0.0023948	65.134
0.0023948	65.134
0.0023948	65.134
0.0023948	65.134
0.0023948	65.134
0.0023948	65.134
0.0023948	65.134
0.0023948	65.134
0.0023948	65.134
0.0023948	65.134
0.0023948	65.134
0.0023948	65.134
0.0023948	65.134
0.0023948	65.134
0.0023948	65.134
0.0023948	65.134
0.0023948	65.134
0.0023948	65.134
0.0023948	65.134
0.0023948	65.134
0.0023948	65.134
0.0023948	65.134
0.0023948	65.134
0.0023948	65.134
0.0023949	65.135
0.0023954	65.139
0.0023981	65.15
0.0024	65.151
0.0024	65.151
0.0024	65.151
0.0024019	65.149
0.0024116	65.133
0.002425	65.099
0.0024452	65.022
0.0024452	65.022
0.0024452	65.022
0.0024452	65.022
0.0024452	65.022
0.0024452	65.022
0.0024452	65.022
0.0024452	65.022
0.0024452	65.022
0.0024452	65.022
0.0024452	65.022
0.0024452	65.022
0.0024452	65.022
0.0024452	65.022
0.0024453	65.022
0.0024455	65.021
0.0024463	65.016
0.00245	64.982
0.00245	64.982
0.00245	64.982
0.0024537	64.936
0.0024719	64.7
0.002475	64.659
0.0024904	64.451
0.0024959	64.375
0.0024959	64.375
0.0025	64.305
0.0025	64.305
0.0025	64.305
0.0025041	64.222
0.002525	63.797
0.0025459	63.382
0.0025468	63.366
0.0025468	63.366
0.00255	63.295
0.00255	63.295
0.00255	63.295
0.0025532	63.215
0.0025695	62.824
0.002575	62.695
0.0025976	62.191
0.0025976	62.191
0.0026	62.134
0.0026	62.134
0.0026	62.134
0.0026024	62.073
0.0026145	61.778
0.002625	61.533
0.0026483	61.034
0.0026483	61.034
0.00265	60.997
0.00265	60.997
0.00265	60.997
0.0026517	60.958
0.0026603	60.769
0.002675	60.468
0.0026988	60.045
0.0026988	60.045
0.0027	60.024
0.0027	60.024
0.0027	60.024
0.0027012	60.002
0.0027074	59.896
0.002725	59.621
0.002749	59.326
0.002749	59.326
0.00275	59.315
0.00275	59.315
0.00275	59.315
0.002751	59.303
0.0027559	59.247
0.002775	59.066
0.002799	58.922
0.002799	58.922
0.0028	58.918
0.0028	58.918
0.0028	58.918
0.002801	58.912
0.0028058	58.888
0.002825	58.829
0.0028489	58.838
0.0028489	58.838
0.00285	58.839
0.00285	58.839
0.00285	58.839
0.0028511	58.84
0.0028564	58.846
0.002875	58.901
0.0028988	59.045
0.0028988	59.045
0.0028989	59.046
0.0028989	59.046
0.0028989	59.046
0.0028989	59.046
0.0028989	59.046
0.0028989	59.046
0.0028989	59.046
0.0028989	59.046
0.0028989	59.046
0.0028989	59.046
0.0028989	59.046
0.0028989	59.046
0.0028989	59.046
0.0028989	59.046
0.0028989	59.046
0.0028989	59.046
0.0028989	59.046
0.0028989	59.046
0.0028989	59.046
0.0028989	59.047
0.002899	59.047
0.0028996	59.051
0.0029	59.054
0.0029	59.054
0.0029	59.054
0.0029004	59.057
0.0029025	59.07
0.0029129	59.144
0.002925	59.249
0.0029486	59.509
0.0029486	59.509
0.0029488	59.511
0.0029488	59.511
0.0029488	59.511
0.0029488	59.511
0.0029488	59.511
0.0029488	59.511
0.0029488	59.511
0.0029488	59.511
0.0029488	59.511
0.0029488	59.511
0.0029488	59.511
0.0029488	59.511
0.0029488	59.511
0.0029488	59.511
0.0029488	59.511
0.0029488	59.511
0.0029488	59.511
0.0029488	59.511
0.0029488	59.511
0.0029488	59.511
0.0029488	59.511
0.0029488	59.511
0.0029489	59.512
0.002949	59.513
0.0029495	59.519
0.00295	59.525
0.00295	59.525
0.00295	59.525
0.0029505	59.53
0.0029529	59.556
0.0029652	59.7
0.002975	59.827
0.0029984	60.174
0.0029984	60.174
0.0029987	60.178
0.0029987	60.178
0.0029987	60.178
0.0029987	60.178
0.0029987	60.178
0.0029987	60.178
0.0029987	60.178
0.0029987	60.178
0.0029987	60.178
0.0029987	60.178
0.0029987	60.178
0.0029987	60.178
0.0029987	60.178
0.0029987	60.178
0.0029987	60.178
0.0029987	60.178
0.0029987	60.178
0.0029987	60.178
0.0029987	60.178
0.0029987	60.178
0.0029987	60.178
0.0029987	60.178
0.0029987	60.178
0.0029987	60.178
0.0029987	60.179
0.0029988	60.179
0.0029989	60.182
0.0029999	60.196
0.003	60.198
0.003	60.198
0.003	60.198
0.0030001	60.2
0.0030008	60.209
0.0030042	60.257
0.0030213	60.516
0.003025	60.575
0.0030434	60.889
0.0030483	60.977
0.0030483	60.977
0.0030485	60.98
0.0030485	60.98
0.0030485	60.98
0.0030485	60.98
0.0030485	60.98
0.0030485	60.98
0.0030485	60.98
0.0030485	60.98
0.0030485	60.98
0.0030485	60.98
0.0030485	60.98
0.0030485	60.98
0.0030485	60.98
0.0030485	60.98
0.0030485	60.98
0.0030485	60.98
0.0030485	60.98
0.0030485	60.98
0.0030485	60.98
0.0030485	60.98
0.0030485	60.98
0.0030485	60.98
0.0030486	60.981
0.0030488	60.985
0.0030498	61.002
0.00305	61.005
0.00305	61.005
0.00305	61.005
0.0030502	61.009
0.0030514	61.028
0.0030575	61.124
0.003075	61.42
0.0030979	61.834
0.0030979	61.834
0.0030982	61.84
0.0030982	61.84
0.0030982	61.84
0.0030982	61.84
0.0030982	61.84
0.0030982	61.84
0.0030982	61.84
0.0030982	61.84
0.0030982	61.84
0.0030982	61.84
0.0030982	61.84
0.0030982	61.84
0.0030982	61.84
0.0030982	61.84
0.0030982	61.84
0.0030982	61.84
0.0030982	61.84
0.0030982	61.84
0.0030982	61.84
0.0030982	61.84
0.0030982	61.84
0.0030982	61.84
0.0030982	61.84
0.0030983	61.84
0.0030983	61.84
0.0030983	61.841
0.0030985	61.845
0.0030995	61.862
0.0031	61.871
0.0031	61.871
0.0031	61.871
0.0031005	61.879
0.0031033	61.922
0.0031169	62.144
0.003125	62.281
0.0031477	62.678
0.0031477	62.678
0.003148	62.682
0.003148	62.682
0.003148	62.682
0.003148	62.682
0.003148	62.682
0.003148	62.682
0.003148	62.682
0.003148	62.682
0.003148	62.682
0.003148	62.682
0.003148	62.682
0.003148	62.682
0.003148	62.682
0.003148	62.682
0.003148	62.682
0.003148	62.682
0.003148	62.682
0.003148	62.682
0.003148	62.682
0.003148	62.682
0.003148	62.682
0.003148	62.682
0.003148	62.682
0.003148	62.682
0.0031481	62.684
0.0031486	62.692
0.00315	62.715
0.00315	62.715
0.00315	62.715
0.0031514	62.735
0.0031586	62.84
0.003175	63.085
0.0031975	63.431
0.0031975	63.431
0.0031977	63.435
0.0031977	63.435
0.0031977	63.435
0.0031977	63.435
0.0031977	63.435
0.0031977	63.435
0.0031977	63.435
0.0031977	63.435
0.0031977	63.435
0.0031977	63.435
0.0031977	63.435
0.0031977	63.435
0.0031977	63.435
0.0031977	63.435
0.0031977	63.435
0.0031977	63.435
0.0031977	63.435
0.0031977	63.435
0.0031977	63.435
0.0031977	63.435
0.0031977	63.435
0.0031977	63.435
0.0031977	63.435
0.0031977	63.436
0.003198	63.439
0.0031992	63.456
0.0032	63.466
0.0032	63.466
0.0032	63.466
0.0032008	63.476
0.0032049	63.524
0.003225	63.765
0.0032473	64.039
0.0032473	64.039
0.0032475	64.041
0.0032475	64.041
0.0032475	64.041
0.0032475	64.041
0.0032475	64.041
0.0032475	64.041
0.0032475	64.041
0.0032475	64.041
0.0032475	64.041
0.0032475	64.041
0.0032475	64.041
0.0032475	64.041
0.0032475	64.041
0.0032475	64.041
0.0032475	64.041
0.0032475	64.041
0.0032475	64.041
0.0032475	64.041
0.0032475	64.041
0.0032475	64.041
0.0032475	64.041
0.0032475	64.041
0.0032475	64.041
0.0032475	64.041
0.0032475	64.041
0.0032475	64.042
0.0032477	64.044
0.0032486	64.054
0.00325	64.067
0.00325	64.067
0.00325	64.067
0.0032514	64.079
0.0032586	64.137
0.003275	64.274
0.0032972	64.462
0.0032972	64.462
0.0032973	64.463
0.0032973	64.463
0.0032973	64.463
0.0032973	64.463
0.0032973	64.463
0.0032973	64.463
0.0032973	64.463
0.0032973	64.463
0.0032973	64.463
0.0032973	64.463
0.0032973	64.463
0.0032973	64.463
0.0032973	64.463
0.0032973	64.463
0.0032973	64.463
0.0032973	64.463
0.0032973	64.463
0.0032973	64.463
0.0032973	64.463
0.0032974	64.464
0.0032977	64.466
0.0032992	64.476
0.0033	64.48
0.0033	64.48
0.0033	64.48
0.0033008	64.483
0.0033047	64.499
0.003325	64.584
0.0033472	64.683
0.0033472	64.683
0.0033473	64.683
0.0033473	64.683
0.0033473	64.683
0.0033473	64.683
0.0033473	64.683
0.0033473	64.683
0.0033473	64.683
0.0033473	64.683
0.0033473	64.683
0.0033473	64.683
0.0033473	64.683
0.0033473	64.683
0.0033473	64.683
0.0033473	64.683
0.0033473	64.683
0.0033473	64.683
0.0033473	64.683
0.0033473	64.683
0.0033473	64.683
0.0033473	64.683
0.0033473	64.683
0.0033473	64.683
0.0033473	64.683
0.0033473	64.683
0.0033473	64.684
0.0033475	64.684
0.0033485	64.688
0.00335	64.689
0.00335	64.689
0.00335	64.689
0.0033515	64.689
0.0033591	64.689
0.003375	64.694
0.0033972	64.707
0.0033972	64.707
0.0033973	64.707
0.0033973	64.707
0.0033973	64.707
0.0033973	64.707
0.0033973	64.707
0.0033973	64.707
0.0033973	64.707
0.0033973	64.707
0.0033973	64.707
0.0033973	64.707
0.0033973	64.707
0.0033973	64.707
0.0033973	64.707
0.0033973	64.707
0.0033973	64.707
0.0033973	64.707
0.0033973	64.707
0.0033973	64.707
0.0033973	64.707
0.0033973	64.707
0.0033973	64.707
0.0033974	64.707
0.0033979	64.708
0.0034	64.703
0.0034	64.703
0.0034	64.703
0.0034021	64.695
0.0034129	64.658
0.003425	64.619
0.0034474	64.56
0.0034474	64.56
0.0034474	64.56
0.0034474	64.56
0.0034474	64.56
0.0034474	64.56
0.0034474	64.56
0.0034474	64.56
0.0034474	64.56
0.0034474	64.56
0.0034474	64.56
0.0034474	64.56
0.0034474	64.56
0.0034474	64.56
0.0034474	64.56
0.0034474	64.56
0.0034474	64.56
0.0034474	64.56
0.0034474	64.56
0.0034474	64.56
0.0034474	64.56
0.0034474	64.56
0.0034474	64.56
0.0034474	64.56
0.0034475	64.56
0.0034477	64.559
0.0034489	64.555
0.00345	64.548
0.00345	64.548
0.00345	64.548
0.0034511	64.541
0.0034566	64.505
0.003475	64.396
0.0034976	64.281
0.0034976	64.281
0.0034976	64.281
0.0034976	64.281
0.0034976	64.281
0.0034976	64.281
0.0034976	64.281
0.0034976	64.281
0.0034976	64.281
0.0034976	64.281
0.0034976	64.281
0.0034976	64.281
0.0034976	64.281
0.0034976	64.281
0.0034976	64.281
0.0034976	64.281
0.0034976	64.281
0.0034976	64.281
0.0034976	64.281
0.0034976	64.281
0.0034976	64.281
0.0034976	64.281
0.0034976	64.281
0.0034976	64.281
0.0034976	64.281
0.0034978	64.28
0.0034989	64.274
0.0035	64.265
0.0035	64.265
0.0035	64.265
0.0035011	64.255
0.0035068	64.207
0.003525	64.067
0.0035478	63.919
0.0035478	63.919
0.00355	63.902
0.00355	63.902
0.00355	63.902
0.0035522	63.881
0.0035633	63.781
0.003575	63.685
0.003598	63.526
0.003598	63.526
0.0036	63.51
0.0036	63.51
0.0036	63.51
0.003602	63.491
0.0036121	63.401
0.003625	63.299
0.0036481	63.149
0.0036481	63.149
0.00365	63.136
0.00365	63.136
0.00365	63.136
0.0036519	63.12
0.0036612	63.046
0.003675	62.95
0.0036983	62.829
0.0036983	62.829
0.0037	62.819
0.0037	62.819
0.0037	62.819
0.0037017	62.807
0.0037104	62.75
0.003725	62.673
0.0037483	62.59
0.0037483	62.59
0.0037483	62.59
0.0037483	62.59
0.0037483	62.59
0.0037483	62.59
0.0037483	62.59
0.0037483	62.59
0.0037483	62.59
0.0037483	62.59
0.0037483	62.59
0.0037483	62.59
0.0037483	62.59
0.0037483	62.59
0.0037483	62.59
0.0037483	62.59
0.0037483	62.59
0.0037483	62.59
0.0037483	62.59
0.0037483	62.59
0.0037484	62.59
0.0037484	62.59
0.0037488	62.589
0.00375	62.584
0.00375	62.584
0.00375	62.584
0.0037512	62.578
0.0037574	62.549
0.003775	62.486
0.0037984	62.45
0.0037984	62.45
0.0037984	62.45
0.0037984	62.45
0.0037984	62.45
0.0037984	62.45
0.0037984	62.45
0.0037984	62.45
0.0037984	62.45
0.0037984	62.45
0.0037984	62.45
0.0037984	62.45
0.0037984	62.45
0.0037984	62.45
0.0037984	62.45
0.0037984	62.45
0.0037984	62.45
0.0037984	62.45
0.0037984	62.45
0.0037984	62.45
0.0037984	62.45
0.0037984	62.45
0.0037984	62.45
0.0037984	62.45
0.0037984	62.45
0.0037984	62.45
0.0037986	62.45
0.0037996	62.448
0.0038	62.447
0.0038	62.447
0.0038	62.447
0.0038004	62.446
0.0038024	62.44
0.0038123	62.417
0.003825	62.401
0.0038483	62.413
0.0038483	62.413
0.0038484	62.413
0.0038484	62.413
0.0038484	62.413
0.0038484	62.413
0.0038484	62.413
0.0038484	62.413
0.0038484	62.413
0.0038484	62.413
0.0038484	62.413
0.0038484	62.413
0.0038484	62.413
0.0038484	62.413
0.0038484	62.413
0.0038484	62.413
0.0038484	62.413
0.0038484	62.413
0.0038484	62.413
0.0038484	62.413
0.0038484	62.413
0.0038484	62.413
0.0038484	62.413
0.0038485	62.413
0.0038487	62.413
0.0038497	62.414
0.00385	62.413
0.00385	62.413
0.00385	62.413
0.0038503	62.413
0.0038518	62.412
0.0038592	62.408
0.003875	62.417
0.0038983	62.472
0.0038983	62.472
0.0038984	62.473
0.0038984	62.473
0.0038984	62.473
0.0038984	62.473
0.0038984	62.473
0.0038984	62.473
0.0038984	62.473
0.0038984	62.473
0.0038984	62.473
0.0038984	62.473
0.0038984	62.473
0.0038984	62.473
0.0038984	62.473
0.0038984	62.473
0.0038984	62.473
0.0038984	62.473
0.0038984	62.473
0.0038984	62.473
0.0038984	62.473
0.0038984	62.473
0.0038986	62.473
0.0038993	62.475
0.0039	62.476
0.0039	62.476
0.0039	62.476
0.0039007	62.476
0.0039044	62.48
0.003923	62.517
0.003925	62.523
0.0039352	62.558
0.0039483	62.615
0.0039483	62.615
0.0039483	62.615
0.0039483	62.615
0.0039483	62.615
0.0039483	62.615
0.0039483	62.615
0.0039483	62.615
0.0039483	62.615
0.0039483	62.615
0.0039483	62.615
0.0039483	62.615
0.0039483	62.615
0.0039483	62.615
0.0039483	62.615
0.0039483	62.615
0.0039483	62.615
0.0039483	62.615
0.0039483	62.615
0.0039483	62.615
0.0039483	62.615
0.0039484	62.615
0.0039484	62.615
0.0039486	62.616
0.0039494	62.619
0.00395	62.621
0.00395	62.621
0.00395	62.621
0.0039506	62.622
0.0039536	62.629
0.0039684	62.675
0.003975	62.701
0.0039982	62.819
0.0039982	62.819
0.0039983	62.819
0.0039983	62.819
0.0039983	62.819
0.0039983	62.819
0.0039983	62.819
0.0039983	62.819
0.0039983	62.819
0.0039983	62.819
0.0039983	62.819
0.0039983	62.819
0.0039983	62.819
0.0039983	62.819
0.0039983	62.819
0.0039983	62.819
0.0039983	62.819
0.0039983	62.819
0.0039983	62.819
0.0039983	62.819
0.0039983	62.819
0.0039984	62.82
0.0039987	62.822
0.004	62.827
0.004	62.827
0.004	62.827
0.0040013	62.831
0.004008	62.854
0.004025	62.928
0.004048	63.06
0.004048	63.06
0.0040482	63.061
0.0040482	63.061
0.0040482	63.061
0.0040482	63.061
0.0040482	63.061
0.0040482	63.061
0.0040482	63.061
0.0040482	63.061
0.0040482	63.061
0.0040482	63.061
0.0040482	63.061
0.0040482	63.061
0.0040482	63.061
0.0040482	63.061
0.0040482	63.061
0.0040482	63.061
0.0040482	63.061
0.0040482	63.061
0.0040482	63.061
0.0040483	63.062
0.0040488	63.065
0.00405	63.07
0.00405	63.07
0.00405	63.07
0.0040512	63.074
0.0040573	63.097
0.004075	63.178
0.0040979	63.313
0.0040979	63.313
0.0040981	63.314
0.0040981	63.314
0.0040981	63.314
0.0040981	63.314
0.0040981	63.314
0.0040981	63.314
0.0040981	63.314
0.0040981	63.314
0.0040981	63.314
0.0040981	63.314
0.0040981	63.314
0.0040981	63.314
0.0040981	63.314
0.0040981	63.314
0.0040981	63.314
0.0040981	63.314
0.0040981	63.314
0.0040981	63.314
0.0040981	63.314
0.0040981	63.314
0.0040982	63.315
0.0040987	63.317
0.0041	63.323
0.0041	63.323
0.0041	63.323
0.0041013	63.328
0.004108	63.352
0.004125	63.427
0.0041479	63.552
0.0041479	63.552
0.004148	63.553
0.004148	63.553
0.004148	63.553
0.004148	63.553
0.004148	63.553
0.004148	63.553
0.004148	63.553
0.004148	63.553
0.004148	63.553
0.004148	63.553
0.004148	63.553
0.004148	63.553
0.004148	63.553
0.004148	63.553
0.004148	63.553
0.004148	63.553
0.004148	63.553
0.004148	63.553
0.004148	63.553
0.004148	63.553
0.0041481	63.554
0.0041485	63.556
0.00415	63.562
0.00415	63.562
0.00415	63.562
0.0041515	63.566
0.0041593	63.59
0.004175	63.649
0.0041978	63.758
0.0041978	63.758
0.0041979	63.758
0.0041979	63.758
0.0041979	63.758
0.0041979	63.758
0.0041979	63.758
0.0041979	63.758
0.0041979	63.758
0.0041979	63.758
0.0041979	63.758
0.0041979	63.758
0.0041979	63.758
0.0041979	63.758
0.0041979	63.758
0.0041979	63.758
0.0041979	63.758
0.0041979	63.758
0.0041979	63.758
0.0041979	63.758
0.0041979	63.758
0.004198	63.759
0.0041982	63.76
0.0041995	63.764
0.0042	63.766
0.0042	63.766
0.0042	63.766
0.0042005	63.767
0.004203	63.771
0.0042157	63.801
0.004225	63.828
0.0042478	63.913
0.0042478	63.913
0.0042479	63.913
0.0042479	63.913
0.0042479	63.913
0.0042479	63.913
0.0042479	63.913
0.0042479	63.913
0.0042479	63.913
0.0042479	63.913
0.0042479	63.913
0.0042479	63.913
0.0042479	63.913
0.0042479	63.913
0.0042479	63.913
0.0042479	63.913
0.0042479	63.913
0.0042479	63.913
0.0042479	63.913
0.0042479	63.913
0.0042479	63.913
0.0042479	63.913
0.0042481	63.914
0.0042487	63.916
0.00425	63.918
0.00425	63.918
0.00425	63.918
0.0042513	63.919
0.0042576	63.925
0.004275	63.952
0.0042977	64.009
0.0042977	64.009
0.0042978	64.009
0.0042978	64.009
0.0042978	64.009
0.0042978	64.009
0.0042978	64.009
0.0042978	64.009
0.0042978	64.009
0.0042978	64.009
0.0042978	64.009
0.0042978	64.009
0.0042978	64.009
0.0042978	64.009
0.0042978	64.009
0.0042978	64.009
0.0042978	64.009
0.0042978	64.009
0.0042978	64.009
0.0042978	64.009
0.0042979	64.009
0.0042979	64.009
0.0042979	64.009
0.004298	64.009
0.0042985	64.011
0.0043	64.012
0.0043	64.012
0.0043	64.012
0.0043015	64.011
0.0043091	64.008
0.004325	64.014
0.0043478	64.043
0.0043478	64.043
0.0043478	64.043
0.0043478	64.043
0.0043478	64.043
0.0043478	64.043
0.0043478	64.043
0.0043478	64.043
0.0043478	64.043
0.0043478	64.043
0.0043478	64.043
0.0043478	64.043
0.0043478	64.043
0.0043478	64.043
0.0043478	64.043
0.0043478	64.043
0.0043478	64.043
0.0043478	64.043
0.0043478	64.043
0.0043478	64.043
0.0043478	64.043
0.0043479	64.043
0.0043479	64.043
0.0043482	64.044
0.0043496	64.044
0.00435	64.043
0.00435	64.043
0.00435	64.043
0.0043504	64.043
0.0043526	64.039
0.0043635	64.024
0.004375	64.016
0.0043978	64.02
0.0043978	64.02
0.0043979	64.02
0.0043979	64.02
0.0043979	64.02
0.0043979	64.02
0.0043979	64.02
0.0043979	64.02
0.0043979	64.02
0.0043979	64.02
0.0043979	64.02
0.0043979	64.02
0.0043979	64.02
0.0043979	64.02
0.0043979	64.02
0.0043979	64.02
0.0043979	64.02
0.0043979	64.02
0.0043979	64.02
0.0043979	64.02
0.0043979	64.02
0.0043979	64.02
0.0043979	64.02
0.004398	64.02
0.0043988	64.02
0.0044	64.018
0.0044	64.018
0.0044	64.018
0.0044012	64.015
0.0044073	63.999
0.004425	63.966
0.0044478	63.949
0.0044478	63.949
0.0044479	63.949
0.0044479	63.949
0.0044479	63.949
0.0044479	63.949
0.0044479	63.949
0.0044479	63.949
0.0044479	63.949
0.0044479	63.949
0.0044479	63.949
0.0044479	63.949
0.0044479	63.949
0.0044479	63.949
0.0044479	63.949
0.0044479	63.949
0.0044479	63.949
0.0044479	63.949
0.0044479	63.949
0.0044479	63.949
0.0044479	63.949
0.0044479	63.949
0.0044479	63.949
0.0044479	63.949
0.004448	63.949
0.0044484	63.949
0.00445	63.945
0.00445	63.945
0.00445	63.945
0.0044516	63.94
0.0044599	63.913
0.004475	63.875
0.0044979	63.844
0.0044979	63.844
0.0044979	63.844
0.0044979	63.844
0.0044979	63.844
0.0044979	63.844
0.0044979	63.844
0.0044979	63.844
0.0044979	63.844
0.0044979	63.844
0.0044979	63.844
0.0044979	63.844
0.0044979	63.844
0.0044979	63.844
0.0044979	63.844
0.0044979	63.844
0.0044979	63.844
0.0044979	63.844
0.0044979	63.844
0.0044979	63.844
0.0044979	63.844
0.0044979	63.844
0.0044979	63.844
0.004498	63.844
0.004498	63.844
0.0044983	63.843
0.0044995	63.841
0.0045	63.839
0.0045	63.839
0.0045	63.839
0.0045005	63.837
0.0045032	63.826
0.0045165	63.78
0.004525	63.757
0.004548	63.718
0.004548	63.718
0.004548	63.718
0.004548	63.718
0.004548	63.718
0.004548	63.718
0.004548	63.718
0.004548	63.718
0.004548	63.718
0.004548	63.718
0.004548	63.718
0.004548	63.718
0.004548	63.718
0.004548	63.718
0.004548	63.718
0.004548	63.718
0.004548	63.718
0.004548	63.718
0.004548	63.718
0.004548	63.718
0.004548	63.718
0.004548	63.718
0.004548	63.718
0.004548	63.718
0.0045482	63.718
0.0045489	63.717
0.00455	63.713
0.00455	63.713
0.00455	63.713
0.0045511	63.708
0.0045566	63.686
0.004575	63.628
0.004598	63.588
0.004598	63.588
0.0045981	63.588
0.0045981	63.588
0.0045981	63.588
0.0045981	63.588
0.0045981	63.588
0.0045981	63.588
0.0045981	63.588
0.0045981	63.588
0.0045981	63.588
0.0045981	63.588
0.0045981	63.588
0.0045981	63.588
0.0045981	63.588
0.0045981	63.588
0.0045981	63.588
0.0045981	63.588
0.0045981	63.588
0.0045981	63.588
0.0045981	63.588
0.0045981	63.588
0.0045981	63.588
0.0045981	63.588
0.0045981	63.588
0.0045983	63.588
0.0045992	63.586
0.0046	63.583
0.0046	63.583
0.0046	63.583
0.0046008	63.58
0.0046047	63.565
0.004625	63.502
0.004648	63.468
0.004648	63.468
0.0046481	63.468
0.0046481	63.468
0.0046481	63.468
0.0046481	63.468
0.0046481	63.468
0.0046481	63.468
0.0046481	63.468
0.0046481	63.468
0.0046481	63.468
0.0046481	63.468
0.0046481	63.468
0.0046481	63.468
0.0046481	63.468
0.0046481	63.468
0.0046481	63.468
0.0046481	63.468
0.0046481	63.468
0.0046481	63.468
0.0046481	63.468
0.0046481	63.468
0.0046481	63.468
0.0046481	63.468
0.0046481	63.468
0.0046483	63.468
0.0046493	63.466
0.00465	63.464
0.00465	63.464
0.00465	63.464
0.0046507	63.461
0.0046544	63.448
0.0046727	63.397
0.004675	63.392
0.0046865	63.375
0.0046981	63.368
0.0046981	63.368
0.0046981	63.368
0.0046981	63.368
0.0046981	63.368
0.0046981	63.368
0.0046981	63.368
0.0046981	63.368
0.0046981	63.368
0.0046981	63.368
0.0046981	63.368
0.0046981	63.368
0.0046981	63.368
0.0046981	63.368
0.0046981	63.368
0.0046981	63.368
0.0046981	63.368
0.0046981	63.368
0.0046981	63.368
0.0046981	63.368
0.0046981	63.368
0.0046981	63.368
0.0046981	63.368
0.0046981	63.368
0.0046982	63.368
0.0046983	63.368
0.0046991	63.367
0.0047	63.365
0.0047	63.365
0.0047	63.365
0.0047009	63.362
0.0047055	63.348
0.004725	63.308
0.0047481	63.297
0.0047481	63.297
0.0047482	63.297
0.0047482	63.297
0.0047482	63.297
0.0047482	63.297
0.0047482	63.297
0.0047482	63.297
0.0047482	63.297
0.0047482	63.297
0.0047482	63.297
0.0047482	63.297
0.0047482	63.297
0.0047482	63.297
0.0047482	63.297
0.0047482	63.297
0.0047482	63.297
0.0047482	63.297
0.0047482	63.297
0.0047482	63.297
0.0047482	63.297
0.0047482	63.297
0.0047482	63.297
0.0047482	63.297
0.0047483	63.297
0.0047489	63.297
0.00475	63.295
0.00475	63.295
0.00475	63.295
0.0047511	63.292
0.0047566	63.279
0.004775	63.254
0.0047981	63.259
0.0047981	63.259
0.0047982	63.259
0.0047982	63.259
0.0047982	63.259
0.0047982	63.259
0.0047982	63.259
0.0047982	63.259
0.0047982	63.259
0.0047982	63.259
0.0047982	63.259
0.0047982	63.259
0.0047982	63.259
0.0047982	63.259
0.0047982	63.259
0.0047982	63.259
0.0047982	63.259
0.0047982	63.259
0.0047982	63.259
0.0047982	63.259
0.0047982	63.259
0.0047982	63.259
0.0047982	63.259
0.0047985	63.259
0.0047996	63.259
0.0048	63.258
0.0048	63.258
0.0048	63.258
0.0048004	63.257
0.0048027	63.253
0.0048138	63.238
0.004825	63.234
0.0048481	63.254
0.0048481	63.254
0.0048482	63.254
0.0048482	63.254
0.0048482	63.254
0.0048482	63.254
0.0048482	63.254
0.0048482	63.254
0.0048482	63.254
0.0048482	63.254
0.0048482	63.254
0.0048482	63.254
0.0048482	63.254
0.0048482	63.254
0.0048482	63.254
0.0048482	63.254
0.0048482	63.254
0.0048482	63.254
0.0048482	63.254
0.0048482	63.254
0.0048482	63.254
0.0048482	63.254
0.0048482	63.254
0.0048482	63.254
0.0048485	63.254
0.0048498	63.254
0.00485	63.254
0.00485	63.254
0.00485	63.254
0.0048502	63.254
0.0048515	63.252
0.0048576	63.246
0.004875	63.245
0.0048981	63.279
0.0048981	63.279
0.0048982	63.279
0.0048982	63.279
0.0048982	63.279
0.0048982	63.279
0.0048982	63.279
0.0048982	63.279
0.0048982	63.279
0.0048982	63.279
0.0048982	63.279
0.0048982	63.279
0.0048982	63.279
0.0048982	63.279
0.0048982	63.279
0.0048982	63.279
0.0048982	63.279
0.0048982	63.279
0.0048982	63.279
0.0048982	63.279
0.0048982	63.279
0.0048982	63.279
0.0048983	63.279
0.0048987	63.28
0.0049	63.28
0.0049	63.28
[truncated: 12,907 more rows]
