# Supplementary material for: Code and data from an ADALINE network trained with the RTRL and LMS algorithms for an MPPT controller in a photovoltaic system
Source: Data Brief. 2020 Sep 8;32:106296. doi: 10.1016/j.dib.2020.106296 (PMC7495059; doi:10.1016/j.dib.2020.106296)
Supplement: Supplementary file 3 [file mmc3.zip › Data/Computational_Tests/LMS_Case2.csv]

Time (sec)	LMS Power (W)
0	-1.279e-13
3.1554e-30	-1.279e-13
6.3109e-30	-1.279e-13
1.8102e-07	-1.1795e-05
1.0861e-06	-0.00042434
2.6192e-06	-0.002465
4.1523e-06	-0.0061886
5.6854e-06	-0.011589
7.2185e-06	-0.018662
8.7515e-06	-0.027399
1.0285e-05	-0.037795
1.1818e-05	-0.049843
1.3351e-05	-0.063536
1.4884e-05	-0.078868
1.6417e-05	-0.09583
1.8416e-05	-0.12039
2.0416e-05	-0.1477
2.2902e-05	-0.18546
2.5e-05	-0.22057
2.8056e-05	-0.277
3.1113e-05	-0.33965
3.4948e-05	-0.42691
3.8783e-05	-0.52367
4.3629e-05	-0.65929
4.8476e-05	-0.80951
5e-05	-0.85973
5e-05	-0.85973
5e-05	-0.85973
5e-05	-0.85973
5.1524e-05	-0.91134
5.8159e-05	-1.1519
6.4793e-05	-1.4178
7.3423e-05	-1.7998
7.5e-05	-1.8739
8.2887e-05	-2.2633
9.4595e-05	-2.8962
0.0001	-3.209
0.0001	-3.209
0.0001	-3.209
0.0001054	-3.534
0.00012183	-4.5891
0.000125	-4.8031
0.00014083	-5.9165
0.00015	-6.5906
0.00015	-6.5906
0.00015	-6.5906
0.00015917	-7.2818
0.000175	-8.5045
0.0002	-10.478
0.0002	-10.478
0.0002	-10.478
0.000225	-12.453
0.00025	-14.376
0.00025	-14.376
0.00025	-14.376
0.000275	-16.199
0.0003	-17.886
0.0003	-17.886
0.0003	-17.886
0.0003	-17.886
0.000325	-19.409
0.00035	-20.746
0.00035	-20.746
0.00035	-20.746
0.000375	-21.885
0.0004	-22.819
0.0004	-22.819
0.0004	-22.819
0.000425	-23.552
0.00045	-24.108
0.00045	-24.108
0.00045	-24.108
0.000475	-24.512
0.0005	-24.771
0.0005	-24.771
0.0005	-24.771
0.000525	-24.893
0.00055	-24.895
0.00055	-24.895
0.00055	-24.895
0.000575	-24.795
0.0006	-24.594
0.0006	-24.594
0.0006	-24.594
0.000625	-24.292
0.00065	-23.891
0.00065	-23.891
0.00065	-23.891
0.000675	-23.397
0.0007	-22.814
0.0007	-22.814
0.0007	-22.814
0.000725	-22.147
0.00075	-21.398
0.00075	-21.398
0.00075	-21.398
0.00076248	-20.996
0.00076248	-20.996
0.000775	-20.575
0.0008	-19.681
0.0008	-19.681
0.0008	-19.681
0.000825	-18.725
0.00085	-17.714
0.00085	-17.714
0.00085	-17.714
0.000875	-16.656
0.00089958	-15.581
0.00089958	-15.581
0.0009	-15.562
0.0009	-15.562
0.0009	-15.562
0.00090042	-15.544
0.00090253	-15.451
0.00091308	-14.983
0.000925	-14.45
0.00094064	-13.746
0.00094064	-13.746
0.00095	-13.35
0.00095	-13.35
0.00095	-13.35
0.00095936	-12.98
0.00097135	-12.505
0.00097135	-12.505
0.000975	-12.365
0.00099324	-11.786
0.001	-11.623
0.001	-11.623
0.001	-11.623
0.0010068	-11.475
0.0010129	-11.34
0.0010129	-11.34
0.0010146	-11.303
0.0010146	-11.303
0.0010153	-11.288
0.0010161	-11.274
0.0010178	-11.237
0.0010196	-11.201
0.001025	-11.093
0.00105	-10.6
0.00105	-10.6
0.00105	-10.6
0.0010622	-10.364
0.0010622	-10.364
0.0010645	-10.321
0.0010668	-10.278
0.0010719	-10.183
0.001075	-10.125
0.0010905	-9.8411
0.0011	-9.6709
0.0011	-9.6709
0.0011	-9.6709
0.0011095	-9.5022
0.0011117	-9.4627
0.0011117	-9.4627
0.0011136	-9.4299
0.0011136	-9.4299
0.0011136	-9.4299
0.0011136	-9.4299
0.0011136	-9.4299
0.0011136	-9.4299
0.0011136	-9.4299
0.0011136	-9.4299
0.0011136	-9.4299
0.0011136	-9.4299
0.0011136	-9.4299
0.0011136	-9.4299
0.0011136	-9.4299
0.0011136	-9.4299
0.0011136	-9.4299
0.0011136	-9.4299
0.0011136	-9.4297
0.0011137	-9.4288
0.0011139	-9.4246
0.0011151	-9.4033
0.0011197	-9.3235
0.001125	-9.2333
0.00115	-8.8154
0.00115	-8.8154
0.00115	-8.8154
0.0011611	-8.6336
0.0011611	-8.6336
0.0011611	-8.6336
0.0011631	-8.6028
0.0011631	-8.6028
0.0011631	-8.6028
0.0011631	-8.6028
0.0011631	-8.6028
0.0011631	-8.6028
0.0011631	-8.6028
0.0011631	-8.6028
0.0011631	-8.6028
0.0011631	-8.6028
0.0011631	-8.6028
0.0011631	-8.6028
0.0011631	-8.6028
0.0011631	-8.6028
0.0011631	-8.6028
0.0011631	-8.6028
0.0011631	-8.6025
0.0011632	-8.6012
0.0011636	-8.5946
0.0011656	-8.5619
0.0011722	-8.4576
0.001175	-8.4135
0.001189	-8.1965
0.0012	-8.0297
0.0012	-8.0297
0.0012	-8.0297
0.0012105	-7.8722
0.0012105	-7.8722
0.0012105	-7.8722
0.0012125	-7.8423
0.0012125	-7.8423
0.0012125	-7.8423
0.0012146	-7.8126
0.0012238	-7.6787
0.001225	-7.6612
0.0012311	-7.574
0.00125	-7.3092
0.00125	-7.3092
0.00125	-7.3092
0.0012599	-7.174
0.0012599	-7.174
0.0012608	-7.1619
0.0012608	-7.1619
0.0012608	-7.1619
0.0012608	-7.1619
0.0012608	-7.1619
0.0012608	-7.1619
0.0012608	-7.1619
0.0012608	-7.1619
0.0012608	-7.1619
0.0012608	-7.1619
0.0012608	-7.1619
0.0012608	-7.1619
0.0012608	-7.1619
0.0012608	-7.1619
0.0012608	-7.1619
0.0012608	-7.1618
0.0012608	-7.1613
0.001261	-7.1588
0.0012619	-7.1463
0.0012665	-7.084
0.001275	-6.9718
0.0013	-6.6495
0.0013	-6.6495
0.0013	-6.6495
0.0013092	-6.5343
0.0013092	-6.5343
0.0013092	-6.5343
0.0013119	-6.5005
0.0013119	-6.5005
0.0013119	-6.5005
0.0013147	-6.4668
0.001325	-6.3409
0.00135	-6.0462
0.00135	-6.0462
0.00135	-6.0462
0.0013585	-5.9489
0.0013585	-5.9489
0.0013585	-5.9489
0.001367	-5.8532
0.001375	-5.7643
0.0013945	-5.5534
0.0014	-5.4951
0.0014	-5.4951
0.0014	-5.4951
0.0014055	-5.4373
0.0014078	-5.4136
0.0014078	-5.4136
0.0014085	-5.4066
0.0014085	-5.4066
0.0014091	-5.3996
0.0014125	-5.3646
0.001425	-5.2379
0.00145	-4.9928
0.00145	-4.9928
0.00145	-4.9928
0.0014571	-4.9254
0.0014571	-4.9254
0.0014571	-4.9254
0.0014642	-4.8591
0.001475	-4.7601
0.0015	-4.5401
0.0015	-4.5401
0.0015	-4.5401
0.0015065	-4.485
0.0015065	-4.485
0.0015065	-4.485
0.001513	-4.4308
0.001525	-4.3331
0.00155	-4.1392
0.00155	-4.1392
0.00155	-4.1392
0.0015561	-4.0937
0.0015561	-4.0937
0.0015561	-4.0935
0.0015561	-4.0935
0.0015561	-4.0935
0.0015561	-4.0935
0.0015561	-4.0935
0.0015561	-4.0935
0.0015561	-4.0935
0.0015561	-4.0935
0.0015561	-4.0935
0.0015561	-4.0935
0.0015561	-4.0935
0.0015561	-4.0935
0.0015561	-4.0935
0.0015561	-4.0935
0.0015561	-4.0935
0.0015561	-4.0935
0.0015561	-4.0935
0.0015561	-4.0935
0.0015562	-4.0935
0.0015562	-4.0935
0.0015562	-4.0933
0.0015563	-4.0923
0.001557	-4.0871
0.0015605	-4.0616
0.001575	-3.9585
0.0016	-3.7907
0.0016	-3.7907
0.0016	-3.7907
0.0016061	-3.752
0.0016061	-3.752
0.0016061	-3.7516
0.0016061	-3.7516
0.0016061	-3.7516
0.0016061	-3.7516
0.0016061	-3.7516
0.0016061	-3.7516
0.0016061	-3.7516
0.0016061	-3.7516
0.0016061	-3.7516
0.0016061	-3.7516
0.0016061	-3.7516
0.0016061	-3.7516
0.0016061	-3.7516
0.0016061	-3.7516
0.0016061	-3.7516
0.0016061	-3.7516
0.0016061	-3.7516
0.0016061	-3.7516
0.0016061	-3.7516
0.0016061	-3.7516
0.0016061	-3.7516
0.0016061	-3.7516
0.0016061	-3.7516
0.0016061	-3.7515
0.0016062	-3.751
0.0016066	-3.7488
0.0016084	-3.7374
0.0016174	-3.6819
0.001625	-3.6358
0.00165	-3.4934
0.00165	-3.4934
0.00165	-3.4934
0.0016564	-3.4591
0.0016564	-3.4591
0.0016565	-3.4584
0.0016565	-3.4584
0.0016565	-3.4584
0.0016565	-3.4584
0.0016565	-3.4584
0.0016565	-3.4584
0.0016565	-3.4584
0.0016565	-3.4584
0.0016565	-3.4584
0.0016565	-3.4584
0.0016565	-3.4584
0.0016565	-3.4584
0.0016565	-3.4584
0.0016565	-3.4584
0.0016565	-3.4584
0.0016565	-3.4584
0.0016565	-3.4584
0.0016565	-3.4584
0.0016565	-3.4584
0.0016565	-3.4584
0.0016565	-3.4584
0.0016565	-3.4584
0.0016565	-3.4584
0.0016565	-3.4584
0.0016565	-3.4584
0.0016565	-3.4583
0.0016566	-3.4577
0.0016572	-3.4549
0.0016598	-3.4411
0.0016729	-3.3738
0.001675	-3.3631
0.0016857	-3.3108
0.0017	-3.2442
0.0017	-3.2442
0.0017	-3.2442
0.0017071	-3.2125
0.0017071	-3.2125
0.0017073	-3.2116
0.0017073	-3.2116
0.0017073	-3.2116
0.0017073	-3.2116
0.0017073	-3.2116
0.0017073	-3.2116
0.0017073	-3.2116
0.0017073	-3.2116
0.0017073	-3.2116
0.0017073	-3.2116
0.0017073	-3.2116
0.0017073	-3.2116
0.0017073	-3.2116
0.0017073	-3.2116
0.0017073	-3.2116
0.0017073	-3.2116
0.0017073	-3.2116
0.0017073	-3.2116
0.0017073	-3.2116
0.0017073	-3.2116
0.0017073	-3.2116
0.0017073	-3.2116
0.0017073	-3.2116
0.0017073	-3.2116
0.0017073	-3.2116
0.0017073	-3.2116
0.0017073	-3.2116
0.0017073	-3.2116
0.0017073	-3.2116
0.0017073	-3.2115
0.0017074	-3.211
0.0017079	-3.2088
0.0017105	-3.1976
0.0017232	-3.1436
0.001725	-3.1363
0.0017338	-3.1005
0.00175	-3.0384
0.00175	-3.0384
0.00175	-3.0384
0.0017583	-3.0081
0.0017583	-3.0081
0.0017586	-3.007
0.0017586	-3.007
0.0017586	-3.007
0.0017586	-3.007
0.0017586	-3.007
0.0017586	-3.007
0.0017586	-3.007
0.0017586	-3.007
0.0017586	-3.007
0.0017586	-3.007
0.0017586	-3.007
0.0017586	-3.007
0.0017586	-3.007
0.0017586	-3.007
0.0017586	-3.007
0.0017586	-3.007
0.0017586	-3.007
0.0017586	-3.007
0.0017586	-3.007
0.0017586	-3.007
0.0017586	-3.007
0.0017586	-3.007
0.0017586	-3.007
0.0017586	-3.007
0.0017586	-3.007
0.0017586	-3.007
0.0017586	-3.007
0.0017586	-3.007
0.0017586	-3.007
0.0017586	-3.007
0.0017586	-3.007
0.0017586	-3.0069
0.0017587	-3.0064
0.0017593	-3.0043
0.0017623	-2.9938
0.001775	-2.9499
0.0018	-2.8698
0.0018	-2.8698
0.0018	-2.8698
0.0018099	-2.8404
0.0018099	-2.8404
0.0018103	-2.839
0.0018103	-2.839
0.0018104	-2.839
0.0018104	-2.839
0.0018104	-2.839
0.0018104	-2.839
0.0018104	-2.839
0.0018104	-2.839
0.0018104	-2.839
0.0018104	-2.839
0.0018104	-2.839
0.0018104	-2.839
0.0018104	-2.839
0.0018104	-2.839
0.0018104	-2.839
0.0018104	-2.839
0.0018104	-2.839
0.0018104	-2.839
0.0018104	-2.839
0.0018104	-2.839
0.0018104	-2.839
0.0018104	-2.839
0.0018104	-2.839
0.0018104	-2.839
0.0018104	-2.839
0.0018104	-2.839
0.0018104	-2.839
0.0018104	-2.839
0.0018104	-2.8389
0.0018104	-2.8388
0.0018107	-2.838
0.001812	-2.8342
0.0018185	-2.8157
0.001825	-2.7975
0.00185	-2.7317
0.00185	-2.7317
0.00185	-2.7317
0.0018619	-2.7025
0.0018619	-2.7025
0.0018625	-2.701
0.0018625	-2.701
0.0018626	-2.7009
0.0018626	-2.7009
0.0018626	-2.7009
0.0018626	-2.7009
0.0018626	-2.7009
0.0018626	-2.7009
0.0018626	-2.7009
0.0018626	-2.7009
0.0018626	-2.7009
0.0018626	-2.7009
0.0018626	-2.7009
0.0018626	-2.7009
0.0018626	-2.7009
0.0018626	-2.7009
0.0018626	-2.7009
0.0018626	-2.7009
0.0018626	-2.7009
0.0018626	-2.7009
0.0018626	-2.7009
0.0018626	-2.7009
0.0018626	-2.7009
0.0018626	-2.7009
0.0018626	-2.7009
0.0018626	-2.7009
0.0018626	-2.7009
0.0018626	-2.7009
0.0018626	-2.7009
0.0018626	-2.7009
0.0018626	-2.7009
0.0018626	-2.7009
0.0018626	-2.7009
0.0018626	-2.7008
0.0018627	-2.7006
0.0018631	-2.6995
0.0018654	-2.6941
0.001875	-2.6717
0.0019	-2.6164
0.0019	-2.6164
0.0019	-2.6164
0.0019142	-2.5868
0.0019142	-2.5868
0.001915	-2.5851
0.001915	-2.5851
0.0019151	-2.585
0.0019151	-2.585
0.0019151	-2.585
0.0019151	-2.585
0.0019151	-2.585
0.0019151	-2.585
0.0019151	-2.585
0.0019151	-2.585
0.0019151	-2.585
0.0019151	-2.585
0.0019151	-2.585
0.0019151	-2.585
0.0019151	-2.585
0.0019151	-2.585
0.0019151	-2.585
0.0019151	-2.585
0.0019151	-2.585
0.0019151	-2.585
0.0019151	-2.585
0.0019151	-2.585
0.0019151	-2.585
0.0019151	-2.585
0.0019151	-2.585
0.0019151	-2.585
0.0019151	-2.585
0.0019151	-2.585
0.0019151	-2.585
0.0019151	-2.585
0.0019151	-2.585
0.0019151	-2.585
0.0019151	-2.585
0.0019151	-2.585
0.0019151	-2.5849
0.0019152	-2.5847
0.0019158	-2.5835
0.0019187	-2.5775
0.001925	-2.565
0.00195	-2.5165
0.00195	-2.5165
0.00195	-2.5165
0.0019667	-2.4854
0.0019667	-2.4854
0.0019676	-2.4836
0.0019676	-2.4836
0.0019677	-2.4835
0.0019677	-2.4835
0.0019677	-2.4835
0.0019677	-2.4835
0.0019677	-2.4835
0.0019677	-2.4835
0.0019677	-2.4835
0.0019677	-2.4835
0.0019677	-2.4835
0.0019677	-2.4835
0.0019677	-2.4835
0.0019677	-2.4835
0.0019677	-2.4835
0.0019677	-2.4835
0.0019677	-2.4835
0.0019677	-2.4835
0.0019677	-2.4835
0.0019677	-2.4835
0.0019677	-2.4835
0.0019677	-2.4835
0.0019677	-2.4835
0.0019677	-2.4835
0.0019677	-2.4835
0.0019677	-2.4835
0.0019677	-2.4835
0.0019677	-2.4835
0.0019677	-2.4835
0.0019677	-2.4835
0.0019677	-2.4835
0.0019677	-2.4835
0.0019677	-2.4834
0.0019679	-2.4832
0.0019685	-2.4819
0.0019719	-2.4758
0.001975	-2.4701
0.0019905	-2.4421
0.002	-2.425
0.002	-2.425
0.002	-2.425
0.0020095	-2.4079
0.0020191	-2.3908
0.0020191	-2.3908
0.0020202	-2.3889
0.0020202	-2.3889
0.0020202	-2.3888
0.0020202	-2.3888
0.0020202	-2.3888
0.0020202	-2.3888
0.0020202	-2.3888
0.0020202	-2.3888
0.0020202	-2.3888
0.0020202	-2.3888
0.0020202	-2.3888
0.0020202	-2.3888
0.0020202	-2.3888
0.0020202	-2.3888
0.0020202	-2.3888
0.0020202	-2.3888
0.0020202	-2.3888
0.0020202	-2.3888
0.0020202	-2.3888
0.0020202	-2.3888
0.0020202	-2.3888
0.0020202	-2.3888
0.0020202	-2.3888
0.0020202	-2.3888
0.0020202	-2.3888
0.0020202	-2.3888
0.0020202	-2.3888
0.0020202	-2.3888
0.0020202	-2.3888
0.0020202	-2.3888
0.0020202	-2.3888
0.0020202	-2.3888
0.0020203	-2.3887
0.0020203	-2.3886
0.0020207	-2.3879
0.0020227	-2.3845
0.002025	-2.3803
0.0020367	-2.3594
0.00205	-2.3354
0.00205	-2.3354
0.00205	-2.3354
0.0020633	-2.3113
0.0020713	-2.2966
0.0020713	-2.2966
0.0020724	-2.2946
0.0020724	-2.2946
0.0020724	-2.2945
0.0020724	-2.2945
0.0020724	-2.2945
0.0020724	-2.2945
0.0020724	-2.2945
0.0020724	-2.2945
0.0020724	-2.2945
0.0020724	-2.2945
0.0020724	-2.2945
0.0020724	-2.2945
0.0020724	-2.2945
0.0020724	-2.2945
0.0020724	-2.2945
0.0020724	-2.2945
0.0020724	-2.2945
0.0020724	-2.2945
0.0020724	-2.2945
0.0020724	-2.2945
0.0020724	-2.2945
0.0020724	-2.2945
0.0020724	-2.2945
0.0020724	-2.2945
0.0020724	-2.2945
0.0020724	-2.2945
0.0020724	-2.2945
0.0020724	-2.2945
0.0020725	-2.2945
0.0020725	-2.2945
0.0020726	-2.2942
0.0020733	-2.293
0.002075	-2.2898
0.0020836	-2.274
0.0021	-2.243
0.0021	-2.243
0.0021	-2.243
0.0021164	-2.2114
0.0021231	-2.1984
0.0021231	-2.1984
0.0021241	-2.1965
0.0021241	-2.1965
0.0021241	-2.1965
0.0021241	-2.1965
0.0021241	-2.1965
0.0021241	-2.1965
0.0021241	-2.1965
0.0021241	-2.1965
0.0021241	-2.1965
0.0021241	-2.1965
0.0021241	-2.1965
0.0021241	-2.1965
0.0021241	-2.1965
0.0021241	-2.1965
0.0021241	-2.1965
0.0021241	-2.1965
0.0021241	-2.1965
0.0021241	-2.1965
0.0021241	-2.1965
0.0021241	-2.1965
0.0021241	-2.1965
0.0021241	-2.1965
0.0021241	-2.1965
0.0021241	-2.1965
0.0021241	-2.1965
0.0021241	-2.1965
0.0021241	-2.1965
0.0021241	-2.1965
0.0021241	-2.1964
0.0021241	-2.1964
0.0021242	-2.1962
0.0021247	-2.1952
0.002125	-2.1947
0.0021263	-2.1922
0.0021327	-2.1795
0.00215	-2.1445
0.00215	-2.1445
0.00215	-2.1445
0.0021673	-2.1086
0.0021744	-2.0936
0.0021744	-2.0936
0.002175	-2.0923
0.0021751	-2.0922
0.0021751	-2.0922
0.0021751	-2.0922
0.0021751	-2.0922
0.0021751	-2.0922
0.0021751	-2.0922
0.0021751	-2.0922
0.0021751	-2.0922
0.0021751	-2.0922
0.0021751	-2.0922
0.0021751	-2.0922
0.0021751	-2.0922
0.0021751	-2.0922
0.0021751	-2.0922
0.0021751	-2.0922
0.0021751	-2.0922
0.0021751	-2.0922
0.0021751	-2.0922
0.0021751	-2.0922
0.0021751	-2.0922
0.0021751	-2.0922
0.0021751	-2.0922
0.0021751	-2.0922
0.0021751	-2.0922
0.0021751	-2.0922
0.0021751	-2.0921
0.0021751	-2.0921
0.0021751	-2.0921
0.0021752	-2.0918
0.0021759	-2.0903
0.0021793	-2.083
0.0021964	-2.0459
0.0022	-2.038
0.0022	-2.038
0.0022	-2.038
0.0022036	-2.03
0.0022215	-1.9896
0.002225	-1.9816
0.0022253	-1.981
0.0022253	-1.981
0.0022253	-1.9808
0.0022253	-1.9808
0.0022253	-1.9808
0.0022253	-1.9808
0.0022253	-1.9808
0.0022253	-1.9808
0.0022253	-1.9808
0.0022253	-1.9808
0.0022253	-1.9808
0.0022253	-1.9808
0.0022253	-1.9808
0.0022253	-1.9808
0.0022253	-1.9808
0.0022253	-1.9808
0.0022253	-1.9808
0.0022253	-1.9808
0.0022253	-1.9808
0.0022253	-1.9808
0.0022253	-1.9808
0.0022253	-1.9808
0.0022253	-1.9808
0.0022253	-1.9808
0.0022253	-1.9808
0.0022254	-1.9807
0.0022255	-1.9803
0.0022264	-1.9783
0.0022309	-1.9681
0.00225	-1.9232
0.00225	-1.9232
0.00225	-1.9232
0.0022691	-1.8771
0.0022748	-1.8632
0.0022748	-1.8632
0.0022749	-1.8631
0.0022749	-1.8631
0.0022749	-1.8631
0.002275	-1.8629
0.002275	-1.8628
0.0022752	-1.8623
0.0022764	-1.8594
0.0022822	-1.8452
0.0023	-1.8009
0.0023	-1.8009
0.0023	-1.8009
0.0023178	-1.7558
0.0023241	-1.7399
0.0023241	-1.7399
0.002325	-1.7375
0.0023297	-1.7256
0.00235	-1.6731
0.00235	-1.6731
0.00235	-1.6731
0.0023703	-1.6203
0.0023728	-1.6139
0.0023728	-1.6139
0.002375	-1.6081
0.0023862	-1.5788
0.0024	-1.5428
0.0024	-1.5428
0.0024	-1.5428
0.0024138	-1.5068
0.002421	-1.488
0.002421	-1.488
0.002425	-1.4777
0.0024448	-1.4267
0.00245	-1.4133
0.00245	-1.4133
0.00245	-1.4133
0.0024552	-1.3999
0.0024691	-1.3648
0.0024691	-1.3648
0.002475	-1.3499
0.0025	-1.288
0.0025	-1.288
0.0025	-1.288
0.002517	-1.2469
0.002517	-1.2469
0.002525	-1.228
0.00255	-1.1703
0.00255	-1.1703
0.00255	-1.1703
0.002565	-1.1368
0.002565	-1.1368
0.002575	-1.1151
0.0026	-1.063
0.0026	-1.063
0.0026	-1.063
0.0026131	-1.0368
0.0026131	-1.0368
0.0026131	-1.0368
0.0026131	-1.0368
0.0026131	-1.0368
0.0026131	-1.0368
0.0026131	-1.0368
0.0026131	-1.0368
0.0026131	-1.0368
0.0026131	-1.0368
0.0026131	-1.0368
0.0026131	-1.0368
0.0026131	-1.0368
0.0026131	-1.0368
0.0026131	-1.0368
0.0026131	-1.0368
0.0026132	-1.0368
0.0026132	-1.0367
0.0026134	-1.0364
0.0026142	-1.0347
0.0026186	-1.0262
0.002625	-1.014
0.00265	-0.96851
0.00265	-0.96851
0.00265	-0.96851
0.0026615	-0.94877
0.0026615	-0.94877
0.0026615	-0.94877
0.002673	-0.92981
0.002675	-0.92661
0.0026849	-0.91099
0.0027	-0.88847
0.0027	-0.88847
0.0027	-0.88847
0.0027102	-0.87406
0.0027102	-0.87406
0.0027102	-0.87406
0.0027203	-0.86028
0.002725	-0.85414
0.00275	-0.82359
0.00275	-0.82359
0.00275	-0.82359
0.0027591	-0.81336
0.0027591	-0.81336
0.0027591	-0.81335
0.0027591	-0.81335
0.0027591	-0.81335
0.0027591	-0.81335
0.0027591	-0.81335
0.0027591	-0.81335
0.0027591	-0.81335
0.0027591	-0.81335
0.0027591	-0.81335
0.0027591	-0.81335
0.0027591	-0.81335
0.0027591	-0.81335
0.0027591	-0.81335
0.0027591	-0.81335
0.0027591	-0.81335
0.0027591	-0.81335
0.0027591	-0.81335
0.0027591	-0.81335
0.0027591	-0.81335
0.0027591	-0.81335
0.0027591	-0.81335
0.0027592	-0.81334
0.0027592	-0.81327
0.0027595	-0.81294
0.002761	-0.8113
0.0027686	-0.80331
0.002775	-0.79677
0.0028	-0.77356
0.0028	-0.77356
0.0028	-0.77356
0.0028084	-0.76652
0.0028084	-0.76652
0.0028085	-0.76647
0.0028085	-0.76647
0.0028085	-0.76647
0.0028085	-0.76647
0.0028085	-0.76647
0.0028085	-0.76647
0.0028085	-0.76647
0.0028085	-0.76647
0.0028085	-0.76647
0.0028085	-0.76647
0.0028085	-0.76647
0.0028085	-0.76647
0.0028085	-0.76647
0.0028085	-0.76647
0.0028085	-0.76647
0.0028085	-0.76647
0.0028085	-0.76647
0.0028085	-0.76647
0.0028085	-0.76647
0.0028085	-0.76647
0.0028085	-0.76646
0.0028085	-0.76646
0.0028085	-0.76645
0.0028086	-0.7664
0.0028089	-0.76612
0.0028106	-0.76475
0.0028191	-0.75814
0.002825	-0.7538
0.00285	-0.73728
0.00285	-0.73728
0.00285	-0.73728
0.002858	-0.73263
0.002858	-0.73263
0.0028582	-0.73257
0.0028582	-0.73257
0.0028582	-0.73256
0.0028582	-0.73256
0.0028582	-0.73256
0.0028582	-0.73256
0.0028582	-0.73256
0.0028582	-0.73256
0.0028582	-0.73256
0.0028582	-0.73256
0.0028582	-0.73256
0.0028582	-0.73256
0.0028582	-0.73256
0.0028582	-0.73256
0.0028582	-0.73256
0.0028582	-0.73256
0.0028582	-0.73256
0.0028582	-0.73256
0.0028582	-0.73256
0.0028582	-0.73256
0.0028582	-0.73256
0.0028582	-0.73256
0.0028582	-0.73256
0.0028582	-0.73256
0.0028582	-0.73256
0.0028582	-0.73256
0.0028582	-0.73256
0.0028582	-0.73254
0.0028584	-0.73242
0.0028594	-0.73186
0.0028644	-0.72914
0.002875	-0.72377
0.0029	-0.71296
0.0029	-0.71296
0.0029	-0.71296
0.0029079	-0.71005
0.0029079	-0.71005
0.0029081	-0.71
0.0029081	-0.71
0.0029081	-0.71
0.0029081	-0.71
0.0029081	-0.71
0.0029081	-0.71
0.0029081	-0.71
0.0029081	-0.71
0.0029081	-0.71
0.0029081	-0.71
0.0029081	-0.71
0.0029081	-0.71
0.0029081	-0.71
0.0029081	-0.71
0.0029081	-0.71
0.0029081	-0.71
0.0029081	-0.71
0.0029081	-0.71
0.0029081	-0.71
0.0029081	-0.71
0.0029081	-0.71
0.0029081	-0.71
0.0029081	-0.71
0.0029081	-0.71
0.0029081	-0.71
0.0029081	-0.70999
0.0029082	-0.70996
0.0029086	-0.70982
0.0029107	-0.7091
0.002921	-0.70575
0.002925	-0.70456
0.0029449	-0.69935
0.00295	-0.69819
0.00295	-0.69819
0.00295	-0.69819
0.0029551	-0.69711
0.0029581	-0.69652
0.0029581	-0.69652
0.0029582	-0.69648
0.0029582	-0.69648
0.0029582	-0.69648
0.0029582	-0.69648
0.0029582	-0.69648
0.0029582	-0.69648
0.0029582	-0.69648
0.0029582	-0.69648
0.0029582	-0.69648
0.0029582	-0.69648
0.0029582	-0.69648
0.0029582	-0.69648
0.0029582	-0.69648
0.0029582	-0.69648
0.0029582	-0.69648
0.0029582	-0.69648
0.0029582	-0.69648
0.0029582	-0.69648
0.0029582	-0.69648
0.0029582	-0.69648
0.0029582	-0.69648
0.0029582	-0.69648
0.0029582	-0.69648
0.0029582	-0.69648
0.0029583	-0.69648
0.0029583	-0.69647
0.0029586	-0.69641
0.0029601	-0.69612
0.0029676	-0.69474
0.002975	-0.69351
0.003	-0.69013
0.003	-0.69013
0.003	-0.69013
0.0030083	-0.68926
0.0030083	-0.68926
0.0030085	-0.68924
0.0030085	-0.68924
0.0030085	-0.68924
0.0030085	-0.68924
0.0030085	-0.68924
0.0030085	-0.68924
0.0030085	-0.68924
0.0030085	-0.68924
0.0030085	-0.68924
0.0030085	-0.68924
0.0030085	-0.68924
0.0030085	-0.68924
0.0030085	-0.68924
0.0030085	-0.68924
0.0030085	-0.68924
0.0030085	-0.68924
0.0030085	-0.68924
0.0030085	-0.68924
0.0030085	-0.68924
0.0030085	-0.68924
0.0030085	-0.68924
0.0030085	-0.68924
0.0030085	-0.68924
0.0030085	-0.68924
0.0030085	-0.68924
0.0030086	-0.68924
0.0030086	-0.68924
0.0030086	-0.68924
0.0030086	-0.68923
0.0030088	-0.68921
0.0030098	-0.68911
0.003015	-0.68862
0.003025	-0.68776
0.00305	-0.68598
0.00305	-0.68598
0.00305	-0.68598
0.0030587	-0.68545
0.0030587	-0.68545
0.0030589	-0.68544
0.0030589	-0.68544
0.0030589	-0.68544
0.0030589	-0.68544
0.0030589	-0.68544
0.0030589	-0.68544
0.0030589	-0.68544
0.0030589	-0.68544
0.0030589	-0.68544
0.0030589	-0.68544
0.0030589	-0.68544
0.0030589	-0.68544
0.0030589	-0.68544
0.0030589	-0.68544
0.0030589	-0.68544
0.0030589	-0.68544
0.0030589	-0.68544
0.0030589	-0.68544
0.0030589	-0.68544
0.0030589	-0.68544
0.0030589	-0.68544
0.0030589	-0.68544
0.0030589	-0.68544
0.0030589	-0.68544
0.0030589	-0.68544
0.0030589	-0.68544
0.0030589	-0.68544
0.003059	-0.68544
0.003059	-0.68544
0.0030594	-0.68541
0.0030611	-0.68531
0.0030695	-0.68481
0.003075	-0.68448
0.0031	-0.68288
0.0031	-0.68288
0.0031	-0.68288
0.0031091	-0.68223
0.0031091	-0.68223
0.0031093	-0.68221
0.0031093	-0.68221
0.0031093	-0.68221
0.0031093	-0.68221
0.0031093	-0.68221
0.0031093	-0.68221
0.0031093	-0.68221
0.0031093	-0.68221
0.0031093	-0.68221
0.0031093	-0.68221
0.0031093	-0.68221
0.0031093	-0.68221
0.0031093	-0.68221
0.0031093	-0.68221
0.0031093	-0.68221
0.0031093	-0.68221
0.0031093	-0.68221
0.0031093	-0.68221
0.0031093	-0.68221
0.0031093	-0.68221
0.0031093	-0.68221
0.0031093	-0.68221
0.0031093	-0.68221
0.0031093	-0.68221
0.0031093	-0.68221
0.0031093	-0.68221
0.0031095	-0.6822
0.0031101	-0.68215
0.0031134	-0.6819
0.003125	-0.6809
0.00315	-0.67823
0.00315	-0.67823
0.00315	-0.67823
0.0031593	-0.67701
0.0031593	-0.67701
0.0031596	-0.67698
0.0031596	-0.67698
0.0031596	-0.67698
0.0031596	-0.67698
0.0031596	-0.67698
0.0031596	-0.67698
0.0031596	-0.67698
0.0031596	-0.67698
0.0031596	-0.67698
0.0031596	-0.67698
0.0031596	-0.67698
0.0031596	-0.67698
0.0031596	-0.67698
0.0031596	-0.67698
0.0031596	-0.67698
0.0031596	-0.67698
0.0031596	-0.67698
0.0031596	-0.67698
0.0031596	-0.67698
0.0031596	-0.67698
0.0031596	-0.67698
0.0031596	-0.67698
0.0031596	-0.67698
0.0031596	-0.67698
0.0031596	-0.67698
0.0031597	-0.67697
0.00316	-0.67692
0.0031619	-0.67665
0.0031714	-0.67521
0.003175	-0.67463
0.0031928	-0.67135
0.0032	-0.66983
0.0032	-0.66983
0.0032	-0.66983
0.0032072	-0.66819
0.0032095	-0.66766
0.0032095	-0.66766
0.0032096	-0.66762
0.0032096	-0.66762
0.0032096	-0.66762
0.0032096	-0.66762
0.0032096	-0.66762
0.0032096	-0.66762
0.0032096	-0.66762
0.0032096	-0.66762
0.0032096	-0.66762
0.0032096	-0.66762
0.0032096	-0.66762
0.0032096	-0.66762
0.0032096	-0.66762
0.0032096	-0.66762
0.0032096	-0.66762
0.0032096	-0.66762
0.0032096	-0.66762
0.0032096	-0.66762
0.0032096	-0.66762
0.0032096	-0.66762
0.0032096	-0.66762
0.0032096	-0.66762
0.0032096	-0.66762
0.0032096	-0.66762
0.0032096	-0.66762
0.0032096	-0.66762
0.0032097	-0.66761
0.0032097	-0.6676
0.0032099	-0.66756
0.0032109	-0.66731
0.003216	-0.66604
0.003225	-0.66364
0.00325	-0.65592
0.00325	-0.65592
0.00325	-0.65592
0.0032593	-0.65263
0.0032593	-0.65263
0.0032595	-0.65258
0.0032595	-0.65258
0.0032595	-0.65258
0.0032595	-0.65258
0.0032595	-0.65258
0.0032595	-0.65258
0.0032595	-0.65258
0.0032595	-0.65258
0.0032595	-0.65258
0.0032595	-0.65258
0.0032595	-0.65258
0.0032595	-0.65258
0.0032595	-0.65258
0.0032595	-0.65258
0.0032595	-0.65258
0.0032595	-0.65258
0.0032595	-0.65258
0.0032595	-0.65258
0.0032595	-0.65258
0.0032595	-0.65258
0.0032595	-0.65258
0.0032595	-0.65258
0.0032595	-0.65258
0.0032595	-0.65258
0.0032595	-0.65258
0.0032595	-0.65257
0.0032596	-0.65253
0.0032601	-0.65234
0.0032627	-0.65139
0.003275	-0.64659
0.0033	-0.63556
0.0033	-0.63556
0.0033	-0.63556
0.003309	-0.63118
0.003309	-0.63118
0.0033091	-0.63114
0.0033091	-0.63114
0.0033091	-0.63114
0.0033091	-0.63114
0.0033091	-0.63114
0.0033091	-0.63114
0.0033091	-0.63114
0.0033091	-0.63114
0.0033091	-0.63114
0.0033091	-0.63114
0.0033091	-0.63114
0.0033091	-0.63114
0.0033091	-0.63114
0.0033091	-0.63114
0.0033091	-0.63114
0.0033091	-0.63114
0.0033091	-0.63114
0.0033091	-0.63114
0.0033091	-0.63114
0.0033091	-0.63114
0.0033091	-0.63114
0.0033091	-0.63114
0.0033091	-0.63113
0.0033091	-0.63113
0.0033091	-0.63113
0.0033091	-0.63111
0.0033093	-0.63103
0.0033101	-0.63059
0.0033144	-0.6284
0.003325	-0.6228
0.00335	-0.6083
0.00335	-0.6083
0.00335	-0.6083
0.0033583	-0.6031
0.0033583	-0.6031
0.0033584	-0.60307
0.0033584	-0.60307
0.0033584	-0.60307
0.0033584	-0.60307
0.0033584	-0.60307
0.0033584	-0.60307
0.0033584	-0.60307
0.0033584	-0.60307
0.0033584	-0.60307
0.0033584	-0.60307
0.0033584	-0.60307
0.0033584	-0.60307
0.0033584	-0.60307
0.0033584	-0.60307
0.0033584	-0.60307
0.0033584	-0.60307
0.0033584	-0.60307
0.0033584	-0.60307
0.0033584	-0.60307
0.0033584	-0.60307
0.0033584	-0.60307
0.0033584	-0.60307
0.0033584	-0.60307
0.0033584	-0.60304
0.0033586	-0.6029
0.0033597	-0.60222
0.0033651	-0.59875
0.003375	-0.5921
0.0034	-0.57429
0.0034	-0.57429
0.0034	-0.57429
0.0034074	-0.56874
0.0034074	-0.56874
0.0034074	-0.56873
0.0034074	-0.56873
0.0034074	-0.56873
0.0034074	-0.56873
0.0034074	-0.56873
0.0034074	-0.56869
0.0034077	-0.56851
0.0034088	-0.56762
0.0034147	-0.56312
0.003425	-0.55495
0.00345	-0.53422
0.00345	-0.53422
0.00345	-0.53422
0.0034562	-0.5289
0.0034562	-0.5289
0.0034562	-0.5289
0.0034624	-0.5235
0.003475	-0.51225
0.0035	-0.48922
0.0035	-0.48922
0.0035	-0.48922
0.0035048	-0.48471
0.0035048	-0.48471
0.0035048	-0.48471
0.0035096	-0.48016
0.0035108	-0.47901
0.0035108	-0.47901
0.0035168	-0.47331
0.003525	-0.46559
0.0035446	-0.44767
0.00355	-0.44291
0.00355	-0.44291
0.00355	-0.44291
0.0035533	-0.43996
0.0035533	-0.43996
0.0035533	-0.43996
0.0035548	-0.43868
0.0035548	-0.43868
0.0035548	-0.43868
0.0035562	-0.43742
0.0035635	-0.43113
0.003575	-0.42131
0.0036	-0.40079
0.0036	-0.40079
0.0036	-0.40079
0.003602	-0.39922
0.003602	-0.39922
0.003602	-0.39922
0.0036032	-0.39823
0.0036032	-0.39823
0.0036032	-0.39823
0.0036044	-0.39726
0.0036106	-0.39241
0.003625	-0.38127
0.00365	-0.36271
0.00365	-0.36271
0.00365	-0.36271
0.0036507	-0.36218
0.0036507	-0.36218
0.0036507	-0.36218
0.0036507	-0.36218
0.0036507	-0.36218
0.0036507	-0.36218
0.0036507	-0.36218
0.0036507	-0.36218
0.0036507	-0.36218
0.0036507	-0.36218
0.0036507	-0.36218
0.0036507	-0.36218
0.0036507	-0.36218
0.0036507	-0.36218
0.0036507	-0.36218
0.0036507	-0.36218
0.0036507	-0.36217
0.0036508	-0.36214
0.003651	-0.36196
0.0036522	-0.36108
0.0036583	-0.35672
0.003675	-0.34505
0.0036816	-0.34054
0.0036816	-0.34054
0.0037	-0.32825
0.0037	-0.32825
0.0037	-0.32825
0.0037184	-0.31641
0.003725	-0.31227
0.003725	-0.31227
0.00375	-0.29652
0.00375	-0.29652
0.00375	-0.29652
0.003775	-0.28044
0.0038	-0.26409
0.0038	-0.26409
0.0038	-0.26409
0.003825	-0.24752
0.00385	-0.23078
0.00385	-0.23078
0.00385	-0.23078
0.003875	-0.21393
0.0039	-0.19706
0.0039	-0.19706
0.0039	-0.19706
0.003925	-0.18023
0.00395	-0.16352
0.00395	-0.16352
0.00395	-0.16352
0.003975	-0.14697
0.004	-0.13064
0.004	-0.13064
0.004	-0.13064
0.004025	-0.11456
0.00405	-0.098778
0.00405	-0.098778
0.00405	-0.098778
0.0040529	-0.096988
0.0040672	-0.088106
0.004075	-0.083312
0.0041	-0.068183
0.0041	-0.068183
0.0041	-0.068183
0.004125	-0.053403
0.00415	-0.038982
0.00415	-0.038982
0.00415	-0.038982
0.004175	-0.024925
0.0042	-0.011229
0.0042	-0.011229
0.0042	-0.011229
0.0042025	-0.0098771
0.004215	-0.0031715
0.004225	0.0021157
0.00425	0.015125
0.00425	0.015125
0.00425	0.015125
0.004275	0.02782
0.0043	0.040227
0.0043	0.040227
0.0043	0.040227
0.004325	0.052378
0.00435	0.064308
0.00435	0.064308
0.00435	0.064308
0.0043523	0.065376
0.0043636	0.070696
0.004375	0.076057
0.0044	0.08767
0.0044	0.08767
0.0044	0.08767
0.004425	0.099182
0.00445	0.11063
0.00445	0.11063
0.00445	0.11063
0.004475	0.12207
0.0045	0.13353
0.0045	0.13353
0.0045	0.13353
0.004525	0.14506
0.00455	0.15669
0.00455	0.15669
0.00455	0.15669
0.004575	0.16845
0.0046	0.18039
0.0046	0.18039
0.0046	0.18039
0.004625	0.19252
0.00465	0.20487
0.00465	0.20487
0.00465	0.20487
0.004675	0.21746
0.0047	0.23029
0.0047	0.23029
0.0047	0.23029
0.004725	0.24339
0.00475	0.25675
0.00475	0.25675
0.00475	0.25675
0.004775	0.27037
0.0048	0.28425
0.0048	0.28425
0.0048	0.28425
0.004825	0.29837
0.00485	0.31273
0.00485	0.31273
0.00485	0.31273
0.004875	0.3273
0.0049	0.34206
0.0049	0.34206
0.0049	0.34206
0.004925	0.357
0.00495	0.37208
0.00495	0.37208
0.00495	0.37208
0.004975	0.38728
0.005	0.40258
0.005	0.40258
0.005	0.40258
0.005025	0.41795
0.00505	0.43335
0.00505	0.43335
0.00505	0.43335
0.005075	0.44875
0.0051	0.46414
0.0051	0.46414
0.0051	0.46414
0.005125	0.47949
0.00515	0.49478
0.00515	0.49478
0.00515	0.49478
0.005175	0.50999
0.0052	0.52508
0.0052	0.52508
0.0052	0.52508
0.005225	0.54004
0.00525	0.55487
0.00525	0.55487
0.00525	0.55487
0.005275	0.56955
0.0053	0.58408
0.0053	0.58408
0.0053	0.58408
0.005325	0.59846
0.00535	0.61269
0.00535	0.61269
0.00535	0.61269
0.005375	0.62676
0.0054	0.64069
0.0054	0.64069
0.0054	0.64069
0.005425	0.65449
0.00545	0.66817
0.00545	0.66817
0.00545	0.66817
0.005475	0.68174
0.0055	0.69522
0.0055	0.69522
0.0055	0.69522
0.005525	0.70864
0.00555	0.722
0.00555	0.722
0.00555	0.722
0.005575	0.73532
0.0056	0.74864
0.0056	0.74864
0.0056	0.74864
0.005625	0.76196
0.00565	0.77531
0.00565	0.77531
0.00565	0.77531
0.005675	0.78871
0.0057	0.80217
0.0057	0.80217
0.0057	0.80217
0.005725	0.81571
0.00575	0.82934
0.00575	0.82934
0.00575	0.82934
0.005775	0.84308
0.0058	0.85693
0.0058	0.85693
0.0058	0.85693
0.005825	0.87091
0.00585	0.88501
0.00585	0.88501
0.00585	0.88501
0.005875	0.89925
0.0059	0.91362
0.0059	0.91362
0.0059	0.91362
0.005925	0.92813
0.00595	0.94276
0.00595	0.94276
0.00595	0.94276
0.005975	0.95752
0.006	0.97239
0.006	0.97239
0.006	0.97239
0.006025	0.98737
0.00605	1.0024
0.00605	1.0024
0.00605	1.0024
0.006075	1.0176
0.0061	1.0328
0.0061	1.0328
0.0061	1.0328
0.006125	1.0481
0.00615	1.0634
0.00615	1.0634
0.00615	1.0634
0.006175	1.0788
0.0062	1.0942
0.0062	1.0942
0.0062	1.0942
0.006225	1.1095
0.00625	1.1249
0.00625	1.1249
0.00625	1.1249
0.006275	1.1402
0.0063	1.1555
0.0063	1.1555
0.0063	1.1555
0.006325	1.1708
0.00635	1.1859
0.00635	1.1859
0.00635	1.1859
0.006375	1.2011
0.0064	1.2161
0.0064	1.2161
0.0064	1.2161
0.006425	1.2311
0.00645	1.246
0.00645	1.246
0.00645	1.246
0.006475	1.2608
0.0065	1.2756
0.0065	1.2756
0.0065	1.2756
0.006525	1.2903
0.00655	1.3049
0.00655	1.3049
0.00655	1.3049
0.006575	1.3194
0.0066	1.3339
0.0066	1.3339
0.0066	1.3339
0.006625	1.3484
0.00665	1.3627
0.00665	1.3627
0.00665	1.3627
0.006675	1.3771
0.0067	1.3914
0.0067	1.3914
0.0067	1.3914
0.006725	1.4058
0.00675	1.4201
0.00675	1.4201
0.00675	1.4201
0.006775	1.4344
0.0068	1.4487
0.0068	1.4487
0.0068	1.4487
0.006825	1.4631
0.00685	1.4775
0.00685	1.4775
0.00685	1.4775
0.006875	1.4919
0.0069	1.5064
0.0069	1.5064
0.0069	1.5064
0.006925	1.5209
0.00695	1.5355
0.00695	1.5355
0.00695	1.5355
0.006975	1.5502
0.007	1.5649
0.007	1.5649
0.007	1.5649
0.007025	1.5797
0.00705	1.5946
0.00705	1.5946
0.00705	1.5946
0.007075	1.6095
0.0071	1.6245
0.0071	1.6245
0.0071	1.6245
0.007125	1.6395
0.00715	1.6546
0.00715	1.6546
0.00715	1.6546
0.007175	1.6697
0.0072	1.6849
0.0072	1.6849
0.0072	1.6849
0.007225	1.7002
0.00725	1.7154
0.00725	1.7154
0.00725	1.7154
0.007275	1.7307
0.0073	1.746
0.0073	1.746
0.0073	1.746
0.007325	1.7614
0.00735	1.7767
0.00735	1.7767
0.00735	1.7767
0.007375	1.792
0.0074	1.8073
0.0074	1.8073
0.0074	1.8073
0.007425	1.8226
0.00745	1.8379
0.00745	1.8379
0.00745	1.8379
0.007475	1.8531
0.0075	1.8683
0.0075	1.8683
0.0075	1.8683
0.007525	1.8835
0.00755	1.8986
0.00755	1.8986
0.00755	1.8986
0.007575	1.9137
0.0076	1.9287
0.0076	1.9287
0.0076	1.9287
0.007625	1.9437
0.00765	1.9587
0.00765	1.9587
0.00765	1.9587
0.007675	1.9736
0.0077	1.9885
0.0077	1.9885
0.0077	1.9885
0.007725	2.0033
0.00775	2.0181
0.00775	2.0181
0.00775	2.0181
0.007775	2.0329
0.0078	2.0477
0.0078	2.0477
0.0078	2.0477
0.007825	2.0624
0.00785	2.0771
0.00785	2.0771
0.00785	2.0771
0.007875	2.0918
0.0079	2.1066
0.0079	2.1066
0.0079	2.1066
0.007925	2.1213
0.00795	2.136
0.00795	2.136
0.00795	2.136
0.007975	2.1507
0.008	2.1655
0.008	2.1655
0.008	2.1655
0.008025	2.1802
0.00805	2.195
0.00805	2.195
0.00805	2.195
0.008075	2.2099
0.0081	2.2247
0.0081	2.2247
0.0081	2.2247
0.008125	2.2396
0.00815	2.2545
0.00815	2.2545
0.00815	2.2545
0.008175	2.2695
0.0082	2.2845
0.0082	2.2845
0.0082	2.2845
0.008225	2.2995
0.00825	2.3145
0.00825	2.3145
0.00825	2.3145
0.008275	2.3296
0.0083	2.3447
0.0083	2.3447
0.0083	2.3447
0.008325	2.3598
0.00835	2.375
0.00835	2.375
0.00835	2.375
0.008375	2.3902
0.0084	2.4054
0.0084	2.4054
0.0084	2.4054
0.008425	2.4206
0.00845	2.4358
0.00845	2.4358
0.00845	2.4358
0.008475	2.451
0.0085	2.4662
0.0085	2.4662
0.0085	2.4662
0.008525	2.4814
0.00855	2.4966
0.00855	2.4966
0.00855	2.4966
0.008575	2.5117
0.0086	2.5269
0.0086	2.5269
0.0086	2.5269
0.008625	2.542
0.00865	2.5572
0.00865	2.5572
0.00865	2.5572
0.008675	2.5723
0.0087	2.5873
0.0087	2.5873
0.0087	2.5873
0.008725	2.6024
0.00875	2.6174
0.00875	2.6174
0.00875	2.6174
0.008775	2.6324
0.0088	2.6474
0.0088	2.6474
0.0088	2.6474
0.008825	2.6623
0.00885	2.6772
0.00885	2.6772
0.00885	2.6772
0.008875	2.6921
0.0089	2.707
0.0089	2.707
0.0089	2.707
0.008925	2.7219
0.00895	2.7367
0.00895	2.7367
0.00895	2.7367
0.008975	2.7515
0.009	2.7664
0.009	2.7664
0.009	2.7664
0.009025	2.7812
0.00905	2.796
0.00905	2.796
0.00905	2.796
0.009075	2.8108
0.0091	2.8256
0.0091	2.8256
0.0091	2.8256
0.009125	2.8404
0.00915	2.8553
0.00915	2.8553
0.00915	2.8553
0.009175	2.8701
0.0092	2.885
0.0092	2.885
0.0092	2.885
0.009225	2.8998
0.00925	2.9147
0.00925	2.9147
0.00925	2.9147
0.009275	2.9296
0.0093	2.9445
0.0093	2.9445
0.0093	2.9445
0.009325	2.9595
0.00935	2.9744
0.00935	2.9744
0.00935	2.9744
0.009375	2.9894
0.0094	3.0044
0.0094	3.0044
0.0094	3.0044
0.009425	3.0194
0.00945	3.0344
0.00945	3.0344
0.00945	3.0344
0.009475	3.0494
0.0095	3.0644
0.0095	3.0644
0.0095	3.0644
0.009525	3.0795
0.00955	3.0945
0.00955	3.0945
0.00955	3.0945
0.009575	3.1096
0.0096	3.1247
0.0096	3.1247
0.0096	3.1247
0.009625	3.1397
0.00965	3.1548
0.00965	3.1548
0.00965	3.1548
0.009675	3.1698
0.0097	3.1849
0.0097	3.1849
0.0097	3.1849
0.009725	3.1999
0.00975	3.2149
0.00975	3.2149
0.00975	3.2149
0.009775	3.2299
0.0098	3.2449
0.0098	3.2449
0.0098	3.2449
0.009825	3.2599
0.00985	3.2748
0.00985	3.2748
0.00985	3.2748
0.009875	3.2898
0.0099	3.3047
0.0099	3.3047
0.0099	3.3047
0.009925	3.3196
[truncated: 300,772 more rows]
