# Supplementary material for: Code and data from an ADALINE network trained with the RTRL and LMS algorithms for an MPPT controller in a photovoltaic system
Source: Data Brief. 2020 Sep 8;32:106296. doi: 10.1016/j.dib.2020.106296 (PMC7495059; doi:10.1016/j.dib.2020.106296)
Supplement: Supplementary file 3 [file mmc3.zip › Data/Computational_Tests/LMS_Case3.csv]

Time (sec)	LMS Power (W)
0	-1.279e-13
3.1554e-30	-1.279e-13
6.3109e-30	-1.279e-13
1.7182e-07	-1.0624e-05
1.0309e-06	-0.0003818
4.132e-06	-0.0060949
8.4317e-06	-0.025176
1.5164e-05	-0.080353
2.5e-05	-0.21401
3.7692e-05	-0.47317
5e-05	-0.80943
5e-05	-0.80943
5e-05	-0.80943
6.2308e-05	-1.2199
7.5e-05	-1.7108
9.6692e-05	-2.6776
0.0001	-2.837
0.0001	-2.837
0.0001	-2.837
0.00010331	-2.9988
0.00011985	-3.8391
0.000125	-4.1096
0.00015	-5.4489
0.00015	-5.4489
0.00015	-5.4489
0.000175	-6.7856
0.0002	-8.0558
0.0002	-8.0558
0.0002	-8.0558
0.000225	-9.2042
0.00025	-10.184
0.00025	-10.184
0.00025	-10.184
0.000275	-10.956
0.0003	-11.493
0.0003	-11.493
0.0003	-11.493
0.000325	-11.782
0.000325	-11.782
0.000325	-11.782
0.00035	-11.836
0.00035	-11.836
0.00035	-11.836
0.000375	-11.672
0.00039923	-11.316
0.00039923	-11.316
0.0004	-11.302
0.0004	-11.302
0.0004	-11.302
0.00040077	-11.287
0.00040459	-11.212
0.00040475	-11.209
0.00040475	-11.209
0.0004095	-11.11
0.000425	-10.737
0.00045	-9.985
0.00045	-9.985
0.00045	-9.985
0.000475	-9.0535
0.00049961	-7.9678
0.00049961	-7.9678
0.0005	-7.9491
0.0005	-7.9491
0.0005	-7.9491
0.00050039	-7.9304
0.00050236	-7.8361
0.0005122	-7.3494
0.000525	-6.6788
0.00055	-5.2501
0.00055	-5.2501
0.00055	-5.2501
0.000575	-3.6697
0.0006	-1.946
0.0006	-1.946
0.0006	-1.946
0.000625	-0.088805
0.00064913	1.8209
0.00064913	1.8209
0.00065	1.8915
0.00065	1.8915
0.00065	1.8915
0.00065087	1.9622
0.0006552	2.3176
0.000675	3.983
0.0007	6.1723
0.0007	6.1723
0.0007	6.1723
0.000725	8.4449
0.00075	10.785
0.00075	10.785
0.00075	10.785
0.000775	13.175
0.0008	15.597
0.0008	15.597
0.0008	15.597
0.000825	18.031
0.00085	20.458
0.00085	20.458
0.00085	20.458
0.000875	22.857
0.0009	25.209
0.0009	25.209
0.0009	25.209
0.000925	27.494
0.00095	29.693
0.00095	29.693
0.00095	29.693
0.000975	31.788
0.001	33.763
0.001	33.763
0.001	33.763
0.001025	35.605
0.00105	37.301
0.00105	37.301
0.00105	37.301
0.001075	38.842
0.0011	40.222
0.0011	40.222
0.0011	40.222
0.001125	41.436
0.00115	42.485
0.00115	42.485
0.00115	42.485
0.001175	43.37
0.0012	44.096
0.0012	44.096
0.0012	44.096
0.001225	44.67
0.00125	45.103
0.00125	45.103
0.00125	45.103
0.001275	45.407
0.0013	45.596
0.0013	45.596
0.0013	45.596
0.001325	45.684
0.00135	45.687
0.00135	45.687
0.00135	45.687
0.001375	45.624
0.0014	45.509
0.0014	45.509
0.0014	45.509
0.001425	45.361
0.00145	45.194
0.00145	45.194
0.00145	45.194
0.001475	45.023
0.0015	44.862
0.0015	44.862
0.0015	44.862
0.001525	44.722
0.0015492	44.615
0.0015492	44.615
0.00155	44.612
0.00155	44.612
0.00155	44.612
0.0015508	44.607
0.0015551	44.587
0.001575	44.51
0.0015971	44.459
0.0015971	44.459
0.0016	44.449
0.0016	44.449
0.0016	44.449
0.0016029	44.433
0.0016174	44.367
0.001625	44.34
0.0016445	44.298
0.0016445	44.298
0.00165	44.27
0.00165	44.27
0.00165	44.27
0.0016555	44.223
0.001675	44.087
0.0016922	44.008
0.0016922	44.008
0.0017	43.938
0.0017	43.938
0.0017	43.938
0.0017078	43.83
0.001725	43.63
0.0017387	43.504
0.0017387	43.504
0.00175	43.324
0.00175	43.324
0.00175	43.324
0.0017613	43.072
0.001775	42.802
0.0017838	42.65
0.0017838	42.65
0.0017842	42.642
0.0017842	42.642
0.0017843	42.642
0.0017843	42.642
0.0017843	42.642
0.0017843	42.642
0.0017843	42.642
0.0017843	42.642
0.0017843	42.642
0.0017843	42.642
0.0017843	42.642
0.0017843	42.642
0.0017843	42.642
0.0017843	42.642
0.0017843	42.642
0.0017843	42.642
0.0017843	42.642
0.0017843	42.642
0.0017843	42.642
0.0017843	42.642
0.0017843	42.642
0.0017843	42.642
0.0017843	42.642
0.0017843	42.642
0.0017843	42.642
0.0017843	42.642
0.0017843	42.642
0.0017843	42.642
0.0017844	42.64
0.001785	42.629
0.001788	42.571
0.0018	42.219
0.0018	42.219
0.0018	42.219
0.001812	41.793
0.001825	41.374
0.0018266	41.325
0.0018266	41.325
0.0018273	41.304
0.0018273	41.304
0.0018274	41.303
0.0018274	41.303
0.0018274	41.303
0.0018274	41.303
0.0018274	41.303
0.0018274	41.303
0.0018274	41.303
0.0018274	41.303
0.0018274	41.303
0.0018274	41.303
0.0018274	41.303
0.0018274	41.303
0.0018274	41.303
0.0018274	41.303
0.0018274	41.303
0.0018274	41.303
0.0018274	41.303
0.0018274	41.303
0.0018274	41.303
0.0018274	41.303
0.0018274	41.303
0.0018274	41.303
0.0018274	41.303
0.0018274	41.303
0.0018274	41.303
0.0018274	41.303
0.0018274	41.303
0.0018274	41.303
0.0018274	41.302
0.0018274	41.302
0.0018275	41.298
0.0018281	41.28
0.0018311	41.184
0.0018458	40.538
0.00185	40.303
0.00185	40.303
0.00185	40.303
0.0018542	40.06
0.0018653	39.456
0.0018653	39.456
0.0018661	39.412
0.0018661	39.412
0.0018662	39.409
0.0018662	39.409
0.0018662	39.409
0.0018662	39.409
0.0018662	39.409
0.0018662	39.409
0.0018662	39.409
0.0018662	39.409
0.0018662	39.409
0.0018662	39.409
0.0018662	39.409
0.0018662	39.409
0.0018662	39.409
0.0018662	39.409
0.0018662	39.409
0.0018662	39.409
0.0018662	39.409
0.0018662	39.409
0.0018662	39.409
0.0018662	39.409
0.0018662	39.409
0.0018662	39.409
0.0018662	39.409
0.0018662	39.409
0.0018662	39.409
0.0018662	39.409
0.0018662	39.409
0.0018662	39.409
0.0018662	39.409
0.0018662	39.408
0.0018662	39.405
0.0018666	39.387
0.0018682	39.297
0.001875	38.899
0.0018962	37.309
0.0018962	37.309
0.0018983	37.124
0.0019	36.974
0.0019	36.974
0.0019	36.974
0.0019017	36.824
0.0019035	36.668
0.0019035	36.668
0.0019056	36.489
0.0019077	36.31
0.0019133	35.833
0.001925	34.865
0.00195	32.887
0.00195	32.887
0.00195	32.887
0.001975	31.033
0.001975	31.033
0.001975	31.033
0.002	29.383
0.002	29.383
0.002	29.383
0.002025	28.013
0.00205	26.904
0.00205	26.904
0.00205	26.904
0.002075	26.036
0.0021	25.393
0.0021	25.393
0.0021	25.393
0.002125	24.958
0.0021497	24.72
0.0021497	24.72
0.00215	24.718
0.00215	24.718
0.00215	24.718
0.0021503	24.716
0.0021519	24.707
0.00216	24.673
0.002175	24.657
0.0022	24.763
0.0022	24.763
0.0022	24.763
0.002225	25.023
0.00225	25.425
0.00225	25.425
0.00225	25.425
0.002275	25.958
0.0022995	26.594
0.0022995	26.594
0.0023	26.609
0.0023	26.609
0.0023	26.609
0.0023005	26.623
0.002303	26.696
0.0023157	27.074
0.002325	27.366
0.00235	28.218
0.00235	28.218
0.00235	28.218
0.002375	29.154
0.0024	30.165
0.0024	30.165
0.0024	30.165
0.002425	31.237
0.0024494	32.332
0.0024494	32.332
0.00245	32.36
0.00245	32.36
0.00245	32.36
0.0024506	32.388
0.0024537	32.529
0.0024689	33.238
0.002475	33.522
0.0025	34.71
0.0025	34.71
0.0025	34.71
0.002525	35.916
0.00255	37.129
0.00255	37.129
0.00255	37.129
0.002575	38.337
0.0025994	39.504
0.0025994	39.504
0.0026	39.532
0.0026	39.532
0.0026	39.532
0.0026006	39.56
0.0026035	39.699
0.0026182	40.388
0.002625	40.701
0.00265	41.835
0.00265	41.835
0.00265	41.835
0.002675	42.928
0.0027	43.971
0.0027	43.971
0.0027	43.971
0.002725	44.958
0.0027496	45.87
0.0027496	45.87
0.00275	45.883
0.00275	45.883
0.00275	45.883
0.0027504	45.896
0.0027522	45.96
0.0027612	46.274
0.002775	46.74
0.0028	47.524
0.0028	47.524
0.0028	47.524
0.002825	48.236
0.00285	48.872
0.00285	48.872
0.00285	48.872
0.002875	49.432
0.0029	49.918
0.0029	49.918
0.0029	49.918
0.002925	50.332
0.00295	50.675
0.00295	50.675
0.00295	50.675
0.002975	50.952
0.003	51.167
0.003	51.167
0.003	51.167
0.003025	51.326
0.00305	51.435
0.00305	51.435
0.00305	51.435
0.003075	51.499
0.0031	51.525
0.0031	51.525
0.0031	51.525
0.003125	51.52
0.00315	51.491
0.00315	51.491
0.00315	51.491
0.003175	51.443
0.0031999	51.382
0.0031999	51.382
0.0032	51.382
0.0032	51.382
0.0032	51.382
0.0032001	51.382
0.0032003	51.381
0.0032018	51.378
0.0032089	51.358
0.003225	51.313
0.0032493	51.245
0.0032493	51.245
0.00325	51.243
0.00325	51.243
0.00325	51.243
0.0032507	51.241
0.0032539	51.229
0.0032702	51.17
0.003275	51.153
0.0032986	51.077
0.0032986	51.077
0.0033	51.071
0.0033	51.071
0.0033	51.071
0.0033014	51.064
0.0033085	51.028
0.003325	50.952
0.0033481	50.859
0.0033481	50.859
0.00335	50.85
0.00335	50.85
0.00335	50.85
0.0033519	50.837
0.0033615	50.779
0.003375	50.704
0.0033972	50.6
0.0033972	50.6
0.0034	50.582
0.0034	50.582
0.0034	50.582
0.0034028	50.559
0.0034168	50.452
0.003425	50.396
0.0034461	50.272
0.0034461	50.272
0.00345	50.241
0.00345	50.241
0.00345	50.241
0.0034539	50.199
0.003475	49.996
0.003495	49.841
0.003495	49.841
0.0035	49.787
0.0035	49.787
0.0035	49.787
0.003505	49.717
0.003525	49.466
0.0035432	49.276
0.0035432	49.276
0.00355	49.179
0.00355	49.179
0.00355	49.179
0.0035568	49.052
0.003575	48.745
0.0035908	48.516
0.0035908	48.516
0.003591	48.514
0.003591	48.514
0.003591	48.514
0.003591	48.514
0.003591	48.514
0.003591	48.514
0.003591	48.514
0.003591	48.514
0.003591	48.514
0.003591	48.514
0.003591	48.514
0.003591	48.514
0.003591	48.514
0.003591	48.514
0.003591	48.514
0.003591	48.514
0.003591	48.514
0.003591	48.514
0.003591	48.514
0.003591	48.514
0.003591	48.514
0.003591	48.514
0.003591	48.514
0.003591	48.514
0.003591	48.514
0.003591	48.514
0.0035913	48.51
0.0035924	48.494
0.0035982	48.382
0.0036	48.336
0.0036	48.336
0.0036	48.336
0.0036018	48.289
0.0036109	48.063
0.003625	47.742
0.0036374	47.489
0.0036374	47.489
0.0036378	47.482
0.0036378	47.482
0.0036378	47.482
0.0036378	47.482
0.0036378	47.482
0.0036378	47.482
0.0036378	47.482
0.0036378	47.482
0.0036378	47.482
0.0036378	47.482
0.0036378	47.482
0.0036378	47.482
0.0036378	47.482
0.0036378	47.482
0.0036378	47.482
0.0036378	47.482
0.0036378	47.482
0.0036378	47.482
0.0036378	47.482
0.0036378	47.482
0.0036378	47.482
0.0036378	47.482
0.0036378	47.482
0.0036378	47.482
0.0036378	47.482
0.0036378	47.482
0.0036378	47.482
0.0036378	47.481
0.0036378	47.481
0.003638	47.477
0.0036389	47.46
0.0036432	47.358
0.00365	47.144
0.00365	47.144
0.00365	47.144
0.0036568	46.903
0.003675	46.315
0.0036822	46.104
0.0036822	46.104
0.0036829	46.084
0.0036829	46.084
0.0036829	46.083
0.0036829	46.083
0.0036829	46.083
0.0036829	46.083
0.0036829	46.083
0.0036829	46.083
0.0036829	46.083
0.0036829	46.083
0.0036829	46.083
0.0036829	46.083
0.0036829	46.083
0.0036829	46.083
0.0036829	46.083
0.0036829	46.083
0.0036829	46.083
0.0036829	46.083
0.0036829	46.083
0.0036829	46.083
0.0036829	46.083
0.0036829	46.083
0.0036829	46.083
0.0036829	46.083
0.0036829	46.083
0.0036829	46.083
0.0036829	46.083
0.003683	46.08
0.0036836	46.064
0.0036862	45.983
0.0037	45.401
0.0037	45.401
0.0037	45.401
0.0037138	44.723
0.0037238	44.267
0.0037238	44.267
0.0037249	44.221
0.0037249	44.221
0.0037249	44.219
0.0037249	44.219
0.0037249	44.219
0.0037249	44.219
0.0037249	44.219
0.0037249	44.219
0.0037249	44.219
0.0037249	44.219
0.0037249	44.219
0.0037249	44.219
0.0037249	44.219
0.0037249	44.219
0.0037249	44.219
0.0037249	44.219
0.0037249	44.219
0.0037249	44.219
0.0037249	44.219
0.0037249	44.219
0.0037249	44.219
0.0037249	44.219
0.0037249	44.219
0.0037249	44.219
0.0037249	44.219
0.0037249	44.219
0.0037249	44.219
0.0037249	44.219
0.0037249	44.219
0.0037249	44.219
0.0037249	44.218
0.003725	44.218
0.003725	44.216
0.0037252	44.207
0.0037263	44.16
0.0037315	43.906
0.00375	42.727
0.00375	42.727
0.00375	42.727
0.0037616	41.881
0.0037616	41.881
0.0037616	41.881
0.0037616	41.881
0.0037616	41.881
0.0037616	41.881
0.0037616	41.881
0.0037616	41.881
0.0037616	41.881
0.0037616	41.881
0.0037616	41.881
0.0037616	41.881
0.0037616	41.881
0.0037616	41.881
0.0037616	41.881
0.0037616	41.881
0.0037617	41.88
0.0037617	41.877
0.003762	41.859
0.003762	41.855
0.003762	41.855
0.003762	41.854
0.003762	41.854
0.003762	41.854
0.003762	41.854
0.003762	41.854
0.003762	41.854
0.003762	41.854
0.003762	41.854
0.003762	41.854
0.003762	41.854
0.003762	41.854
0.003762	41.854
0.003762	41.854
0.003762	41.854
0.003762	41.854
0.003762	41.854
0.003762	41.854
0.003762	41.854
0.003762	41.854
0.003762	41.854
0.003762	41.854
0.003762	41.854
0.003762	41.854
0.003762	41.854
0.003762	41.854
0.003762	41.854
0.003762	41.854
0.003762	41.854
0.003762	41.853
0.0037621	41.85
0.0037623	41.836
0.0037633	41.766
0.0037682	41.396
0.003775	40.845
0.003783	40.123
0.003783	40.123
0.0037848	39.953
0.0037866	39.782
0.0037915	39.325
0.0038	38.54
0.0038	38.54
0.0038	38.54
0.0038032	38.254
0.0038032	38.254
0.0038032	38.254
0.0038043	38.149
0.0038043	38.149
0.0038043	38.149
0.0038043	38.149
0.0038043	38.149
0.0038043	38.149
0.0038043	38.149
0.0038043	38.149
0.0038043	38.149
0.0038043	38.149
0.0038043	38.149
0.0038043	38.149
0.0038043	38.149
0.0038043	38.149
0.0038043	38.149
0.0038043	38.149
0.0038043	38.148
0.0038044	38.144
0.0038046	38.123
0.0038058	38.02
0.0038081	37.808
0.0038134	37.34
0.003825	36.333
0.00385	34.264
0.00385	34.264
0.00385	34.264
0.003875	32.325
0.003875	32.325
0.003875	32.325
0.0039	30.598
0.0039	30.598
0.0039	30.598
0.003925	29.155
0.00395	27.978
0.00395	27.978
0.00395	27.978
0.003975	27.047
0.004	26.346
0.004	26.346
0.004	26.346
0.004025	25.857
0.00405	25.566
0.00405	25.566
0.00405	25.566
0.004075	25.459
0.0040996	25.52
0.0040996	25.52
0.0041	25.522
0.0041	25.522
0.0041	25.522
0.0041004	25.524
0.0041024	25.536
0.0041122	25.611
0.004125	25.742
0.00415	26.106
0.00415	26.106
0.00415	26.106
0.004175	26.603
0.0042	27.222
0.0042	27.222
0.0042	27.222
0.004225	27.95
0.00425	28.776
0.00425	28.776
0.00425	28.776
0.004275	29.689
0.0043	30.677
0.0043	30.677
0.0043	30.677
0.004325	31.729
0.00435	32.832
0.00435	32.832
0.00435	32.832
0.004375	33.977
0.0044	35.151
0.0044	35.151
0.0044	35.151
0.004425	36.343
0.0044494	37.513
0.0044494	37.513
0.00445	37.542
0.00445	37.542
0.00445	37.542
0.0044506	37.572
0.0044537	37.718
0.0044689	38.449
0.004475	38.738
0.0045	39.918
0.0045	39.918
0.0045	39.918
0.004525	41.075
0.0045495	42.175
0.0045495	42.175
0.00455	42.199
0.00455	42.199
0.00455	42.199
0.0045505	42.223
0.0045532	42.342
0.0045667	42.929
0.004575	43.282
0.0046	44.315
0.0046	44.315
0.0046	44.315
0.004625	45.293
0.0046496	46.196
0.0046496	46.196
0.00465	46.209
0.00465	46.209
0.00465	46.209
0.0046504	46.222
0.0046522	46.287
0.0046613	46.603
0.004675	47.058
0.0047	47.836
0.0047	47.836
0.0047	47.836
0.004725	48.542
0.00475	49.173
0.00475	49.173
0.00475	49.173
0.004775	49.728
0.0048	50.21
0.0048	50.21
0.0048	50.21
0.004825	50.619
0.00485	50.958
0.00485	50.958
0.00485	50.958
0.004875	51.232
0.0049	51.443
0.0049	51.443
0.0049	51.443
0.004925	51.599
0.00495	51.704
0.00495	51.704
0.00495	51.704
0.004975	51.764
0.005	51.786
0.005	51.786
0.005	51.786
0.005025	51.777
0.00505	51.744
0.00505	51.744
0.00505	51.744
0.005075	51.691
0.0051	51.627
0.0051	51.627
0.0051	51.627
0.005125	51.555
0.0051497	51.483
0.0051497	51.483
0.00515	51.482
0.00515	51.482
0.00515	51.482
0.0051503	51.481
0.005152	51.475
0.0051603	51.447
0.005175	51.4
0.005199	51.329
0.005199	51.329
0.0052	51.325
0.0052	51.325
0.0052	51.325
0.005201	51.321
0.0052062	51.299
0.005225	51.226
0.0052484	51.149
0.0052484	51.149
0.00525	51.142
0.00525	51.142
0.00525	51.142
0.0052516	51.134
0.0052595	51.094
0.005275	51.023
0.0052976	50.938
0.0052976	50.938
0.0053	50.926
0.0053	50.926
0.0053	50.926
0.0053024	50.911
0.0053141	50.837
0.005325	50.777
0.0053468	50.677
0.0053468	50.677
0.00535	50.656
0.00535	50.656
0.00535	50.656
0.0053532	50.628
0.0053695	50.5
0.005375	50.461
0.0053957	50.336
0.0053957	50.336
0.0054	50.3
0.0054	50.3
0.0054	50.3
0.0054043	50.251
0.005425	50.042
0.0054445	49.883
0.0054445	49.883
0.00545	49.821
0.00545	49.821
0.00545	49.821
0.0054555	49.739
0.005475	49.479
0.0054927	49.284
0.0054927	49.284
0.0054927	49.284
0.0054928	49.283
0.0054928	49.283
0.0054928	49.283
0.0054928	49.283
0.0054928	49.283
0.0054928	49.283
0.0054928	49.283
0.0054928	49.283
0.0054928	49.283
0.0054928	49.283
0.0054928	49.283
0.0054928	49.283
0.0054928	49.283
0.0054928	49.283
0.0054928	49.283
0.0054928	49.283
0.0054928	49.283
0.0054928	49.283
0.0054928	49.283
0.0054928	49.283
0.0054928	49.283
0.0054928	49.283
0.0054928	49.283
0.0054928	49.283
0.0054928	49.283
0.0054928	49.283
0.0054928	49.283
0.0054928	49.283
0.0054928	49.283
0.0054928	49.283
0.0054928	49.283
0.0054928	49.283
0.0054928	49.283
0.0054928	49.283
0.0054928	49.283
0.0054928	49.283
0.0054928	49.283
0.0054929	49.282
0.0054932	49.279
0.0054947	49.262
0.0055	49.174
0.0055	49.174
0.0055	49.174
0.0055053	49.068
0.005525	48.714
0.0055402	48.481
0.0055402	48.481
0.0055405	48.477
0.0055405	48.477
0.0055405	48.477
0.0055405	48.477
0.0055405	48.477
0.0055405	48.477
0.0055405	48.477
0.0055405	48.477
0.0055405	48.477
0.0055405	48.477
0.0055405	48.477
0.0055405	48.477
0.0055405	48.477
0.0055405	48.477
0.0055405	48.477
0.0055405	48.477
0.0055405	48.477
0.0055405	48.477
0.0055405	48.477
0.0055405	48.477
0.0055405	48.477
0.0055405	48.477
0.0055405	48.477
0.0055405	48.477
0.0055405	48.477
0.0055405	48.477
0.0055406	48.477
0.0055406	48.476
0.005541	48.471
0.0055428	48.442
0.00555	48.28
0.00555	48.28
0.00555	48.28
0.0055572	48.086
0.005575	47.654
0.0055867	47.403
0.0055867	47.403
0.0055872	47.392
0.0055872	47.392
0.0055872	47.392
0.0055872	47.392
0.0055872	47.392
0.0055872	47.392
0.0055872	47.392
0.0055872	47.392
0.0055872	47.392
0.0055872	47.392
0.0055872	47.392
0.0055872	47.392
0.0055872	47.392
0.0055872	47.392
0.0055872	47.392
0.0055872	47.392
0.0055872	47.392
0.0055872	47.392
0.0055872	47.392
0.0055872	47.392
0.0055872	47.392
0.0055872	47.392
0.0055872	47.392
0.0055872	47.392
0.0055872	47.392
0.0055874	47.389
0.0055881	47.374
0.0055915	47.291
0.0056	47.019
0.0056	47.019
0.0056	47.019
0.0056085	46.707
0.005625	46.148
0.0056312	45.955
0.0056312	45.955
0.005632	45.932
0.005632	45.932
0.005632	45.931
0.005632	45.931
0.005632	45.931
0.005632	45.931
0.005632	45.931
0.005632	45.931
0.005632	45.931
0.005632	45.931
0.005632	45.931
0.005632	45.931
0.005632	45.931
0.005632	45.931
0.005632	45.931
0.005632	45.931
0.005632	45.931
0.005632	45.931
0.005632	45.931
0.005632	45.931
0.005632	45.931
0.005632	45.931
0.005632	45.931
0.005632	45.931
0.005632	45.931
0.005632	45.931
0.005632	45.931
0.0056321	45.931
0.0056321	45.931
0.0056321	45.931
0.0056321	45.928
0.0056325	45.918
0.0056343	45.861
0.0056431	45.516
0.00565	45.176
0.00565	45.176
0.00565	45.176
0.0056569	44.814
0.0056725	44.044
0.0056725	44.044
0.0056736	43.996
0.0056736	43.996
0.0056736	43.993
0.0056736	43.993
0.0056736	43.993
0.0056736	43.993
0.0056736	43.993
0.0056736	43.993
0.0056736	43.993
0.0056736	43.993
0.0056736	43.993
0.0056736	43.993
0.0056736	43.993
0.0056736	43.993
0.0056736	43.993
0.0056736	43.993
0.0056736	43.993
0.0056736	43.993
0.0056736	43.993
0.0056736	43.993
0.0056736	43.993
0.0056736	43.993
0.0056736	43.993
0.0056736	43.993
0.0056736	43.993
0.0056736	43.993
0.0056736	43.993
0.0056736	43.993
0.0056736	43.993
0.0056737	43.992
0.0056738	43.988
0.0056742	43.966
0.005675	43.929
0.0056789	43.733
0.0057	42.337
0.0057	42.337
0.0057	42.337
0.00571	41.57
0.00571	41.57
0.00571	41.57
0.0057102	41.556
0.0057102	41.556
0.0057102	41.556
0.0057102	41.556
0.0057102	41.556
0.0057102	41.556
0.0057102	41.556
0.0057102	41.556
0.0057102	41.556
0.0057102	41.556
0.0057102	41.556
0.0057102	41.556
0.0057102	41.556
0.0057102	41.556
0.0057102	41.556
0.0057102	41.556
0.0057102	41.556
0.0057102	41.556
0.0057102	41.556
0.0057102	41.556
0.0057102	41.556
0.0057102	41.556
0.0057102	41.556
0.0057102	41.555
0.0057102	41.555
0.0057102	41.552
0.0057104	41.54
0.0057112	41.476
0.0057154	41.146
0.005725	40.322
0.0057274	40.101
0.0057274	40.101
0.0057293	39.923
0.0057311	39.744
0.0057379	39.11
0.00575	38.006
0.00575	38.006
0.00575	38.006
0.0057522	37.809
0.0057522	37.809
0.0057535	37.694
0.0057535	37.694
0.0057535	37.694
0.0057548	37.579
0.0057584	37.261
0.0057636	36.803
0.005775	35.832
0.0058	33.795
0.0058	33.795
0.0058	33.795
0.005825	31.886
0.005825	31.886
0.005825	31.886
0.00583	31.522
0.00583	31.522
0.005835	31.171
0.00585	30.188
0.00585	30.188
0.00585	30.188
0.005865	29.308
0.005875	28.777
0.0059	27.633
0.0059	27.633
0.0059	27.633
0.005925	26.736
0.0059498	26.075
0.0059498	26.075
0.00595	26.07
0.00595	26.07
0.00595	26.07
0.0059502	26.066
0.0059512	26.044
0.005956	25.942
0.005975	25.618
0.006	25.363
0.006	25.363
0.006	25.363
0.006025	25.293
0.00605	25.393
0.00605	25.393
0.00605	25.393
0.006075	25.651
0.0061	26.053
0.0061	26.053
0.0061	26.053
0.006125	26.588
0.00615	27.244
0.00615	27.244
0.00615	27.244
0.006175	28.008
0.0061994	28.85
0.0061994	28.85
0.0062	28.87
0.0062	28.87
0.0062	28.87
0.0062006	28.891
0.0062034	28.993
0.0062174	29.521
0.006225	29.817
0.00625	30.837
0.00625	30.837
0.00625	30.837
0.006275	31.919
0.0062994	33.024
0.0062994	33.024
0.0063	33.054
0.0063	33.054
0.0063	33.054
0.0063006	33.083
0.0063038	33.231
0.0063198	33.978
0.006325	34.227
0.00635	35.427
0.00635	35.427
0.00635	35.427
0.006375	36.645
0.0063994	37.837
0.0063994	37.837
0.0064	37.869
0.0064	37.869
0.0064	37.869
0.0064006	37.9
0.0064039	38.057
0.0064199	38.841
0.006425	39.087
0.00645	40.288
0.00645	40.288
0.00645	40.288
0.006475	41.464
0.0065	42.605
0.0065	42.605
0.0065	42.605
0.006525	43.703
0.0065495	44.729
0.0065495	44.729
0.00655	44.749
0.00655	44.749
0.00655	44.749
0.0065505	44.768
0.0065529	44.866
0.006565	45.348
0.006575	45.735
0.0066	46.655
0.0066	46.655
0.0066	46.655
0.006625	47.505
0.00665	48.281
0.00665	48.281
0.00665	48.281
0.006675	48.981
0.0067	49.602
0.0067	49.602
0.0067	49.602
0.006725	50.146
0.00675	50.613
0.00675	50.613
0.00675	50.613
0.006775	51.004
0.0068	51.323
0.0068	51.323
0.0068	51.323
0.006825	51.574
0.00685	51.763
0.00685	51.763
0.00685	51.763
0.006875	51.893
0.0069	51.973
0.0069	51.973
0.0069	51.973
0.006925	52.008
0.00695	52.006
0.00695	52.006
0.00695	52.006
0.006975	51.973
0.007	51.917
0.007	51.917
0.007	51.917
0.007025	51.843
0.0070498	51.76
0.0070498	51.76
0.00705	51.759
0.00705	51.759
0.00705	51.759
0.0070502	51.758
0.0070512	51.755
0.0070559	51.736
0.007075	51.664
0.0070993	51.573
0.0070993	51.573
0.0071	51.57
0.0071	51.57
0.0071	51.57
0.0071007	51.567
0.0071043	51.549
0.0071224	51.468
0.007125	51.457
0.0071378	51.404
0.0071483	51.363
0.0071483	51.363
0.00715	51.355
0.00715	51.355
0.00715	51.355
0.0071517	51.345
0.0071599	51.295
0.007175	51.212
0.0071979	51.103
0.0071979	51.103
0.0072	51.091
0.0072	51.091
0.0072	51.091
0.0072021	51.075
0.0072126	51.002
0.007225	50.923
0.007247	50.806
0.007247	50.806
0.00725	50.785
0.00725	50.785
0.00725	50.785
0.007253	50.757
0.0072683	50.629
0.007275	50.578
0.0072958	50.444
0.0072958	50.444
0.0073	50.407
0.0073	50.407
0.0073	50.407
0.0073042	50.358
0.007325	50.142
0.0073446	49.977
0.0073446	49.977
0.00735	49.916
0.00735	49.916
0.00735	49.916
0.0073554	49.834
0.007375	49.572
0.0073928	49.375
0.0073928	49.375
0.0074	49.264
0.0074	49.264
0.0074	49.264
0.0074072	49.12
0.007425	48.802
0.0074402	48.57
0.0074402	48.57
0.0074404	48.567
0.0074404	48.567
0.0074404	48.567
0.0074404	48.567
0.0074404	48.567
0.0074404	48.567
0.0074404	48.567
0.0074404	48.567
0.0074404	48.567
0.0074404	48.567
0.0074404	48.567
0.0074404	48.567
0.0074404	48.567
0.0074404	48.567
0.0074404	48.567
0.0074404	48.567
0.0074404	48.567
0.0074404	48.567
0.0074404	48.567
0.0074404	48.567
0.0074404	48.567
0.0074404	48.567
0.0074404	48.566
0.0074405	48.566
0.0074408	48.561
0.0074422	48.539
0.00745	48.366
0.00745	48.366
0.00745	48.366
0.0074578	48.157
0.007475	47.737
0.0074866	47.488
0.0074866	47.488
0.007487	47.478
0.007487	47.478
0.0074871	47.477
0.0074871	47.477
0.0074871	47.477
0.0074871	47.477
0.0074871	47.477
0.0074871	47.477
0.0074871	47.477
0.0074871	47.477
0.0074871	47.477
0.0074871	47.477
0.0074871	47.477
0.0074871	47.477
0.0074871	47.477
0.0074871	47.477
0.0074871	47.477
0.0074871	47.477
0.0074871	47.477
0.0074871	47.477
0.0074871	47.477
0.0074871	47.477
0.0074871	47.477
0.0074871	47.477
0.0074871	47.477
0.0074871	47.477
0.0074871	47.477
0.0074871	47.477
0.0074872	47.475
0.0074875	47.467
0.0074895	47.424
0.0075	47.097
0.0075	47.097
0.0075	47.097
0.0075105	46.708
0.007525	46.22
0.0075311	46.03
0.0075311	46.03
0.0075318	46.009
0.0075318	46.009
0.0075318	46.008
0.0075318	46.008
0.0075318	46.008
0.0075318	46.008
0.0075318	46.008
0.0075318	46.008
0.0075318	46.008
0.0075318	46.008
0.0075318	46.008
0.0075318	46.008
0.0075318	46.008
0.0075318	46.008
0.0075318	46.008
0.0075318	46.008
0.0075318	46.008
0.0075318	46.008
0.0075318	46.008
0.0075318	46.008
0.0075318	46.008
0.0075318	46.008
0.0075318	46.008
0.0075318	46.008
0.0075318	46.008
0.0075318	46.008
0.0075318	46.008
0.0075319	46.007
0.0075321	46.001
0.0075331	45.968
0.0075383	45.785
0.00755	45.237
0.00755	45.237
0.00755	45.237
0.0075617	44.622
0.0075722	44.109
0.0075722	44.109
0.0075733	44.061
0.0075733	44.061
0.0075733	44.058
0.0075733	44.058
0.0075733	44.058
0.0075733	44.058
0.0075733	44.058
0.0075733	44.058
0.0075733	44.058
0.0075733	44.058
0.0075733	44.058
0.0075733	44.058
0.0075733	44.058
0.0075733	44.058
0.0075733	44.058
0.0075733	44.058
0.0075733	44.058
0.0075733	44.058
0.0075733	44.058
0.0075733	44.058
0.0075733	44.058
0.0075733	44.058
0.0075733	44.058
0.0075733	44.058
0.0075733	44.058
0.0075733	44.058
0.0075733	44.058
0.0075733	44.058
0.0075733	44.058
0.0075733	44.058
0.0075733	44.057
0.0075734	44.054
0.0075738	44.036
0.007575	43.978
0.007581	43.664
0.0076	42.364
0.0076	42.364
0.0076	42.364
0.0076097	41.609
0.0076097	41.609
0.0076097	41.609
0.0076099	41.598
0.0076099	41.598
0.0076099	41.598
0.0076099	41.598
0.0076099	41.598
0.0076099	41.598
0.0076099	41.598
0.0076099	41.598
0.0076099	41.598
0.0076099	41.598
0.0076099	41.598
0.0076099	41.598
0.0076099	41.598
0.0076099	41.598
0.0076099	41.598
0.0076099	41.598
0.0076099	41.598
0.0076099	41.598
0.0076099	41.598
0.0076099	41.598
0.0076099	41.598
0.0076099	41.598
0.0076099	41.598
0.0076099	41.598
0.0076099	41.598
0.0076099	41.598
0.0076099	41.598
0.0076099	41.598
0.0076099	41.598
0.0076099	41.598
0.0076099	41.598
0.0076099	41.598
0.0076099	41.598
0.0076099	41.598
0.0076099	41.598
0.0076099	41.598
0.0076099	41.597
0.0076099	41.592
0.0076103	41.567
0.0076119	41.441
0.0076201	40.764
0.007625	40.322
0.0076265	40.184
0.0076265	40.184
0.0076283	40.014
0.00763	39.844
0.0076348	39.401
0.00765	38.003
0.00765	38.003
0.00765	38.003
0.0076521	37.816
0.0076521	37.816
0.0076521	37.816
0.0076534	37.702
0.0076534	37.702
0.0076534	37.702
0.0076547	37.589
0.0076586	37.241
0.0076639	36.781
0.007675	35.83
0.0077	33.793
0.0077	33.793
0.0077	33.793
0.007725	31.883
0.007725	31.883
0.007725	31.883
0.00773	31.52
0.00773	31.52
0.007735	31.169
0.00775	30.187
0.00775	30.187
0.00775	30.187
0.007765	29.309
0.007775	28.78
0.0078	27.642
0.0078	27.642
0.0078	27.642
0.007825	26.753
0.0078498	26.101
0.0078498	26.101
0.00785	26.097
0.00785	26.097
0.00785	26.097
0.0078502	26.092
0.0078512	26.07
0.0078563	25.966
0.007875	25.656
0.0079	25.414
0.0079	25.414
0.0079	25.414
0.007925	25.358
0.00795	25.473
0.00795	25.473
0.00795	25.473
0.007975	25.747
0.0079995	26.157
0.0079995	26.157
0.008	26.166
0.008	26.166
0.008	26.166
0.0080005	26.176
0.0080029	26.223
0.0080148	26.478
0.008025	26.719
0.00805	27.391
0.00805	27.391
0.00805	27.391
0.008075	28.174
0.0081	29.055
0.0081	29.055
0.0081	29.055
0.008125	30.023
0.00815	31.065
0.00815	31.065
0.00815	31.065
0.008175	32.169
0.0082	33.323
0.0082	33.323
0.0082	33.323
0.008225	34.517
0.00825	35.736
0.00825	35.736
0.00825	35.736
0.008275	36.971
0.0083	38.21
0.0083	38.21
0.0083	38.21
0.008325	39.441
0.00835	40.654
0.00835	40.654
0.00835	40.654
0.008375	41.838
0.0084	42.985
0.0084	42.985
0.0084	42.985
0.008425	44.084
0.00845	45.128
0.00845	45.128
0.00845	45.128
0.008475	46.111
0.0085	47.025
0.0085	47.025
0.0085	47.025
0.008525	47.866
0.0085498	48.624
0.0085498	48.624
0.00855	48.631
0.00855	48.631
0.00855	48.631
0.0085502	48.638
0.0085514	48.672
0.0085574	48.842
0.008575	49.316
0.0086	49.921
0.0086	49.921
0.0086	49.921
0.008625	50.446
0.00865	50.892
0.00865	50.892
0.00865	50.892
0.008675	51.262
0.0087	51.559
0.0087	51.559
0.0087	51.559
0.008725	51.787
0.00875	51.953
0.00875	51.953
0.00875	51.953
0.008775	52.062
0.0088	52.121
0.0088	52.121
0.0088	52.121
0.008825	52.137
0.00885	52.117
0.00885	52.117
0.00885	52.117
0.008875	52.067
0.0089	51.997
0.0089	51.997
0.0089	51.997
0.008925	51.911
0.00895	51.817
0.00895	51.817
0.00895	51.817
0.008975	51.721
0.0089997	51.629
0.0089997	51.629
0.009	51.628
0.009	51.628
0.009	51.628
0.0090003	51.627
0.009002	51.62
0.0090102	51.587
0.009025	51.531
0.0090489	51.451
0.0090489	51.451
0.00905	51.447
0.00905	51.447
0.00905	51.447
0.0090511	51.442
0.0090564	51.417
0.009075	51.34
0.0090984	51.262
0.0090984	51.262
0.0091	51.255
0.0091	51.255
0.0091	51.255
0.0091016	51.246
0.0091098	51.205
0.009125	51.136
0.0091476	51.056
0.0091476	51.056
0.00915	51.045
0.00915	51.045
0.00915	51.045
0.0091524	51.029
0.0091644	50.957
0.009175	50.902
0.0091967	50.811
0.0091967	50.811
0.0092	50.792
0.0092	50.792
0.0092	50.792
0.0092033	50.765
0.0092196	50.645
0.009225	50.61
0.0092458	50.498
0.0092458	50.498
0.00925	50.465
0.00925	50.465
0.00925	50.465
0.0092542	50.42
0.009275	50.227
0.0092946	50.085
0.0092946	50.085
0.0093	50.03
0.0093	50.03
0.0093	50.03
0.0093054	49.956
0.009325	49.717
0.009343	49.539
0.009343	49.539
0.0093432	49.538
0.0093432	49.538
0.0093432	49.538
0.0093432	49.538
0.0093432	49.538
0.0093432	49.538
0.0093432	49.538
0.0093432	49.538
0.0093432	49.538
0.0093432	49.538
0.0093432	49.538
0.0093432	49.538
0.0093432	49.538
0.0093432	49.538
0.0093432	49.538
0.0093432	49.538
0.0093432	49.538
0.0093432	49.538
0.0093432	49.538
0.0093432	49.538
0.0093432	49.538
0.0093432	49.538
0.0093432	49.538
0.0093432	49.537
0.0093435	49.535
0.0093449	49.521
0.00935	49.444
0.00935	49.444
0.00935	49.444
0.0093551	49.351
0.009375	49.027
0.0093908	48.813
0.0093908	48.813
0.0093912	48.809
0.0093912	48.809
0.0093912	48.809
0.0093912	48.809
0.0093912	48.809
0.0093912	48.809
0.0093912	48.809
0.0093912	48.809
0.0093912	48.809
0.0093912	48.809
0.0093912	48.809
0.0093912	48.809
0.0093912	48.809
0.0093912	48.809
0.0093912	48.809
0.0093912	48.809
0.0093912	48.809
0.0093912	48.809
0.0093912	48.809
0.0093912	48.809
0.0093912	48.809
0.0093912	48.809
0.0093912	48.809
0.0093912	48.808
0.0093912	48.808
0.0093913	48.808
0.0093915	48.805
0.0093925	48.792
0.0093976	48.701
0.0094	48.645
0.0094	48.645
0.0094	48.645
0.0094024	48.585
0.0094146	48.301
0.009425	48.083
0.0094379	47.841
0.0094379	47.841
0.0094383	47.832
0.0094383	47.832
0.0094384	47.832
0.0094384	47.832
0.0094384	47.832
0.0094384	47.832
0.0094384	47.832
0.0094384	47.832
0.0094384	47.832
0.0094384	47.832
0.0094384	47.832
0.0094384	47.832
0.0094384	47.832
0.0094384	47.832
0.0094384	47.832
0.0094384	47.832
0.0094384	47.832
0.0094384	47.832
0.0094384	47.832
0.0094384	47.832
0.0094384	47.832
0.0094384	47.832
0.0094384	47.832
0.0094384	47.832
0.0094385	47.829
0.0094392	47.817
0.0094424	47.749
0.00945	47.532
0.00945	47.532
0.00945	47.532
0.0094576	47.281
0.009475	46.76
0.0094832	46.539
0.0094832	46.539
0.009484	46.518
0.009484	46.518
0.009484	46.518
0.009484	46.518
0.009484	46.518
0.009484	46.518
0.009484	46.518
0.009484	46.518
0.009484	46.518
0.009484	46.518
0.009484	46.518
0.009484	46.518
0.009484	46.518
0.009484	46.518
0.009484	46.518
0.009484	46.518
0.009484	46.518
0.009484	46.518
0.009484	46.518
0.009484	46.518
0.009484	46.518
0.009484	46.518
0.009484	46.518
0.009484	46.518
0.009484	46.518
0.009484	46.518
0.009484	46.517
0.0094841	46.516
0.0094842	46.512
0.0094852	46.487
0.0094897	46.347
0.0095	45.931
0.0095	45.931
0.0095	45.931
0.0095103	45.46
0.009525	44.84
0.0095262	44.794
0.0095262	44.794
0.009527	44.761
0.009527	44.761
0.009527	44.759
0.009527	44.759
0.009527	44.759
0.009527	44.759
0.009527	44.759
0.009527	44.759
0.009527	44.759
0.009527	44.759
0.009527	44.759
0.009527	44.759
0.009527	44.759
0.009527	44.759
0.009527	44.759
0.009527	44.759
0.009527	44.759
0.009527	44.759
0.009527	44.759
0.009527	44.759
0.009527	44.759
0.009527	44.759
0.009527	44.759
0.009527	44.759
0.009527	44.759
0.009527	44.759
0.009527	44.759
0.009527	44.759
0.0095271	44.759
0.0095271	44.757
0.0095273	44.748
0.0095285	44.702
0.0095341	44.448
0.00955	43.516
0.00955	43.516
0.00955	43.516
0.0095648	42.545
0.0095648	42.545
0.0095655	42.502
0.0095655	42.502
0.0095655	42.5
0.0095655	42.5
0.0095655	42.5
0.0095655	42.5
0.0095655	42.5
0.0095655	42.5
0.0095655	42.5
0.0095655	42.5
0.0095655	42.5
0.0095655	42.5
0.0095655	42.5
0.0095655	42.5
0.0095655	42.5
0.0095655	42.5
0.0095655	42.5
0.0095655	42.5
0.0095655	42.5
0.0095655	42.5
0.0095655	42.5
0.0095655	42.5
0.0095655	42.5
0.0095655	42.5
0.0095655	42.5
0.0095655	42.5
0.0095655	42.5
0.0095655	42.5
0.0095655	42.498
0.0095657	42.49
0.0095663	42.452
0.0095693	42.253
0.009575	41.852
0.0095931	40.321
0.0095931	40.321
0.009595	40.144
0.0095968	39.966
0.0096	39.667
0.0096	39.667
0.0096	39.667
0.0096032	39.371
0.0096042	39.273
0.0096042	39.273
0.0096043	39.266
0.0096043	39.266
0.0096044	39.259
0.0096048	39.224
0.0096058	39.128
[truncated: 998,000+ more rows]
