# Supplementary material for: Code and data from an ADALINE network trained with the RTRL and LMS algorithms for an MPPT controller in a photovoltaic system
Source: Data Brief. 2020 Sep 8;32:106296. doi: 10.1016/j.dib.2020.106296 (PMC7495059; doi:10.1016/j.dib.2020.106296)
Supplement: Supplementary file 3 [file mmc3.zip › Data/Computational_Tests/LMS_Case4.csv]

Time (sec)	LMS Power (W)
0	-1.279e-13
5e-05	-0.85973
0.0001	-3.209
0.00015	-6.5901
0.0002	-10.478
0.00025	-14.375
0.0003	-17.886
0.00035	-20.745
0.0004	-22.818
0.00045	-24.11
0.0005	-24.783
0.00055	-24.92
0.0006	-24.635
0.00065	-23.951
0.0007	-22.894
0.00075	-21.5
0.0008	-19.805
0.00085	-17.859
0.0009	-15.737
0.00095	-13.833
0.001	-12.602
0.00105	-11.514
0.0011	-10.51
0.00115	-9.5845
0.0012	-8.7339
0.00125	-7.9532
0.0013	-7.2379
0.00135	-6.5833
0.0014	-5.9849
0.00145	-5.4385
0.0015	-4.94
0.00155	-4.4856
0.0016	-4.0717
0.00165	-3.6949
0.0017	-3.3522
0.00175	-3.0435
0.0018	-2.7706
0.00185	-2.5346
0.0019	-2.3353
0.00195	-2.1711
0.002	-2.0387
0.00205	-1.934
0.0021	-1.8518
0.00215	-1.7864
0.0022	-1.7321
0.00225	-1.6836
0.0023	-1.6358
0.00235	-1.585
0.0024	-1.5281
0.00245	-1.4635
0.0025	-1.3904
0.00255	-1.3094
0.0026	-1.2217
0.00265	-1.1295
0.0027	-1.0353
0.00275	-0.94186
0.0028	-0.85287
0.00285	-0.77208
0.0029	-0.69933
0.00295	-0.63545
0.003	-0.58111
0.00305	-0.53644
0.0031	-0.50098
0.00315	-0.47375
0.0032	-0.45331
0.00325	-0.43796
0.0033	-0.42574
0.00335	-0.41471
0.0034	-0.403
0.00345	-0.38911
0.0035	-0.37183
0.00355	-0.35041
0.0036	-0.32435
0.00365	-0.29352
0.0037	-0.2582
0.00375	-0.21899
0.0038	-0.17673
0.00385	-0.13252
0.0039	-0.087506
0.00395	-0.042825
0.004	0.00048169
0.00405	0.041535
0.0041	0.079675
0.00415	0.11449
0.0042	0.14585
0.00425	0.17387
0.0043	0.19892
0.00435	0.22154
0.0044	0.24244
0.00445	0.2624
0.0045	0.28222
0.00455	0.30267
0.0046	0.3244
0.00465	0.34795
0.0047	0.3737
0.00475	0.40182
0.0048	0.43232
0.00485	0.46502
0.0049	0.49962
0.00495	0.53568
0.005	0.57271
0.00505	0.61022
0.0051	0.64767
0.00515	0.68454
0.0052	0.72037
0.00525	0.75487
0.0053	0.78781
0.00535	0.81913
0.0054	0.84889
0.00545	0.87729
0.0055	0.9046
0.00555	0.93116
0.0056	0.95735
0.00565	0.98358
0.0057	1.0102
0.00575	1.0376
0.0058	1.0659
0.00585	1.0953
0.0059	1.126
0.00595	1.1579
0.006	1.1909
0.00605	1.2248
0.0061	1.2595
0.00615	1.2946
0.0062	1.3298
0.00625	1.365
0.0063	1.3998
0.00635	1.434
0.0064	1.4676
0.00645	1.5003
0.0065	1.5322
0.00655	1.5633
0.0066	1.5938
0.00665	1.6237
0.0067	1.6532
0.00675	1.6826
0.0068	1.712
0.00685	1.7416
0.0069	1.7716
0.00695	1.8021
0.007	1.8333
0.00705	1.865
0.0071	1.8974
0.00715	1.9303
0.0072	1.9637
0.00725	1.9975
0.0073	2.0315
0.00735	2.0655
0.0074	2.0994
0.00745	2.1331
0.0075	2.1665
0.00755	2.1995
0.0076	2.232
0.00765	2.2641
0.0077	2.2957
0.00775	2.327
0.0078	2.358
0.00785	2.3887
0.0079	2.4194
0.00795	2.4501
0.008	2.481
0.00805	2.512
0.0081	2.5433
0.00815	2.575
0.0082	2.607
0.00825	2.6393
0.0083	2.672
0.00835	2.7049
0.0084	2.7379
0.00845	2.7711
0.0085	2.8043
0.00855	2.8374
0.0086	2.8703
0.00865	2.9031
0.0087	2.9356
0.00875	2.9678
0.0088	2.9998
0.00885	3.0315
0.0089	3.063
0.00895	3.0943
0.009	3.1255
0.00905	3.1566
0.0091	3.1877
0.00915	3.219
0.0092	3.2503
0.00925	3.2818
0.0093	3.3135
0.00935	3.3454
0.0094	3.3775
0.00945	3.4097
0.0095	3.4421
0.00955	3.4746
0.0096	3.5071
0.00965	3.5396
0.0097	3.5721
0.00975	3.6045
0.0098	3.6367
0.00985	3.6688
0.0099	3.7007
0.00995	3.7324
0.01	3.764
0.01005	3.7954
0.0101	3.8267
0.01015	3.858
0.0102	3.8891
0.01025	3.9204
0.0103	3.9516
0.01035	3.9829
0.0104	4.0143
0.01045	4.0459
0.0105	4.0775
0.01055	4.1093
0.0106	4.1411
0.01065	4.1731
0.0107	4.2051
0.01075	4.2371
0.0108	4.2691
0.01085	4.3011
0.0109	4.333
0.01095	4.3648
0.011	4.3965
0.01105	4.4281
0.0111	4.4595
0.01115	4.4909
0.0112	4.5221
0.01125	4.5533
0.0113	4.5844
0.01135	4.6156
0.0114	4.6467
0.01145	4.6778
0.0115	4.709
0.01155	4.7402
0.0116	4.7715
0.01165	4.8029
0.0117	4.8344
0.01175	4.8659
0.0118	4.8975
0.01185	4.9291
0.0119	4.9607
0.01195	4.9923
0.012	5.0238
0.01205	5.0554
0.0121	5.0868
0.01215	5.1182
0.0122	5.1495
0.01225	5.1807
0.0123	5.2118
0.01235	5.2429
0.0124	5.2739
0.01245	5.3049
0.0125	5.3359
0.01255	5.3668
0.0126	5.3978
0.01265	5.4288
0.0127	5.4598
0.01275	5.4909
0.0128	5.5221
0.01285	5.5533
0.0129	5.5845
0.01295	5.6158
0.013	5.6471
0.01305	5.6784
0.0131	5.7096
0.01315	5.7409
0.0132	5.7721
0.01325	5.8033
0.0133	5.8344
0.01335	5.8655
0.0134	5.8965
0.01345	5.9274
0.0135	5.9583
0.01355	5.9892
0.0136	6.02
0.01365	6.0508
0.0137	6.0816
0.01375	6.1125
0.0138	6.1433
0.01385	6.1742
0.0139	6.2051
0.01395	6.2361
0.014	6.267
0.01405	6.298
0.0141	6.3291
0.01415	6.3601
0.0142	6.3912
0.01425	6.4222
0.0143	6.4532
0.01435	6.4842
0.0144	6.5152
0.01445	6.5461
0.0145	6.5769
0.01455	6.6078
0.0146	6.6386
0.01465	6.6693
0.0147	6.7001
0.01475	6.7308
0.0148	6.7615
0.01485	6.7922
0.0149	6.8229
0.01495	6.8536
0.015	6.8844
0.01505	6.9151
0.0151	6.9459
0.01515	6.9767
0.0152	7.0076
0.01525	7.0384
0.0153	7.0693
0.01535	7.1002
0.0154	7.131
0.01545	7.1619
0.0155	7.1927
0.01555	7.2235
0.0156	7.2543
0.01565	7.285
0.0157	7.3157
0.01575	7.3464
0.0158	7.377
0.01585	7.4077
0.0159	7.4383
0.01595	7.4689
0.016	7.4995
0.01605	7.5301
0.0161	7.5608
0.01615	7.5914
0.0162	7.6221
0.01625	7.6528
0.0163	7.6835
0.01635	7.7142
0.0164	7.7449
0.01645	7.7757
0.0165	7.8064
0.01655	7.8372
0.0166	7.8679
0.01665	7.8986
0.0167	7.9293
0.01675	7.96
0.0168	7.9906
0.01685	8.0212
0.0169	8.0518
0.01695	8.0824
0.017	8.113
0.01705	8.1436
0.0171	8.1741
0.01715	8.2047
0.0172	8.2353
0.01725	8.2658
0.0173	8.2964
0.01735	8.327
0.0174	8.3576
0.01745	8.3883
0.0175	8.4189
0.01755	8.4496
0.0176	8.4802
0.01765	8.5109
0.0177	8.5416
0.01775	8.5722
0.0178	8.6029
0.01785	8.6335
0.0179	8.6641
0.01795	8.6947
0.018	8.7253
0.01805	8.7559
0.0181	8.7864
0.01815	8.817
0.0182	8.8475
0.01825	8.8781
0.0183	8.9086
0.01835	8.9391
0.0184	8.9697
0.01845	9.0003
0.0185	9.0308
0.01855	9.0614
0.0186	9.092
0.01865	9.1226
0.0187	9.1533
0.01875	9.1839
0.0188	9.2145
0.01885	9.2451
0.0189	9.2758
0.01895	9.3064
0.019	9.337
0.01905	9.3676
0.0191	9.3982
0.01915	9.4288
0.0192	9.4593
0.01925	9.4899
0.0193	9.5204
0.01935	9.551
0.0194	9.5815
0.01945	9.6121
0.0195	9.6426
0.01955	9.6732
0.0196	9.7037
0.01965	9.7343
0.0197	9.7649
0.01975	9.7955
0.0198	9.8261
0.01985	9.8567
0.0199	9.8873
0.01995	9.918
0.02	9.9486
0.02005	9.9792
0.0201	10.01
0.02015	10.04
0.0202	10.071
0.02025	10.102
0.0203	10.132
0.02035	10.163
0.0204	10.193
0.02045	10.224
0.0205	10.255
0.02055	10.285
0.0206	10.316
0.02065	10.346
0.0207	10.377
0.02075	10.408
0.0208	10.438
0.02085	10.469
0.0209	10.499
0.02095	10.53
0.021	10.561
0.02105	10.591
0.0211	10.622
0.02115	10.653
0.0212	10.683
0.02125	10.714
0.0213	10.745
0.02135	10.775
0.0214	10.806
0.02145	10.836
0.0215	10.867
0.02155	10.898
0.0216	10.928
0.02165	10.959
0.0217	10.99
0.02175	11.02
0.0218	11.051
0.02185	11.082
0.0219	11.112
0.02195	11.143
0.022	11.173
0.02205	11.204
0.0221	11.235
0.02215	11.266
0.0222	11.296
0.02225	11.327
0.0223	11.358
0.02235	11.388
0.0224	11.419
0.02245	11.45
0.0225	11.48
0.02255	11.511
0.0226	11.542
0.02265	11.573
0.0227	11.603
0.02275	11.634
0.0228	11.665
0.02285	11.695
0.0229	11.726
0.02295	11.757
0.023	11.787
0.02305	11.818
0.0231	11.849
0.02315	11.88
0.0232	11.91
0.02325	11.941
0.0233	11.972
0.02335	12.003
0.0234	12.033
0.02345	12.064
0.0235	12.095
0.02355	12.126
0.0236	12.157
0.02365	12.187
0.0237	12.218
0.02375	12.249
0.0238	12.28
0.02385	12.311
0.0239	12.341
0.02395	12.372
0.024	12.403
0.02405	12.434
0.0241	12.464
0.02415	12.495
0.0242	12.526
0.02425	12.557
0.0243	12.588
0.02435	12.619
0.0244	12.649
0.02445	12.68
0.0245	12.711
0.02455	12.742
0.0246	12.773
0.02465	12.804
0.0247	12.835
0.02475	12.865
0.0248	12.896
0.02485	12.927
0.0249	12.958
0.02495	12.989
0.025	13.02
0.02505	13.051
0.0251	13.082
0.02515	13.112
0.0252	13.143
0.02525	13.174
0.0253	13.205
0.02535	13.236
0.0254	13.267
0.02545	13.298
0.0255	13.329
0.02555	13.36
0.0256	13.391
0.02565	13.422
0.0257	13.453
0.02575	13.484
0.0258	13.515
0.02585	13.546
0.0259	13.577
0.02595	13.608
0.026	13.639
0.02605	13.669
0.0261	13.7
0.02615	13.731
0.0262	13.762
0.02625	13.793
0.0263	13.824
0.02635	13.855
0.0264	13.886
0.02645	13.917
0.0265	13.948
0.02655	13.98
0.0266	14.011
0.02665	14.042
0.0267	14.073
0.02675	14.104
0.0268	14.135
0.02685	14.166
0.0269	14.197
0.02695	14.228
0.027	14.259
0.02705	14.29
0.0271	14.321
0.02715	14.352
0.0272	14.384
0.02725	14.415
0.0273	14.446
0.02735	14.477
0.0274	14.508
0.02745	14.539
0.0275	14.57
0.02755	14.601
0.0276	14.632
0.02765	14.664
0.0277	14.695
0.02775	14.726
0.0278	14.757
0.02785	14.788
0.0279	14.819
0.02795	14.851
0.028	14.882
0.02805	14.913
0.0281	14.944
0.02815	14.976
0.0282	15.007
0.02825	15.038
0.0283	15.069
0.02835	15.1
0.0284	15.132
0.02845	15.163
0.0285	15.194
0.02855	15.225
0.0286	15.257
0.02865	15.288
0.0287	15.319
0.02875	15.35
0.0288	15.382
0.02885	15.413
0.0289	15.444
0.02895	15.476
0.029	15.507
0.02905	15.538
0.0291	15.57
0.02915	15.601
0.0292	15.632
0.02925	15.664
0.0293	15.695
0.02935	15.726
0.0294	15.758
0.02945	15.789
0.0295	15.82
0.02955	15.852
0.0296	15.883
0.02965	15.914
0.0297	15.946
0.02975	15.977
0.0298	16.009
0.02985	16.04
0.0299	16.071
0.02995	16.103
0.03	16.134
0.03005	16.166
0.0301	16.197
0.03015	16.229
0.0302	16.26
0.03025	16.292
0.0303	16.323
0.03035	16.354
0.0304	16.386
0.03045	16.417
0.0305	16.449
0.03055	16.48
0.0306	16.512
0.03065	16.543
0.0307	16.575
0.03075	16.606
0.0308	16.638
0.03085	16.67
0.0309	16.701
0.03095	16.733
0.031	16.764
0.03105	16.796
0.0311	16.827
0.03115	16.859
0.0312	16.89
0.03125	16.922
0.0313	16.954
0.03135	16.985
0.0314	17.017
0.03145	17.048
0.0315	17.08
0.03155	17.112
0.0316	17.143
0.03165	17.175
0.0317	17.207
0.03175	17.238
0.0318	17.27
0.03185	17.302
0.0319	17.333
0.03195	17.365
0.032	17.397
0.03205	17.428
0.0321	17.46
0.03215	17.492
0.0322	17.523
0.03225	17.555
0.0323	17.587
0.03235	17.618
0.0324	17.65
0.03245	17.682
0.0325	17.714
0.03255	17.745
0.0326	17.777
0.03265	17.809
0.0327	17.841
0.03275	17.873
0.0328	17.904
0.03285	17.936
0.0329	17.968
0.03295	18
0.033	18.032
0.03305	18.063
0.0331	18.095
0.03315	18.127
0.0332	18.159
0.03325	18.191
0.0333	18.223
0.03335	18.254
0.0334	18.286
0.03345	18.318
0.0335	18.35
0.03355	18.382
0.0336	18.414
0.03365	18.446
0.0337	18.478
0.03375	18.51
0.0338	18.541
0.03385	18.573
0.0339	18.605
0.03395	18.637
0.034	18.669
0.03405	18.701
0.0341	18.733
0.03415	18.765
0.0342	18.797
0.03425	18.829
0.0343	18.861
0.03435	18.893
0.0344	18.925
0.03445	18.957
0.0345	18.989
0.03455	19.021
0.0346	19.053
0.03465	19.085
0.0347	19.117
0.03475	19.149
0.0348	19.181
0.03485	19.213
0.0349	19.246
0.03495	19.278
0.035	19.31
0.03505	19.342
0.0351	19.374
0.03515	19.406
0.0352	19.438
0.03525	19.47
0.0353	19.502
0.03535	19.534
0.0354	19.567
0.03545	19.599
0.0355	19.631
0.03555	19.663
0.0356	19.695
0.03565	19.727
0.0357	19.76
0.03575	19.792
0.0358	19.824
0.03585	19.856
0.0359	19.888
0.03595	19.921
0.036	19.953
0.03605	19.985
0.0361	20.017
0.03615	20.05
0.0362	20.082
0.03625	20.114
0.0363	20.146
0.03635	20.179
0.0364	20.211
0.03645	20.243
0.0365	20.276
0.03655	20.308
0.0366	20.34
0.03665	20.372
0.0367	20.405
0.03675	20.437
0.0368	20.469
0.03685	20.502
0.0369	20.534
0.03695	20.567
0.037	20.599
0.03705	20.631
0.0371	20.664
0.03715	20.696
0.0372	20.728
0.03725	20.761
0.0373	20.793
0.03735	20.826
0.0374	20.858
0.03745	20.891
0.0375	20.923
0.03755	20.955
0.0376	20.988
0.03765	21.02
0.0377	21.053
0.03775	21.085
0.0378	21.118
0.03785	21.15
0.0379	21.183
0.03795	21.215
0.038	21.248
0.03805	21.28
0.0381	21.313
0.03815	21.345
0.0382	21.378
0.03825	21.41
0.0383	21.443
0.03835	21.476
0.0384	21.508
0.03845	21.541
0.0385	21.573
0.03855	21.606
0.0386	21.639
0.03865	21.671
0.0387	21.704
0.03875	21.736
0.0388	21.769
0.03885	21.802
0.0389	21.834
0.03895	21.867
0.039	21.9
0.03905	21.932
0.0391	21.965
0.03915	21.998
0.0392	22.03
0.03925	22.063
0.0393	22.096
0.03935	22.128
0.0394	22.161
0.03945	22.194
0.0395	22.227
0.03955	22.259
0.0396	22.292
0.03965	22.325
0.0397	22.358
0.03975	22.39
0.0398	22.423
0.03985	22.456
0.0399	22.489
0.03995	22.521
0.04	22.554
0.04005	22.587
0.0401	22.62
0.04015	22.653
0.0402	22.685
0.04025	22.718
0.0403	22.751
0.04035	22.784
0.0404	22.817
0.04045	22.85
0.0405	22.883
0.04055	22.915
0.0406	22.948
0.04065	22.981
0.0407	23.014
0.04075	23.047
0.0408	23.08
0.04085	23.113
0.0409	23.146
0.04095	23.179
0.041	23.212
0.04105	23.245
0.0411	23.278
0.04115	23.311
0.0412	23.344
0.04125	23.377
0.0413	23.41
0.04135	23.443
0.0414	23.476
0.04145	23.509
0.0415	23.542
0.04155	23.575
0.0416	23.608
0.04165	23.641
0.0417	23.674
0.04175	23.707
0.0418	23.74
0.04185	23.773
0.0419	23.806
0.04195	23.839
0.042	23.872
0.04205	23.905
0.0421	23.938
0.04215	23.972
0.0422	24.005
0.04225	24.038
0.0423	24.071
0.04235	24.104
0.0424	24.137
0.04245	24.17
0.0425	24.204
0.04255	24.237
0.0426	24.27
0.04265	24.303
0.0427	24.336
0.04275	24.37
0.0428	24.403
0.04285	24.436
0.0429	24.469
0.04295	24.502
0.043	24.536
0.04305	24.569
0.0431	24.602
0.04315	24.635
0.0432	24.669
0.04325	24.702
0.0433	24.735
0.04335	24.769
0.0434	24.802
0.04345	24.835
0.0435	24.869
0.04355	24.902
0.0436	24.935
0.04365	24.969
0.0437	25.002
0.04375	25.035
0.0438	25.069
0.04385	25.102
0.0439	25.135
0.04395	25.169
0.044	25.202
0.04405	25.235
0.0441	25.269
0.04415	25.302
0.0442	25.336
0.04425	25.369
0.0443	25.403
0.04435	25.436
0.0444	25.469
0.04445	25.503
0.0445	25.536
0.04455	25.57
0.0446	25.603
0.04465	25.637
0.0447	25.67
0.04475	25.704
0.0448	25.737
0.04485	25.771
0.0449	25.804
0.04495	25.838
0.045	25.871
0.04505	25.905
0.0451	25.938
0.04515	25.972
0.0452	26.006
0.04525	26.039
0.0453	26.073
0.04535	26.106
0.0454	26.14
0.04545	26.174
0.0455	26.207
0.04555	26.241
0.0456	26.274
0.04565	26.308
0.0457	26.342
0.04575	26.375
0.0458	26.409
0.04585	26.443
0.0459	26.476
0.04595	26.51
0.046	26.544
0.04605	26.577
0.0461	26.611
0.04615	26.645
0.0462	26.678
0.04625	26.712
0.0463	26.746
0.04635	26.78
0.0464	26.813
0.04645	26.847
0.0465	26.881
0.04655	26.915
0.0466	26.948
0.04665	26.982
0.0467	27.016
0.04675	27.05
0.0468	27.084
0.04685	27.117
0.0469	27.151
0.04695	27.185
0.047	27.219
0.04705	27.253
0.0471	27.287
0.04715	27.32
0.0472	27.354
0.04725	27.388
0.0473	27.422
0.04735	27.456
0.0474	27.49
0.04745	27.524
0.0475	27.558
0.04755	27.591
0.0476	27.625
0.04765	27.659
0.0477	27.693
0.04775	27.727
0.0478	27.761
0.04785	27.795
0.0479	27.829
0.04795	27.863
0.048	27.897
0.04805	27.931
0.0481	27.965
0.04815	27.999
0.0482	28.033
0.04825	28.067
0.0483	28.101
0.04835	28.135
0.0484	28.169
0.04845	28.203
0.0485	28.237
0.04855	28.271
0.0486	28.305
0.04865	28.339
0.0487	28.373
0.04875	28.407
0.0488	28.442
0.04885	28.476
0.0489	28.51
0.04895	28.544
0.049	28.578
0.04905	28.612
0.0491	28.646
0.04915	28.68
0.0492	28.715
0.04925	28.749
0.0493	28.783
0.04935	28.817
0.0494	28.851
0.04945	28.885
0.0495	28.92
0.04955	28.954
0.0496	28.988
0.04965	29.022
0.0497	29.056
0.04975	29.091
0.0498	29.125
0.04985	29.159
0.0499	29.193
0.04995	29.228
0.05	29.262
0.05005	29.296
0.0501	29.331
0.05015	29.366
0.0502	29.404
0.05025	29.445
0.0503	29.49
0.05035	29.543
0.0504	29.603
0.05045	29.672
0.0505	29.751
0.05055	29.84
0.0506	29.939
0.05065	30.047
0.0507	30.163
0.05075	30.285
0.0508	30.412
0.05085	30.542
0.0509	30.673
0.05095	30.803
0.051	30.93
0.05105	31.053
0.0511	31.171
0.05115	31.283
0.0512	31.391
0.05125	31.494
0.0513	31.593
0.05135	31.69
0.0514	31.786
0.05145	31.883
0.0515	31.982
0.05155	32.085
0.0516	32.193
0.05165	32.307
0.0517	32.427
0.05175	32.553
0.0518	32.686
0.05185	32.824
0.0519	32.966
0.05195	33.11
0.052	33.256
0.05205	33.402
0.0521	33.545
0.05215	33.686
0.0522	33.822
0.05225	33.953
0.0523	34.079
0.05235	34.2
0.0524	34.316
0.05245	34.428
0.0525	34.538
0.05255	34.646
0.0526	34.754
0.05265	34.864
0.0527	34.977
0.05275	35.093
0.0528	35.215
0.05285	35.341
0.0529	35.472
0.05295	35.609
0.053	35.75
0.05305	35.894
0.0531	36.04
0.05315	36.187
0.0532	36.334
0.05325	36.479
0.0533	36.621
0.05335	36.76
0.0534	36.895
0.05345	37.024
0.0535	37.15
0.05355	37.271
0.0536	37.389
0.05365	37.505
0.0537	37.619
0.05375	37.733
0.0538	37.849
0.05385	37.967
0.0539	38.087
0.05395	38.212
0.054	38.341
0.05405	38.475
0.0541	38.612
0.05415	38.753
0.0542	38.897
0.05425	39.043
0.0543	39.19
0.05435	39.336
0.0544	39.481
0.05445	39.624
0.0545	39.763
0.05455	39.899
0.0546	40.032
0.05465	40.16
0.0547	40.285
0.05475	40.408
0.0548	40.528
0.05485	40.647
0.0549	40.767
0.05495	40.887
0.055	41.009
0.05505	41.133
0.0551	41.261
0.05515	41.392
0.0552	41.527
0.05525	41.665
0.0553	41.807
0.05535	41.95
0.0554	42.096
0.05545	42.242
0.0555	42.388
0.05555	42.532
0.0556	42.675
0.05565	42.816
0.0557	42.953
0.05575	43.087
0.0558	43.219
0.05585	43.347
0.0559	43.474
0.05595	43.598
0.056	43.722
0.05605	43.845
0.0561	43.97
0.05615	44.096
0.0562	44.224
0.05625	44.354
0.0563	44.487
0.05635	44.624
0.0564	44.763
0.05645	44.905
0.0565	45.048
0.05655	45.193
0.0566	45.339
0.05665	45.484
0.0567	45.628
0.05675	45.771
0.0568	45.912
0.05685	46.051
0.0569	46.187
0.05695	46.321
0.057	46.453
0.05705	46.583
0.0571	46.711
0.05715	46.839
0.0572	46.966
0.05725	47.094
0.0573	47.224
0.05735	47.355
0.0574	47.488
0.05745	47.623
0.0575	47.761
0.05755	47.901
0.0576	48.043
0.05765	48.187
0.0577	48.331
0.05775	48.477
0.0578	48.622
0.05785	48.766
0.0579	48.909
0.05795	49.051
0.058	49.191
0.05805	49.329
0.0581	49.465
0.05815	49.599
0.0582	49.732
0.05825	49.863
0.0583	49.995
0.05835	50.126
0.0584	50.257
0.05845	50.39
0.0585	50.524
0.05855	50.66
0.0586	50.797
0.05865	50.936
0.0587	51.077
0.05875	51.219
0.0588	51.363
0.05885	51.508
0.0589	51.652
0.05895	51.797
0.059	51.942
0.05905	52.085
0.0591	52.227
0.05915	52.368
0.0592	52.507
0.05925	52.645
0.0593	52.782
0.05935	52.918
0.0594	53.052
0.05945	53.187
0.0595	53.321
0.05955	53.456
0.0596	53.591
0.05965	53.728
0.0597	53.865
0.05975	54.004
0.0598	54.145
0.05985	54.287
0.0599	54.429
0.05995	54.573
0.06	54.718
0.06005	54.862
0.0601	55.004
0.06015	55.137
0.0602	55.255
0.06025	55.355
0.0603	55.434
0.06035	55.489
0.0604	55.521
0.06045	55.533
0.0605	55.528
0.06055	55.51
0.0606	55.483
0.06065	55.454
0.0607	55.424
0.06075	55.397
0.0608	55.376
0.06085	55.36
0.0609	55.349
0.06095	55.343
0.061	55.338
0.06105	55.334
0.0611	55.328
0.06115	55.317
0.0612	55.301
0.06125	55.278
0.0613	55.248
0.06135	55.212
0.0614	55.17
0.06145	55.124
0.0615	55.076
0.06155	55.026
0.0616	54.976
0.06165	54.928
0.0617	54.882
0.06175	54.839
0.0618	54.799
0.06185	54.76
0.0619	54.724
0.06195	54.688
0.062	54.652
0.06205	54.616
0.0621	54.578
0.06215	54.538
0.0622	54.496
0.06225	54.452
0.0623	54.406
0.06235	54.357
0.0624	54.308
0.06245	54.258
0.0625	54.207
0.06255	54.157
0.0626	54.107
0.06265	54.057
0.0627	54.009
0.06275	53.961
0.0628	53.914
0.06285	53.867
0.0629	53.821
0.06295	53.775
0.063	53.728
0.06305	53.681
0.0631	53.634
0.06315	53.586
0.0632	53.536
0.06325	53.486
0.0633	53.435
0.06335	53.384
0.0634	53.332
0.06345	53.279
0.0635	53.227
0.06355	53.174
0.0636	53.121
0.06365	53.068
0.0637	53.015
0.06375	52.962
0.0638	52.91
0.06385	52.857
0.0639	52.805
0.06395	52.752
0.064	52.7
0.06405	52.647
0.0641	52.593
0.06415	52.54
0.0642	52.485
0.06425	52.429
0.0643	52.373
0.06435	52.316
0.0644	52.259
0.06445	52.201
0.0645	52.143
0.06455	52.085
0.0646	52.027
0.06465	51.969
0.0647	51.911
0.06475	51.853
0.0648	51.795
0.06485	51.736
0.0649	51.677
0.06495	51.618
0.065	51.557
0.06505	51.496
0.0651	51.435
0.06515	51.372
0.0652	51.309
0.06525	51.245
0.0653	51.18
0.06535	51.115
0.0654	51.048
0.06545	50.981
0.0655	50.912
0.06555	50.843
0.0656	50.774
0.06565	50.704
0.0657	50.634
0.06575	50.563
0.0658	50.492
0.06585	50.422
0.0659	50.351
0.06595	50.279
0.066	50.207
0.06605	50.134
0.0661	50.059
0.06615	49.983
0.0662	49.906
0.06625	49.827
0.0663	49.746
0.06635	49.663
0.0664	49.579
0.06645	49.494
0.0665	49.407
0.06655	49.318
0.0666	49.227
0.06665	49.133
0.0667	49.036
0.06675	48.937
0.0668	48.836
0.06685	48.732
0.0669	48.625
0.06695	48.516
0.067	48.404
0.06705	48.29
0.0671	48.173
0.06715	48.053
0.0672	47.93
0.06725	47.803
0.0673	47.671
0.06735	47.534
0.0674	47.391
0.06745	47.24
0.0675	47.081
0.06755	46.912
0.0676	46.733
0.06765	46.541
0.0677	46.336
0.06775	46.115
0.0678	45.877
0.06785	45.617
0.0679	45.331
0.06795	45.013
0.068	44.656
0.06805	44.25
0.0681	43.781
0.06815	43.229
0.0682	42.567
0.06825	41.751
0.0683	40.716
0.06835	39.352
0.0684	37.467
0.06845	34.729
0.0685	31.083
0.06855	27.715
0.0686	24.736
0.06865	22.102
0.0687	19.936
0.06875	19.128
0.0688	19.631
0.06885	21.25
0.0689	23.794
0.06895	27.048
0.069	30.799
0.06905	34.814
0.0691	38.837
0.06915	42.607
0.0692	45.87
0.06925	48.409
0.0693	50.061
0.06935	50.736
0.0694	50.431
0.06945	49.224
0.0695	47.269
0.06955	44.769
0.0696	41.964
0.06965	39.094
0.0697	36.391
0.06975	34.051
0.0698	32.231
0.06985	31.036
0.0699	30.525
0.06995	30.68
0.07	31.373
0.07005	32.519
0.0701	34.056
0.07015	35.903
0.0702	37.939
0.07025	40.008
0.0703	41.938
0.07035	43.565
0.0704	44.766
0.07045	45.467
0.0705	45.658
0.07055	45.379
0.0706	44.716
0.07065	43.79
0.0707	42.731
0.07075	41.67
0.0708	40.709
0.07085	39.931
0.0709	39.386
0.07095	39.09
0.071	39.038
0.07105	39.206
0.0711	39.567
0.07115	40.076
0.0712	40.685
0.07125	41.338
0.0713	41.976
0.07135	42.544
0.0714	42.996
0.07145	43.299
0.0715	43.435
0.07155	43.403
0.0716	43.218
0.07165	42.908
0.0717	42.507
0.07175	42.056
0.0718	41.594
0.07185	41.155
0.0719	40.769
0.07195	40.454
0.072	40.224
0.07205	40.081
0.0721	40.024
0.07215	40.045
0.0722	40.13
0.07225	40.265
0.0723	40.432
0.07235	40.613
0.0724	40.79
0.07245	40.947
0.0725	41.068
0.07255	41.145
0.0726	41.17
0.07265	41.142
0.0727	41.06
0.07275	40.931
0.0728	40.763
0.07285	40.564
0.0729	40.345
0.07295	40.118
0.073	39.89
0.07305	39.67
0.0731	39.463
0.07315	39.275
0.0732	39.108
0.07325	38.961
0.0733	38.835
0.07335	38.727
0.0734	38.635
0.07345	38.555
0.0735	38.483
0.07355	38.416
0.0736	38.349
0.07365	38.278
0.0737	38.2
0.07375	38.112
0.0738	38.011
0.07385	37.894
0.0739	37.759
0.07395	37.604
0.074	37.427
0.07405	37.225
0.0741	36.995
0.07415	36.733
0.0742	36.435
0.07425	36.093
0.0743	35.696
0.07435	35.231
0.0744	34.676
0.07445	33.997
0.0745	33.142
0.07455	32.028
0.0746	30.506
0.07465	28.351
0.0747	25.489
0.07475	22.794
0.0748	20.387
0.07485	18.249
0.0749	16.351
0.07495	14.816
0.075	14.485
0.07505	15.327
0.0751	17.159
0.07515	19.81
0.0752	23.065
0.07525	26.702
0.0753	30.484
0.07535	34.101
0.0754	37.171
0.07545	39.405
0.0755	40.642
0.07555	40.855
0.0756	40.136
0.07565	38.669
0.0757	36.707
0.07575	34.53
0.0758	32.42
0.07585	30.612
0.0759	29.286
0.07595	28.49
0.076	28.238
0.07605	28.471
0.0761	29.105
0.07615	30.075
0.0762	31.295
0.07625	32.656
0.0763	34.029
0.07635	35.279
0.0764	36.289
0.07645	36.97
0.0765	37.275
0.07655	37.202
0.0766	36.789
0.07665	36.107
0.0767	35.251
0.07675	34.323
0.0768	33.419
0.07685	32.618
0.0769	31.985
0.07695	31.552
0.077	31.329
0.07705	31.307
0.0771	31.467
0.07715	31.779
0.0772	32.206
0.07725	32.703
0.0773	33.222
0.07735	33.713
0.0774	34.133
0.07745	34.445
0.0775	34.625
0.07755	34.661
0.0776	34.558
0.07765	34.329
0.0777	34.002
0.07775	33.608
0.0778	33.18
0.07785	32.754
0.0779	32.358
0.07795	32.015
0.078	31.737
0.07805	31.533
0.0781	31.405
0.07815	31.35
0.0782	31.36
0.07825	31.424
0.0783	31.528
0.07835	31.66
0.0784	31.803
0.07845	31.942
0.0785	32.066
0.07855	32.161
0.0786	32.219
0.07865	32.234
0.0787	32.203
0.07875	32.125
0.0788	32.003
0.07885	31.843
0.0789	31.652
0.07895	31.435
0.079	31.201
0.07905	30.956
0.0791	30.706
0.07915	30.456
0.0792	30.206
0.07925	29.958
0.0793	29.711
0.07935	29.462
0.0794	29.205
0.07945	28.935
0.0795	28.642
0.07955	28.315
0.0796	27.94
0.07965	27.495
0.0797	26.951
0.07975	26.263
0.0798	25.359
0.07985	24.131
0.0799	22.376
0.07995	20.113
0.08	18.045
0.08005	16.179
0.0801	14.511
0.08015	13.025
0.0802	11.698
0.08025	10.654
0.0803	10.662
0.08035	11.707
0.0804	13.622
0.08045	16.227
0.0805	19.324
0.08055	22.703
0.0806	26.135
0.08065	29.381
0.0807	32.206
0.08075	34.402
0.0808	35.811
0.08085	36.343
0.0809	35.985
0.08095	34.801
0.081	32.926
0.08105	30.546
0.0811	27.879
0.08115	25.146
0.0812	22.558
0.08125	20.297
0.0813	18.505
0.08135	17.282
0.0814	16.684
0.08145	16.709
0.0815	17.191
0.08155	18.049
0.0816	19.246
0.08165	20.742
0.0817	22.472
0.08175	24.328
0.0818	26.163
0.08185	27.81
0.0819	29.119
0.08195	29.978
0.082	30.331
0.08205	30.181
0.0821	29.586
0.08215	28.646
0.0822	27.49
0.08225	26.258
0.0823	25.079
0.08235	24.049
0.0824	23.237
0.08245	22.681
0.0825	22.38
0.08255	22.308
0.0826	22.441
0.08265	22.749
0.0827	23.204
0.08275	23.771
0.0828	24.412
0.08285	25.086
0.0829	25.744
0.08295	26.337
0.083	26.821
0.08305	27.159
0.0831	27.328
0.08315	27.32
0.0832	27.141
0.08325	26.814
0.0833	26.369
0.08335	25.846
0.0834	25.286
0.08345	24.726
0.0835	24.195
0.08355	23.713
0.0836	23.287
0.08365	22.917
0.0837	22.593
0.08375	22.302
0.0838	22.029
0.08385	21.758
0.0839	21.467
0.08395	21.131
0.084	20.715
0.08405	20.174
0.0841	19.442
0.08415	18.418
0.0842	16.932
0.08425	15.278
0.0843	13.754
0.08435	12.366
0.0844	11.115
0.08445	9.9941
0.0845	8.9904
0.08455	8.0917
0.0846	7.7753
0.08465	8.4373
0.0847	9.9283
0.08475	12.098
0.0848	14.762
0.08485	17.731
0.0849	20.797
0.08495	23.745
0.085	26.36
0.08505	28.447
0.0851	29.85
0.08515	30.473
0.0852	30.287
0.08525	29.337
0.0853	27.731
0.08535	25.628
0.0854	23.219
0.08545	20.708
0.0855	18.288
0.08555	16.131
0.0856	14.374
0.08565	13.117
0.0857	12.419
0.08575	12.283
0.0858	12.556
0.08585	13.115
0.0859	13.918
0.08595	14.946
0.086	16.182
0.08605	17.592
0.0861	19.111
0.08615	20.634
0.0862	22.035
0.08625	23.186
0.0863	23.981
0.08635	24.358
0.0864	24.301
0.08645	23.842
0.0865	23.055
0.08655	22.043
0.0866	20.924
0.08665	19.812
0.0867	18.803
0.08675	17.954
0.0868	17.306
0.08685	16.861
0.0869	16.59
0.08695	16.452
0.087	16.406
0.08705	16.416
0.0871	16.461
0.08715	16.517
0.0872	16.565
0.08725	16.586
0.0873	16.562
0.08735	16.471
0.0874	16.288
0.08745	15.978
0.0875	15.492
0.08755	14.753
0.0876	13.641
0.08765	12.356
0.0877	11.166
0.08775	10.069
0.0878	9.0695
0.08785	8.1663
0.0879	7.3542
0.08795	6.6251
0.088	5.9706
0.08805	5.8144
0.0881	6.5083
0.08815	7.9199
0.0882	9.9125
0.08825	12.315
0.0883	14.95
0.08835	17.631
0.0884	20.165
0.08845	22.364
0.0885	24.062
0.08855	25.135
0.0886	25.51
0.08865	25.176
0.0887	24.185
0.08875	22.642
0.0888	20.696
0.08885	18.518
0.0889	16.284
0.08895	14.166
0.089	12.307
0.08905	10.824
0.0891	9.7963
0.08915	9.1944
0.0892	8.9498
0.08925	8.9073
0.0893	8.9669
0.08935	9.0093
0.0894	8.9292
0.08945	8.6091
0.0895	7.9349
0.08955	7.2355
0.0896	6.5712
0.08965	5.9471
0.0897	5.3714
0.08975	4.8473
0.0898	4.3737
0.08985	3.9469
0.0899	3.6633
0.08995	4.0914
0.09	5.225
0.09005	6.944
0.0901	9.0954
0.09015	11.521
0.0902	14.052
0.09025	16.509
0.0903	18.716
0.09035	20.509
0.0904	21.756
0.09045	22.372
0.0905	22.325
0.09055	21.643
0.0906	20.405
0.09065	18.736
0.0907	16.788
0.09075	14.726
0.0908	12.711
0.09085	10.889
0.0909	9.378
0.09095	8.2662
0.091	7.6049
0.09105	7.282
0.0911	7.1682
0.09115	7.1458
0.0912	7.0746
0.09125	6.8213
0.0913	6.2838
0.09135	5.7561
0.0914	5.2486
0.09145	4.7649
0.0915	4.3132
0.09155	3.898
0.0916	3.5203
0.09165	3.1788
0.0917	2.8706
0.09175	2.9508
0.0918	3.7163
0.09185	5.058
0.0919	6.8517
0.09195	8.9507
0.092	11.204
0.09205	13.451
0.0921	15.533
0.09215	17.297
0.0922	18.614
0.09225	19.39
0.0923	19.579
0.09235	19.185
0.0924	18.26
0.09245	16.901
0.0925	15.236
0.09255	13.408
0.0926	11.565
0.09265	9.8432
0.0927	8.3594
0.09275	7.2049
0.0928	6.4336
0.09285	5.9652
0.0929	5.6196
0.09295	5.2579
0.093	4.8646
0.09305	4.4757
0.0931	4.1058
0.09315	3.7478
0.0932	3.4064
0.09325	3.0867
0.0933	2.7922
0.09335	2.5236
0.0934	2.2803
0.09345	2.0604
0.0935	2.1795
0.09355	2.901
0.0936	4.1264
0.09365	5.7471
0.0937	7.6244
0.09375	9.6195
0.0938	11.591
0.09385	13.397
0.0939	14.907
0.09395	16.011
0.094	16.634
0.09405	16.74
0.0941	16.338
0.09415	15.48
0.0942	14.253
0.09425	12.769
0.0943	11.155
0.09435	9.5397
0.0944	8.0411
0.09445	6.7602
0.0945	5.775
0.09455	5.1306
0.0946	4.7607
0.09465	4.4222
0.0947	4.1054
0.09475	3.7997
0.0948	3.4994
0.09485	3.2088
0.0949	2.9293
0.09495	2.6635
0.095	2.415
0.09505	2.1858
0.0951	1.9766
0.09515	1.7867
0.0952	1.6149
0.09525	1.7319
0.0953	2.3608
0.09535	3.4211
0.0954	4.809
0.09545	6.4044
0.0955	8.0886
0.09555	9.7396
0.0956	11.238
0.09565	12.459
0.0957	13.254
0.09575	13.529
0.0958	13.261
0.09585	12.494
0.0959	11.341
0.09595	10.072
0.096	8.7801
0.09605	7.5565
0.0961	6.4812
0.09615	5.6199
0.0962	5.0131
0.09625	4.6062
0.0963	4.242
0.09635	3.903
0.0964	3.5886
0.09645	3.2918
0.0965	3.0114
0.09655	2.7457
0.0966	2.4961
0.09665	2.264
0.0967	2.0501
0.09675	1.8546
0.0968	1.6768
0.09685	1.5158
0.0969	1.4271
0.09695	1.7314
0.097	2.4243
0.09705	3.4246
0.0971	4.6391
0.09715	5.9631
0.0972	7.2974
0.09725	8.5437
0.0973	9.6123
0.09735	10.427
0.0974	10.933
0.09745	11.099
0.0975	10.924
0.09755	10.434
0.0976	9.6775
0.09765	8.7244
0.0977	7.6548
0.09775	6.5535
0.0978	5.5022
0.09785	4.5724
0.0979	3.822
0.09795	3.2917
0.098	2.9747
0.09805	2.7411
0.0981	2.5226
0.09815	2.3161
0.0982	2.1223
0.09825	1.9388
0.0983	1.7661
0.09835	1.6047
0.0984	1.4553
0.09845	1.3179
0.0985	1.1925
0.09855	1.0785
0.0986	0.97527
0.09865	1.0512
0.0987	1.4454
0.09875	2.0995
0.0988	2.9485
0.09885	3.9108
0.0989	4.9077
0.09895	5.8642
0.099	6.7102
0.09905	7.386
0.0991	7.8457
0.09915	8.0612
0.0992	8.0243
0.09925	7.7468
0.0993	7.2589
0.09935	6.6007
0.0994	5.834
0.09945	5.0201
0.0995	4.2195
0.09955	3.4877
0.0996	2.871
0.09965	2.4035
0.0997	2.1056
0.09975	1.9265
0.0998	1.7613
0.09985	1.6078
0.0999	1.4649
[truncated: 18,002 more rows]
