# Supplementary material for: Code and data from an ADALINE network trained with the RTRL and LMS algorithms for an MPPT controller in a photovoltaic system
Source: Data Brief. 2020 Sep 8;32:106296. doi: 10.1016/j.dib.2020.106296 (PMC7495059; doi:10.1016/j.dib.2020.106296)
Supplement: Supplementary file 3 [file mmc3.zip › Data/Computational_Tests/LMS_Case5.csv]

Time (sec)	LMS Power (W)
0	-1.279e-13
5e-05	-0.8549
0.0001	-3.1731
0.00015	-6.48
0.0002	-10.247
0.00025	-13.985
0.0003	-17.309
0.00035	-19.964
0.0004	-21.823
0.00045	-22.891
0.0005	-23.282
0.00055	-23.109
0.0006	-22.434
0.00065	-21.301
0.0007	-19.775
0.00075	-18.202
0.0008	-16.733
0.00085	-15.358
0.0009	-14.077
0.00095	-12.885
0.001	-11.78
0.00105	-10.759
0.0011	-9.8169
0.00115	-8.9499
0.0012	-8.1533
0.00125	-7.4226
0.0013	-6.7533
0.00135	-6.1411
0.0014	-5.5817
0.00145	-5.071
0.0015	-4.6052
0.00155	-4.1807
0.0016	-3.7942
0.00165	-3.4424
0.0017	-3.1224
0.00175	-2.8315
0.0018	-2.5672
0.00185	-2.3271
0.0019	-2.1092
0.00195	-1.9113
0.002	-1.7318
0.00205	-1.5689
0.0021	-1.4212
0.00215	-1.2872
0.0022	-1.1658
0.00225	-1.0558
0.0023	-0.95603
0.00235	-0.86566
0.0024	-0.78378
0.00245	-0.70961
0.0025	-0.64242
0.00255	-0.58157
0.0026	-0.52646
0.00265	-0.47656
0.0027	-0.43137
0.00275	-0.39046
0.0028	-0.35341
0.00285	-0.31987
0.0029	-0.28951
0.00295	-0.26203
0.003	-0.23715
0.00305	-0.21463
0.0031	-0.19424
0.00315	-0.17579
0.0032	-0.15909
0.00325	-0.14397
0.0033	-0.13029
0.00335	-0.11791
0.0034	-0.10671
0.00345	-0.096564
0.0035	-0.087385
0.00355	-0.079079
0.0036	-0.071562
0.00365	-0.064759
0.0037	-0.058602
0.00375	-0.053031
0.0038	-0.047989
0.00385	-0.043426
0.0039	-0.039297
0.00395	-0.03556
0.004	-0.032179
0.00405	-0.029119
0.0041	-0.02635
0.00415	-0.023844
0.0042	-0.021577
0.00425	-0.019525
0.0043	-0.017668
0.00435	-0.015988
0.0044	-0.014468
0.00445	-0.013092
0.0045	-0.011847
0.00455	-0.01072
0.0046	-0.0097006
0.00465	-0.0087781
0.0047	-0.0079433
0.00475	-0.0071878
0.0048	-0.0065042
0.00485	-0.0058857
0.0049	-0.0053259
0.00495	-0.0048194
0.005	-0.004361
0.00505	-0.0039463
0.0051	-0.003571
0.00515	-0.0032313
0.0052	-0.002924
0.00525	-0.0026459
0.0053	-0.0023943
0.00535	-0.0021666
0.0054	-0.0019605
0.00545	-0.0017741
0.0055	-0.0016053
0.00555	-0.0014527
0.0056	-0.0013145
0.00565	-0.0011895
0.0057	-0.0010763
0.00575	-0.00097398
0.0058	-0.00088134
0.00585	-0.00079752
0.0059	-0.00072167
0.00595	-0.00065304
0.006	-0.00059093
0.00605	-0.00053472
0.0061	-0.00048387
0.00615	-0.00043785
0.0062	-0.00039621
0.00625	-0.00035852
0.0063	-0.00032443
0.00635	-0.00029357
0.0064	-0.00026565
0.00645	-0.00024038
0.0065	-0.00021752
0.00655	-0.00019683
0.0066	-0.00017811
0.00665	-0.00016117
0.0067	-0.00014584
0.00675	-0.00013197
0.0068	-0.00011942
0.00685	-0.00010806
0.0069	-9.7784e-05
0.00695	-8.8484e-05
0.007	-8.0068e-05
0.00705	-7.2453e-05
0.0071	-6.5562e-05
0.00715	-5.9326e-05
0.0072	-5.3683e-05
0.00725	-4.8577e-05
0.0073	-4.3957e-05
0.00735	-3.9776e-05
0.0074	-3.5993e-05
0.00745	-3.257e-05
0.0075	-2.9472e-05
0.00755	-2.6669e-05
0.0076	-2.4132e-05
0.00765	-2.1837e-05
0.0077	-1.976e-05
0.00775	-1.7881e-05
0.0078	-1.618e-05
0.00785	-1.4641e-05
0.0079	-1.3249e-05
0.00795	-1.1989e-05
0.008	-1.0848e-05
0.00805	-9.8165e-06
0.0081	-8.8829e-06
0.00815	0.12424
0.0082	0.47575
0.00825	1.0136
0.0083	1.6865
0.00835	2.4369
0.0084	3.2043
0.00845	3.9342
0.0085	4.5769
0.00855	5.091
0.0086	5.4458
0.00865	5.6239
0.0087	5.6217
0.00875	5.4498
0.0088	5.1313
0.00885	4.6992
0.0089	4.1917
0.00895	3.6477
0.009	3.1122
0.00905	2.6269
0.0091	2.2257
0.00915	1.9342
0.0092	1.7517
0.00925	1.6116
0.0093	1.4836
0.00935	1.3654
0.0094	1.2559
0.00945	1.1551
0.0095	1.0609
0.00955	0.97284
0.0096	0.89063
0.00965	0.814
0.0097	0.74279
0.00975	0.67685
0.0098	0.616
0.00985	0.56001
0.0099	0.50867
0.00995	0.46168
0.01	0.41878
0.01005	0.37967
0.0101	0.34407
0.01015	0.31173
0.0102	0.28236
0.01025	0.25571
0.0103	0.23153
0.01035	0.20963
0.0104	0.18977
0.01045	0.17178
0.0105	0.15549
0.01055	0.14074
0.0106	0.12738
0.01065	0.11529
0.0107	0.10434
0.01075	0.094431
0.0108	0.08546
0.01085	0.07734
0.0109	0.069991
0.01095	0.063339
0.011	0.057319
0.01105	0.051871
0.0111	0.04694
0.01115	0.042478
0.0112	0.03844
0.01125	0.034785
0.0113	0.031477
0.01135	0.028485
0.0114	0.025776
0.01145	0.023325
0.0115	0.021107
0.01155	0.0191
0.0116	0.017284
0.01165	0.01564
0.0117	0.014153
0.01175	0.012807
0.0118	0.011589
0.01185	0.010487
0.0119	0.0094895
0.01195	0.0085871
0.012	0.0077704
0.01205	0.0070314
0.0121	0.0063627
0.01215	0.0057576
0.0122	0.00521
0.01225	0.0047145
0.0123	0.0042662
0.01235	0.0038604
0.0124	0.0034933
0.01245	0.0031611
0.0125	0.0028604
0.01255	0.0025884
0.0126	0.0023422
0.01265	0.0021194
0.0127	0.0019179
0.01275	0.0017355
0.0128	0.0015704
0.01285	0.0014211
0.0129	0.0012859
0.01295	0.0011636
0.013	0.0010529
0.01305	0.00095279
0.0131	0.00086217
0.01315	0.00078017
0.0132	0.00070597
0.01325	0.00063883
0.0133	0.00057807
0.01335	0.00052309
0.0134	0.00047334
0.01345	0.00042832
0.0135	0.00038758
0.01355	0.00035072
0.0136	0.00031737
0.01365	0.00028718
0.0137	0.00025987
0.01375	0.00023515
0.0138	0.00021279
0.01385	0.00019255
0.0139	0.00017424
0.01395	0.00015767
0.014	0.00014267
0.01405	0.0001291
0.0141	0.00011682
0.01415	0.00010571
0.0142	9.5657e-05
0.01425	8.6559e-05
0.0143	7.8327e-05
0.01435	7.0877e-05
0.0144	6.4136e-05
0.01445	5.8036e-05
0.0145	5.2517e-05
0.01455	4.7522e-05
0.0146	4.3002e-05
0.01465	3.8912e-05
0.0147	3.5212e-05
0.01475	3.1863e-05
0.0148	2.8832e-05
0.01485	2.609e-05
0.0149	2.3609e-05
0.01495	2.1363e-05
0.015	1.9331e-05
0.01505	1.7493e-05
0.0151	1.5829e-05
0.01515	1.4324e-05
0.0152	1.2961e-05
0.01525	1.1729e-05
0.0153	1.0613e-05
0.01535	9.6037e-06
0.0154	8.6903e-06
0.01545	7.8638e-06
0.0155	7.1159e-06
0.01555	6.4391e-06
0.0156	5.8267e-06
0.01565	5.2725e-06
0.0157	4.771e-06
0.01575	4.3173e-06
0.0158	3.9066e-06
0.01585	3.5351e-06
0.0159	3.1988e-06
0.01595	2.8946e-06
0.016	2.6193e-06
0.01605	2.3702e-06
0.0161	2.1447e-06
0.01615	1.9407e-06
0.0162	1.7562e-06
0.01625	1.5891e-06
0.0163	1.438e-06
0.01635	1.3012e-06
0.0164	1.1775e-06
0.01645	1.0655e-06
0.0165	9.6412e-07
0.01655	8.7243e-07
0.0166	7.8945e-07
0.01665	7.1436e-07
0.0167	6.4642e-07
0.01675	5.8494e-07
0.0168	5.293e-07
0.01685	4.7896e-07
0.0169	4.334e-07
0.01695	3.9218e-07
0.017	3.5488e-07
0.01705	3.2113e-07
0.0171	2.9059e-07
0.01715	2.6295e-07
0.0172	2.3794e-07
0.01725	2.1531e-07
0.0173	1.9483e-07
0.01735	1.763e-07
0.0174	1.5953e-07
0.01745	1.4436e-07
0.0175	1.3063e-07
0.01755	1.182e-07
0.0176	1.0696e-07
0.01765	9.6788e-08
0.0177	8.7582e-08
0.01775	7.9252e-08
0.0178	7.1714e-08
0.01785	6.4893e-08
0.0179	5.8721e-08
0.01795	5.3136e-08
0.018	4.8082e-08
0.01805	4.3509e-08
0.0181	3.9371e-08
0.01815	3.5626e-08
0.0182	3.2238e-08
0.01825	2.9172e-08
0.0183	2.6397e-08
0.01835	2.3886e-08
0.0184	2.1615e-08
0.01845	1.9559e-08
0.0185	1.7699e-08
0.01855	1.6015e-08
0.0186	1.4492e-08
0.01865	1.3114e-08
0.0187	1.1866e-08
0.01875	1.0738e-08
0.0188	9.7165e-09
0.01885	8.7923e-09
0.0189	7.9562e-09
0.01895	7.1994e-09
0.019	6.5147e-09
0.01905	5.8951e-09
0.0191	5.3344e-09
0.01915	4.8271e-09
0.0192	4.368e-09
0.01925	3.9525e-09
0.0193	3.5766e-09
0.01935	3.2364e-09
0.0194	2.9286e-09
0.01945	2.6501e-09
0.0195	2.3981e-09
0.01955	2.17e-09
0.0196	1.9636e-09
0.01965	1.7768e-09
0.0197	1.6078e-09
0.01975	1.4549e-09
0.0198	1.3165e-09
0.01985	1.1913e-09
0.0199	1.078e-09
0.01995	9.755e-10
0.02	8.8273e-10
0.02005	7.9876e-10
0.0201	7.2279e-10
0.02015	6.5405e-10
0.0202	5.9183e-10
0.02025	5.3553e-10
0.0203	4.8458e-10
0.02035	4.3852e-10
0.0204	3.968e-10
0.02045	3.5905e-10
0.0205	3.2488e-10
0.02055	2.9395e-10
0.0206	2.6605e-10
0.02065	2.4068e-10
0.0207	2.1777e-10
0.02075	1.9703e-10
0.0208	1.7825e-10
0.02085	1.6132e-10
0.0209	1.4595e-10
0.02095	1.3208e-10
0.021	1.1952e-10
0.02105	1.0818e-10
0.0211	9.7906e-11
0.02115	8.859e-11
0.0212	8.0192e-11
0.02125	7.2539e-11
0.0213	6.5633e-11
0.02135	5.9387e-11
0.0214	5.3738e-11
0.02145	4.8622e-11
0.0215	4.3997e-11
0.02155	3.9797e-11
0.0216	3.6025e-11
0.02165	3.2571e-11
0.0217	2.9502e-11
0.02175	2.6709e-11
0.0218	2.4151e-11
0.02185	2.1871e-11
0.0219	1.9803e-11
0.02195	1.7927e-11
0.022	1.6222e-11
0.02205	1.4708e-11
0.0221	1.3301e-11
0.02215	1.2044e-11
0.0222	1.0893e-11
0.02225	9.8481e-12
0.0223	8.9315e-12
0.02235	8.1002e-12
0.0224	7.3115e-12
0.02245	6.608e-12
0.0225	5.9686e-12
0.02255	5.4357e-12
0.0226	4.9241e-12
0.02265	4.4551e-12
0.0227	4.0501e-12
0.02275	3.6877e-12
0.0228	3.368e-12
0.02285	3.0695e-12
0.0229	2.8137e-12
0.02295	2.558e-12
0.023	2.3448e-12
0.02305	2.1103e-12
0.0231	1.8758e-12
0.02315	1.7266e-12
0.0232	1.5348e-12
0.02325	1.3856e-12
0.0233	1.2363e-12
0.02335	1.1084e-12
0.0234	1.0445e-12
0.02345	9.3792e-13
0.0235	8.3134e-13
0.02355	7.4607e-13
0.0236	6.608e-13
0.02365	5.9686e-13
0.0237	5.3291e-13
0.02375	5.1159e-13
0.0238	4.6896e-13
0.02385	4.0501e-13
0.0239	3.4106e-13
0.02395	2.9843e-13
0.024	2.7711e-13
0.02405	2.558e-13
0.0241	2.3448e-13
0.02415	1.9185e-13
0.0242	1.7053e-13
0.02425	1.7053e-13
0.0243	1.4921e-13
0.02435	1.279e-13
0.0244	1.279e-13
0.02445	1.279e-13
0.0245	1.0658e-13
0.02455	1.0658e-13
0.0246	1.0658e-13
0.02465	1.0658e-13
0.0247	1.0658e-13
0.02475	1.0658e-13
0.0248	1.0658e-13
0.02485	1.0658e-13
0.0249	1.0658e-13
0.02495	1.0658e-13
0.025	1.0658e-13
0.02505	8.5265e-14
0.0251	8.5265e-14
0.02515	8.5265e-14
0.0252	8.5265e-14
0.02525	8.5265e-14
0.0253	6.3949e-14
0.02535	6.3949e-14
0.0254	6.3949e-14
0.02545	1.0658e-13
0.0255	1.0658e-13
0.02555	6.3949e-14
0.0256	6.3949e-14
0.02565	4.2633e-14
0.0257	4.2633e-14
0.02575	4.2633e-14
0.0258	4.2633e-14
0.02585	6.3949e-14
0.0259	6.3949e-14
0.02595	6.3949e-14
0.026	8.5265e-14
0.02605	1.279e-13
0.0261	1.4921e-13
0.02615	1.4921e-13
0.0262	1.279e-13
0.02625	1.279e-13
0.0263	1.279e-13
0.02635	1.279e-13
0.0264	1.279e-13
0.02645	1.4921e-13
0.0265	1.279e-13
0.02655	1.279e-13
0.0266	1.0658e-13
0.02665	1.0658e-13
0.0267	1.4921e-13
0.02675	1.279e-13
0.0268	1.9185e-13
0.02685	1.4921e-13
0.0269	1.7053e-13
0.02695	1.4921e-13
0.027	1.279e-13
0.02705	1.0658e-13
0.0271	8.5265e-14
0.02715	8.5265e-14
0.0272	6.3949e-14
0.02725	6.3949e-14
0.0273	6.3949e-14
0.02735	6.3949e-14
0.0274	8.5265e-14
0.02745	6.3949e-14
0.0275	8.5265e-14
0.02755	8.5265e-14
0.0276	6.3949e-14
0.02765	1.279e-13
0.0277	1.0658e-13
0.02775	1.279e-13
0.0278	1.279e-13
0.02785	1.4921e-13
0.0279	1.4921e-13
0.02795	1.4921e-13
0.028	1.4921e-13
0.02805	1.279e-13
0.0281	1.0658e-13
0.02815	1.0658e-13
0.0282	1.279e-13
0.02825	1.279e-13
0.0283	1.4921e-13
0.02835	1.0658e-13
0.0284	1.0658e-13
0.02845	1.279e-13
0.0285	1.279e-13
0.02855	1.4921e-13
0.0286	1.7053e-13
0.02865	1.7053e-13
0.0287	1.0658e-13
0.02875	1.279e-13
0.0288	1.0658e-13
0.02885	1.4921e-13
0.0289	1.4921e-13
0.02895	1.0658e-13
0.029	1.0658e-13
0.02905	1.0658e-13
0.0291	1.0658e-13
0.02915	1.0658e-13
0.0292	1.0658e-13
0.02925	1.0658e-13
0.0293	1.0658e-13
0.02935	1.4921e-13
0.0294	1.4921e-13
0.02945	1.7053e-13
0.0295	1.7053e-13
0.02955	1.7053e-13
0.0296	1.7053e-13
0.02965	1.7053e-13
0.0297	1.4921e-13
0.02975	1.279e-13
0.0298	1.0658e-13
0.02985	1.0658e-13
0.0299	1.0658e-13
0.02995	1.4921e-13
0.03	1.4921e-13
0.03005	1.4921e-13
0.0301	1.7053e-13
0.03015	1.4921e-13
0.0302	1.4921e-13
0.03025	1.4921e-13
0.0303	1.7053e-13
0.03035	1.7053e-13
0.0304	1.7053e-13
0.03045	1.7053e-13
0.0305	1.7053e-13
0.03055	2.1316e-13
0.0306	2.3448e-13
0.03065	2.3448e-13
0.0307	2.3448e-13
0.03075	2.558e-13
0.0308	2.7711e-13
0.03085	2.9843e-13
0.0309	2.7711e-13
0.03095	2.3448e-13
0.031	2.1316e-13
0.03105	2.558e-13
0.0311	2.7711e-13
0.03115	2.7711e-13
0.0312	2.3448e-13
0.03125	2.1316e-13
0.0313	1.9185e-13
0.03135	1.7053e-13
0.0314	1.7053e-13
0.03145	1.7053e-13
0.0315	1.7053e-13
0.03155	1.7053e-13
0.0316	1.7053e-13
0.03165	1.7053e-13
0.0317	1.7053e-13
0.03175	1.7053e-13
0.0318	1.7053e-13
0.03185	1.7053e-13
0.0319	1.7053e-13
0.03195	1.7053e-13
0.032	1.7053e-13
0.03205	1.7053e-13
0.0321	1.7053e-13
0.03215	1.7053e-13
0.0322	1.7053e-13
0.03225	1.7053e-13
0.0323	1.7053e-13
0.03235	1.7053e-13
0.0324	1.7053e-13
0.03245	1.7053e-13
0.0325	1.7053e-13
0.03255	1.7053e-13
0.0326	1.7053e-13
0.03265	1.7053e-13
0.0327	1.7053e-13
0.03275	1.7053e-13
0.0328	1.7053e-13
0.03285	1.7053e-13
0.0329	1.7053e-13
0.03295	1.7053e-13
0.033	1.7053e-13
0.03305	1.7053e-13
0.0331	1.7053e-13
0.03315	1.7053e-13
0.0332	1.7053e-13
0.03325	1.7053e-13
0.0333	1.7053e-13
0.03335	1.7053e-13
0.0334	1.7053e-13
0.03345	1.7053e-13
0.0335	1.7053e-13
0.03355	1.7053e-13
0.0336	1.7053e-13
0.03365	1.7053e-13
0.0337	1.7053e-13
0.03375	1.7053e-13
0.0338	1.7053e-13
0.03385	1.7053e-13
0.0339	1.7053e-13
0.03395	1.7053e-13
0.034	1.7053e-13
0.03405	1.7053e-13
0.0341	1.7053e-13
0.03415	1.7053e-13
0.0342	1.7053e-13
0.03425	1.7053e-13
0.0343	1.7053e-13
0.03435	1.7053e-13
0.0344	1.7053e-13
0.03445	1.7053e-13
0.0345	1.7053e-13
0.03455	1.7053e-13
0.0346	1.7053e-13
0.03465	1.7053e-13
0.0347	1.7053e-13
0.03475	1.7053e-13
0.0348	1.7053e-13
0.03485	1.7053e-13
0.0349	1.7053e-13
0.03495	1.7053e-13
0.035	1.7053e-13
0.03505	1.7053e-13
0.0351	1.7053e-13
0.03515	1.7053e-13
0.0352	1.7053e-13
0.03525	1.7053e-13
0.0353	1.7053e-13
0.03535	1.7053e-13
0.0354	1.7053e-13
0.03545	1.7053e-13
0.0355	1.7053e-13
0.03555	1.7053e-13
0.0356	1.7053e-13
0.03565	1.7053e-13
0.0357	1.7053e-13
0.03575	1.7053e-13
0.0358	1.7053e-13
0.03585	1.7053e-13
0.0359	1.7053e-13
0.03595	1.7053e-13
0.036	1.7053e-13
0.03605	1.7053e-13
0.0361	1.7053e-13
0.03615	1.7053e-13
0.0362	1.7053e-13
0.03625	1.7053e-13
0.0363	1.7053e-13
0.03635	1.7053e-13
0.0364	1.7053e-13
0.03645	1.7053e-13
0.0365	1.7053e-13
0.03655	1.7053e-13
0.0366	1.7053e-13
0.03665	1.7053e-13
0.0367	1.7053e-13
0.03675	1.7053e-13
0.0368	1.7053e-13
0.03685	1.7053e-13
0.0369	1.7053e-13
0.03695	1.7053e-13
0.037	1.7053e-13
0.03705	1.7053e-13
0.0371	1.7053e-13
0.03715	1.7053e-13
0.0372	1.7053e-13
0.03725	1.7053e-13
0.0373	1.7053e-13
0.03735	1.7053e-13
0.0374	1.7053e-13
0.03745	1.7053e-13
0.0375	1.7053e-13
0.03755	1.7053e-13
0.0376	1.7053e-13
0.03765	1.7053e-13
0.0377	1.7053e-13
0.03775	1.7053e-13
0.0378	1.7053e-13
0.03785	1.7053e-13
0.0379	1.7053e-13
0.03795	1.7053e-13
0.038	1.7053e-13
0.03805	1.7053e-13
0.0381	1.7053e-13
0.03815	1.7053e-13
0.0382	1.7053e-13
0.03825	1.7053e-13
0.0383	1.7053e-13
0.03835	1.7053e-13
0.0384	1.7053e-13
0.03845	1.7053e-13
0.0385	1.7053e-13
0.03855	1.7053e-13
0.0386	1.7053e-13
0.03865	1.7053e-13
0.0387	1.7053e-13
0.03875	1.7053e-13
0.0388	1.7053e-13
0.03885	1.7053e-13
0.0389	1.7053e-13
0.03895	1.7053e-13
0.039	1.7053e-13
0.03905	1.7053e-13
0.0391	1.7053e-13
0.03915	1.7053e-13
0.0392	1.7053e-13
0.03925	1.7053e-13
0.0393	1.7053e-13
0.03935	1.7053e-13
0.0394	1.7053e-13
0.03945	1.7053e-13
0.0395	1.7053e-13
0.03955	1.7053e-13
0.0396	1.7053e-13
0.03965	1.7053e-13
0.0397	1.7053e-13
0.03975	1.7053e-13
0.0398	1.7053e-13
0.03985	1.7053e-13
0.0399	1.7053e-13
0.03995	1.7053e-13
0.04	1.7053e-13
0.04005	1.7053e-13
0.0401	1.7053e-13
0.04015	1.7053e-13
0.0402	1.7053e-13
0.04025	1.7053e-13
0.0403	1.7053e-13
0.04035	1.7053e-13
0.0404	1.7053e-13
0.04045	1.7053e-13
0.0405	1.7053e-13
0.04055	1.7053e-13
0.0406	1.7053e-13
0.04065	1.7053e-13
0.0407	2.1316e-13
0.04075	1.9185e-13
0.0408	1.9185e-13
0.04085	1.9185e-13
0.0409	2.1316e-13
0.04095	1.9185e-13
0.041	1.7053e-13
0.04105	2.1316e-13
0.0411	2.3448e-13
0.04115	2.3448e-13
0.0412	2.3448e-13
0.04125	2.3448e-13
0.0413	2.3448e-13
0.04135	2.3448e-13
0.0414	2.3448e-13
0.04145	2.558e-13
0.0415	2.558e-13
0.04155	2.3448e-13
0.0416	2.3448e-13
0.04165	2.3448e-13
0.0417	2.3448e-13
0.04175	2.3448e-13
0.0418	2.3448e-13
0.04185	2.3448e-13
0.0419	2.3448e-13
0.04195	2.3448e-13
0.042	2.3448e-13
0.04205	2.3448e-13
0.0421	2.3448e-13
0.04215	2.3448e-13
0.0422	2.3448e-13
0.04225	2.3448e-13
0.0423	2.3448e-13
0.04235	2.3448e-13
0.0424	2.3448e-13
0.04245	2.558e-13
0.0425	2.558e-13
0.04255	2.3448e-13
0.0426	2.3448e-13
0.04265	2.558e-13
0.0427	2.7711e-13
0.04275	2.558e-13
0.0428	2.7711e-13
0.04285	2.7711e-13
0.0429	2.7711e-13
0.04295	2.7711e-13
0.043	2.7711e-13
0.04305	2.7711e-13
0.0431	2.7711e-13
0.04315	2.7711e-13
0.0432	2.7711e-13
0.04325	2.7711e-13
0.0433	2.7711e-13
0.04335	2.7711e-13
0.0434	2.7711e-13
0.04345	2.7711e-13
0.0435	2.7711e-13
0.04355	2.7711e-13
0.0436	2.9843e-13
0.04365	2.7711e-13
0.0437	2.7711e-13
0.04375	2.7711e-13
0.0438	2.7711e-13
0.04385	2.7711e-13
0.0439	2.7711e-13
0.04395	2.7711e-13
0.044	2.7711e-13
0.04405	2.7711e-13
0.0441	2.7711e-13
0.04415	2.9843e-13
0.0442	3.1974e-13
0.04425	3.4106e-13
0.0443	3.6238e-13
0.04435	3.8369e-13
0.0444	4.0501e-13
0.04445	3.8369e-13
0.0445	4.0501e-13
0.04455	3.8369e-13
0.0446	4.0501e-13
0.04465	3.8369e-13
0.0447	3.8369e-13
0.04475	3.4106e-13
0.0448	3.4106e-13
0.04485	3.4106e-13
0.0449	3.6238e-13
0.04495	3.4106e-13
0.045	3.4106e-13
0.04505	3.4106e-13
0.0451	3.4106e-13
0.04515	3.4106e-13
0.0452	3.4106e-13
0.04525	3.4106e-13
0.0453	3.4106e-13
0.04535	3.4106e-13
0.0454	3.1974e-13
0.04545	2.9843e-13
0.0455	2.7711e-13
0.04555	2.7711e-13
0.0456	2.7711e-13
0.04565	2.3448e-13
0.0457	2.1316e-13
0.04575	1.9185e-13
0.0458	1.9185e-13
0.04585	1.9185e-13
0.0459	1.7053e-13
0.04595	1.7053e-13
0.046	1.7053e-13
0.04605	1.7053e-13
0.0461	1.7053e-13
0.04615	1.7053e-13
0.0462	1.7053e-13
0.04625	1.7053e-13
0.0463	1.7053e-13
0.04635	1.7053e-13
0.0464	1.7053e-13
0.04645	1.7053e-13
0.0465	1.7053e-13
0.04655	1.7053e-13
0.0466	1.9185e-13
0.04665	1.7053e-13
0.0467	1.7053e-13
0.04675	1.7053e-13
0.0468	1.7053e-13
0.04685	1.7053e-13
0.0469	1.7053e-13
0.04695	1.7053e-13
0.047	1.7053e-13
0.04705	1.7053e-13
0.0471	1.9185e-13
0.04715	1.7053e-13
0.0472	1.7053e-13
0.04725	1.9185e-13
0.0473	1.7053e-13
0.04735	1.7053e-13
0.0474	1.9185e-13
0.04745	1.9185e-13
0.0475	1.9185e-13
0.04755	1.9185e-13
0.0476	1.9185e-13
0.04765	1.9185e-13
0.0477	1.9185e-13
0.04775	1.9185e-13
0.0478	1.7053e-13
0.04785	1.7053e-13
0.0479	1.9185e-13
0.04795	1.9185e-13
0.048	1.9185e-13
0.04805	2.1316e-13
0.0481	2.1316e-13
0.04815	2.1316e-13
0.0482	2.1316e-13
0.04825	2.1316e-13
0.0483	2.1316e-13
0.04835	2.1316e-13
0.0484	2.1316e-13
0.04845	2.1316e-13
0.0485	2.3448e-13
0.04855	2.3448e-13
0.0486	2.3448e-13
0.04865	2.3448e-13
0.0487	2.3448e-13
0.04875	2.558e-13
0.0488	2.7711e-13
0.04885	2.558e-13
0.0489	2.3448e-13
0.04895	2.3448e-13
0.049	2.558e-13
0.04905	2.3448e-13
0.0491	2.3448e-13
0.04915	2.3448e-13
0.0492	2.3448e-13
0.04925	2.558e-13
0.0493	2.558e-13
0.04935	2.7711e-13
0.0494	2.7711e-13
0.04945	2.558e-13
0.0495	2.3448e-13
0.04955	2.3448e-13
0.0496	2.558e-13
0.04965	2.558e-13
0.0497	2.3448e-13
0.04975	2.1316e-13
0.0498	1.7053e-13
0.04985	1.279e-13
0.0499	1.4921e-13
0.04995	1.9185e-13
0.05	1.7053e-13
0.05005	1.7053e-13
0.0501	1.279e-13
0.05015	1.0658e-13
0.0502	1.0658e-13
0.05025	1.0658e-13
0.0503	1.0658e-13
0.05035	8.5265e-14
0.0504	6.3949e-14
0.05045	1.4921e-13
0.0505	1.7053e-13
0.05055	1.4921e-13
0.0506	1.4921e-13
0.05065	1.279e-13
0.0507	2.1316e-13
0.05075	2.558e-13
0.0508	2.3448e-13
0.05085	2.3448e-13
0.0509	2.3448e-13
0.05095	1.9185e-13
0.051	1.7053e-13
0.05105	1.7053e-13
0.0511	2.3448e-13
0.05115	2.7711e-13
0.0512	2.3448e-13
0.05125	1.9185e-13
0.0513	1.9185e-13
0.05135	1.7053e-13
0.0514	2.3448e-13
0.05145	2.7711e-13
0.0515	2.3448e-13
0.05155	1.9185e-13
0.0516	1.7053e-13
0.05165	1.7053e-13
0.0517	1.7053e-13
0.05175	1.7053e-13
0.0518	1.7053e-13
0.05185	1.7053e-13
0.0519	1.9185e-13
0.05195	1.9185e-13
0.052	1.9185e-13
0.05205	1.9185e-13
0.0521	2.3448e-13
0.05215	2.3448e-13
0.0522	2.558e-13
0.05225	2.558e-13
0.0523	2.558e-13
0.05235	2.558e-13
0.0524	2.558e-13
0.05245	3.4106e-13
0.0525	3.6238e-13
0.05255	3.4106e-13
0.0526	3.4106e-13
0.05265	3.4106e-13
0.0527	3.1974e-13
0.05275	2.9843e-13
0.0528	2.7711e-13
0.05285	3.6238e-13
0.0529	3.6238e-13
0.05295	3.4106e-13
0.053	3.1974e-13
0.05305	4.0501e-13
0.0531	4.6896e-13
0.05315	4.2633e-13
0.0532	3.8369e-13
0.05325	3.4106e-13
0.0533	3.1974e-13
0.05335	3.1974e-13
0.0534	3.1974e-13
0.05345	2.9843e-13
0.0535	2.9843e-13
0.05355	2.9843e-13
0.0536	3.4106e-13
0.05365	4.2633e-13
0.0537	3.8369e-13
0.05375	3.6238e-13
0.0538	3.4106e-13
0.05385	3.1974e-13
0.0539	2.9843e-13
0.05395	2.9843e-13
0.054	3.4106e-13
0.05405	3.6238e-13
0.0541	3.4106e-13
0.05415	3.8369e-13
0.0542	3.8369e-13
0.05425	3.6238e-13
0.0543	3.8369e-13
0.05435	3.8369e-13
0.0544	4.2633e-13
0.05445	4.0501e-13
0.0545	4.0501e-13
0.05455	4.0501e-13
0.0546	4.0501e-13
0.05465	4.0501e-13
0.0547	4.0501e-13
0.05475	4.4764e-13
0.0548	4.0501e-13
0.05485	4.4764e-13
0.0549	4.4764e-13
0.05495	4.2633e-13
0.055	4.2633e-13
0.05505	4.6896e-13
0.0551	4.4764e-13
0.05515	4.2633e-13
0.0552	4.0501e-13
0.05525	4.0501e-13
0.0553	4.4764e-13
0.05535	4.4764e-13
0.0554	4.0501e-13
0.05545	3.8369e-13
0.0555	3.6238e-13
0.05555	3.4106e-13
0.0556	3.1974e-13
0.05565	2.9843e-13
0.0557	2.9843e-13
0.05575	2.9843e-13
0.0558	2.9843e-13
0.05585	2.9843e-13
0.0559	2.9843e-13
0.05595	2.9843e-13
0.056	2.9843e-13
0.05605	2.9843e-13
0.0561	2.9843e-13
0.05615	2.9843e-13
0.0562	2.9843e-13
0.05625	3.4106e-13
0.0563	3.1974e-13
0.05635	3.4106e-13
0.0564	3.6238e-13
0.05645	3.4106e-13
0.0565	3.6238e-13
0.05655	3.4106e-13
0.0566	3.1974e-13
0.05665	3.4106e-13
0.0567	3.6238e-13
0.05675	3.8369e-13
0.0568	4.0501e-13
0.05685	4.2633e-13
0.0569	4.4764e-13
0.05695	4.6896e-13
0.057	4.9027e-13
0.05705	4.9027e-13
0.0571	4.9027e-13
0.05715	4.9027e-13
0.0572	4.9027e-13
0.05725	5.1159e-13
0.0573	5.3291e-13
0.05735	5.1159e-13
0.0574	5.1159e-13
0.05745	5.1159e-13
0.0575	5.1159e-13
0.05755	5.1159e-13
0.0576	5.1159e-13
0.05765	5.1159e-13
0.0577	5.3291e-13
0.05775	5.1159e-13
0.0578	5.1159e-13
0.05785	5.3291e-13
0.0579	5.1159e-13
0.05795	4.9027e-13
0.058	5.3291e-13
0.05805	5.1159e-13
0.0581	4.9027e-13
0.05815	4.6896e-13
0.0582	4.6896e-13
0.05825	5.1159e-13
0.0583	4.9027e-13
0.05835	4.6896e-13
0.0584	5.1159e-13
0.05845	4.9027e-13
0.0585	5.3291e-13
0.05855	5.1159e-13
0.0586	5.3291e-13
0.05865	5.1159e-13
0.0587	4.9027e-13
0.05875	4.9027e-13
0.0588	5.3291e-13
0.05885	5.5422e-13
0.0589	5.5422e-13
0.05895	5.3291e-13
0.059	5.5422e-13
0.05905	5.5422e-13
0.0591	5.3291e-13
0.05915	5.1159e-13
0.0592	5.3291e-13
0.05925	5.1159e-13
0.0593	4.9027e-13
0.05935	5.1159e-13
0.0594	5.3291e-13
0.05945	5.1159e-13
0.0595	4.9027e-13
0.05955	4.9027e-13
0.0596	4.9027e-13
0.05965	5.1159e-13
0.0597	4.9027e-13
0.05975	4.9027e-13
0.0598	4.6896e-13
0.05985	4.6896e-13
0.0599	4.6896e-13
0.05995	4.4764e-13
0.06	4.9027e-13
0.06005	4.9027e-13
0.0601	4.9027e-13
0.06015	4.9027e-13
0.0602	5.3291e-13
0.06025	5.1159e-13
0.0603	4.9027e-13
0.06035	4.9027e-13
0.0604	4.6896e-13
0.06045	4.4764e-13
0.0605	4.2633e-13
0.06055	4.6896e-13
0.0606	5.3291e-13
0.06065	4.9027e-13
0.0607	4.6896e-13
0.06075	5.1159e-13
0.0608	4.9027e-13
0.06085	5.3291e-13
0.0609	4.9027e-13
0.06095	4.6896e-13
0.061	4.4764e-13
0.06105	4.2633e-13
0.0611	4.0501e-13
0.06115	3.8369e-13
0.0612	3.6238e-13
0.06125	3.4106e-13
0.0613	4.0501e-13
0.06135	3.8369e-13
0.0614	4.4764e-13
0.06145	4.0501e-13
0.0615	4.6896e-13
0.06155	5.3291e-13
0.0616	5.1159e-13
0.06165	4.9027e-13
0.0617	4.6896e-13
0.06175	4.6896e-13
0.0618	4.6896e-13
0.06185	4.6896e-13
0.0619	4.6896e-13
0.06195	4.6896e-13
0.062	4.6896e-13
0.06205	4.6896e-13
0.0621	4.6896e-13
0.06215	5.3291e-13
0.0622	5.1159e-13
0.06225	4.9027e-13
0.0623	4.6896e-13
0.06235	4.6896e-13
0.0624	4.6896e-13
0.06245	5.3291e-13
0.0625	5.5422e-13
0.06255	5.7554e-13
0.0626	5.9686e-13
0.06265	6.1817e-13
0.0627	6.3949e-13
0.06275	6.1817e-13
0.0628	6.3949e-13
0.06285	6.1817e-13
0.0629	6.3949e-13
0.06295	6.1817e-13
0.063	6.3949e-13
0.06305	6.1817e-13
0.0631	6.3949e-13
0.06315	6.1817e-13
0.0632	6.3949e-13
0.06325	6.1817e-13
0.0633	6.3949e-13
0.06335	6.1817e-13
0.0634	6.3949e-13
0.06345	6.1817e-13
0.0635	6.3949e-13
0.06355	6.1817e-13
0.0636	6.3949e-13
0.06365	6.1817e-13
0.0637	6.3949e-13
0.06375	6.1817e-13
0.0638	6.3949e-13
0.06385	6.1817e-13
0.0639	6.3949e-13
0.06395	6.1817e-13
0.064	6.3949e-13
0.06405	6.1817e-13
0.0641	6.3949e-13
0.06415	6.1817e-13
0.0642	6.3949e-13
0.06425	6.1817e-13
0.0643	6.3949e-13
0.06435	6.1817e-13
0.0644	6.3949e-13
0.06445	6.1817e-13
0.0645	6.3949e-13
0.06455	6.1817e-13
0.0646	6.3949e-13
0.06465	6.1817e-13
0.0647	6.3949e-13
0.06475	6.1817e-13
0.0648	6.3949e-13
0.06485	6.1817e-13
0.0649	6.3949e-13
0.06495	6.1817e-13
0.065	6.3949e-13
0.06505	6.1817e-13
0.0651	6.3949e-13
0.06515	6.1817e-13
0.0652	6.3949e-13
0.06525	6.1817e-13
0.0653	6.3949e-13
0.06535	6.1817e-13
0.0654	6.3949e-13
0.06545	6.1817e-13
0.0655	6.3949e-13
0.06555	6.1817e-13
0.0656	6.3949e-13
0.06565	6.1817e-13
0.0657	6.3949e-13
0.06575	6.1817e-13
0.0658	6.3949e-13
0.06585	6.1817e-13
0.0659	6.3949e-13
0.06595	6.1817e-13
0.066	6.3949e-13
0.06605	6.1817e-13
0.0661	6.3949e-13
0.06615	6.1817e-13
0.0662	6.3949e-13
0.06625	6.1817e-13
0.0663	6.3949e-13
0.06635	6.1817e-13
0.0664	6.3949e-13
0.06645	6.1817e-13
0.0665	6.3949e-13
0.06655	6.1817e-13
0.0666	6.3949e-13
0.06665	6.1817e-13
0.0667	6.3949e-13
0.06675	6.1817e-13
0.0668	6.3949e-13
0.06685	6.1817e-13
0.0669	6.3949e-13
0.06695	6.1817e-13
0.067	6.3949e-13
0.06705	6.1817e-13
0.0671	6.3949e-13
0.06715	6.1817e-13
0.0672	6.3949e-13
0.06725	6.1817e-13
0.0673	6.3949e-13
0.06735	6.1817e-13
0.0674	6.3949e-13
0.06745	6.1817e-13
0.0675	6.3949e-13
0.06755	6.1817e-13
0.0676	6.3949e-13
0.06765	6.1817e-13
0.0677	6.3949e-13
0.06775	6.1817e-13
0.0678	6.3949e-13
0.06785	6.1817e-13
0.0679	6.3949e-13
0.06795	6.1817e-13
0.068	6.3949e-13
0.06805	6.1817e-13
0.0681	6.3949e-13
0.06815	6.1817e-13
0.0682	6.3949e-13
0.06825	6.1817e-13
0.0683	6.3949e-13
0.06835	6.1817e-13
0.0684	6.3949e-13
0.06845	6.1817e-13
0.0685	6.3949e-13
0.06855	6.1817e-13
0.0686	6.3949e-13
0.06865	6.1817e-13
0.0687	6.3949e-13
0.06875	6.1817e-13
0.0688	6.3949e-13
0.06885	6.1817e-13
0.0689	6.3949e-13
0.06895	6.1817e-13
0.069	6.3949e-13
0.06905	6.1817e-13
0.0691	6.3949e-13
0.06915	6.1817e-13
0.0692	6.3949e-13
0.06925	6.1817e-13
0.0693	6.3949e-13
0.06935	6.1817e-13
0.0694	6.3949e-13
0.06945	6.1817e-13
0.0695	6.3949e-13
0.06955	6.1817e-13
0.0696	6.3949e-13
0.06965	6.1817e-13
0.0697	6.3949e-13
0.06975	6.1817e-13
0.0698	6.3949e-13
0.06985	6.1817e-13
0.0699	6.3949e-13
0.06995	6.1817e-13
0.07	6.3949e-13
0.07005	6.1817e-13
0.0701	6.3949e-13
0.07015	6.1817e-13
0.0702	6.3949e-13
0.07025	6.1817e-13
0.0703	6.3949e-13
0.07035	6.1817e-13
0.0704	6.3949e-13
0.07045	6.1817e-13
0.0705	6.3949e-13
0.07055	6.1817e-13
0.0706	6.3949e-13
0.07065	6.1817e-13
0.0707	6.3949e-13
0.07075	6.1817e-13
0.0708	6.3949e-13
0.07085	6.1817e-13
0.0709	6.3949e-13
0.07095	6.1817e-13
0.071	6.3949e-13
0.07105	6.1817e-13
0.0711	6.3949e-13
0.07115	6.1817e-13
0.0712	6.3949e-13
0.07125	6.1817e-13
0.0713	6.3949e-13
0.07135	6.1817e-13
0.0714	6.3949e-13
0.07145	6.1817e-13
0.0715	6.3949e-13
0.07155	6.1817e-13
0.0716	6.3949e-13
0.07165	6.1817e-13
0.0717	6.3949e-13
0.07175	6.1817e-13
0.0718	6.3949e-13
0.07185	6.1817e-13
0.0719	6.3949e-13
0.07195	6.1817e-13
0.072	6.3949e-13
0.07205	6.1817e-13
0.0721	6.3949e-13
0.07215	6.1817e-13
0.0722	6.3949e-13
0.07225	6.1817e-13
0.0723	6.3949e-13
0.07235	6.1817e-13
0.0724	6.3949e-13
0.07245	6.1817e-13
0.0725	6.3949e-13
0.07255	6.1817e-13
0.0726	6.3949e-13
0.07265	6.1817e-13
0.0727	6.3949e-13
0.07275	6.1817e-13
0.0728	6.3949e-13
0.07285	6.1817e-13
0.0729	6.3949e-13
0.07295	6.1817e-13
0.073	6.3949e-13
0.07305	6.1817e-13
0.0731	6.3949e-13
0.07315	6.1817e-13
0.0732	6.3949e-13
0.07325	6.1817e-13
0.0733	6.3949e-13
0.07335	6.1817e-13
0.0734	6.3949e-13
0.07345	6.1817e-13
0.0735	6.3949e-13
0.07355	6.1817e-13
0.0736	6.3949e-13
0.07365	6.1817e-13
0.0737	6.3949e-13
0.07375	6.1817e-13
0.0738	6.3949e-13
0.07385	6.1817e-13
0.0739	6.3949e-13
0.07395	6.1817e-13
0.074	6.3949e-13
0.07405	6.1817e-13
0.0741	6.3949e-13
0.07415	6.1817e-13
0.0742	6.3949e-13
0.07425	6.1817e-13
0.0743	6.3949e-13
0.07435	6.1817e-13
0.0744	6.3949e-13
0.07445	6.1817e-13
0.0745	6.3949e-13
0.07455	6.1817e-13
0.0746	6.3949e-13
0.07465	6.1817e-13
0.0747	6.3949e-13
0.07475	6.1817e-13
0.0748	6.3949e-13
0.07485	6.1817e-13
0.0749	6.3949e-13
0.07495	6.1817e-13
0.075	6.3949e-13
0.07505	6.1817e-13
0.0751	6.3949e-13
0.07515	6.1817e-13
0.0752	6.3949e-13
0.07525	6.1817e-13
0.0753	6.3949e-13
0.07535	6.1817e-13
0.0754	6.3949e-13
0.07545	6.1817e-13
0.0755	6.3949e-13
0.07555	6.1817e-13
0.0756	6.3949e-13
0.07565	6.1817e-13
0.0757	6.3949e-13
0.07575	6.1817e-13
0.0758	6.3949e-13
0.07585	6.1817e-13
0.0759	6.3949e-13
0.07595	6.1817e-13
0.076	6.3949e-13
0.07605	6.1817e-13
0.0761	6.3949e-13
0.07615	6.1817e-13
0.0762	6.3949e-13
0.07625	6.1817e-13
0.0763	6.3949e-13
0.07635	6.1817e-13
0.0764	6.3949e-13
0.07645	6.1817e-13
0.0765	6.3949e-13
0.07655	6.1817e-13
0.0766	6.3949e-13
0.07665	6.1817e-13
0.0767	6.3949e-13
0.07675	6.1817e-13
0.0768	6.3949e-13
0.07685	6.1817e-13
0.0769	6.3949e-13
0.07695	6.1817e-13
0.077	6.3949e-13
0.07705	6.1817e-13
0.0771	6.3949e-13
0.07715	6.1817e-13
0.0772	6.3949e-13
0.07725	6.1817e-13
0.0773	6.3949e-13
0.07735	6.1817e-13
0.0774	6.3949e-13
0.07745	6.1817e-13
0.0775	6.3949e-13
0.07755	6.1817e-13
0.0776	6.3949e-13
0.07765	6.1817e-13
0.0777	6.3949e-13
0.07775	6.1817e-13
0.0778	6.3949e-13
0.07785	6.1817e-13
0.0779	6.3949e-13
0.07795	6.1817e-13
0.078	6.3949e-13
0.07805	6.1817e-13
0.0781	6.3949e-13
0.07815	6.1817e-13
0.0782	6.3949e-13
0.07825	6.1817e-13
0.0783	6.3949e-13
0.07835	6.1817e-13
0.0784	6.3949e-13
0.07845	6.1817e-13
0.0785	6.3949e-13
0.07855	6.1817e-13
0.0786	6.3949e-13
0.07865	6.1817e-13
0.0787	6.3949e-13
0.07875	6.1817e-13
0.0788	6.3949e-13
0.07885	6.1817e-13
0.0789	6.3949e-13
0.07895	6.1817e-13
0.079	6.3949e-13
0.07905	6.1817e-13
0.0791	6.3949e-13
0.07915	6.1817e-13
0.0792	6.3949e-13
0.07925	6.1817e-13
0.0793	6.3949e-13
0.07935	6.1817e-13
0.0794	6.3949e-13
0.07945	6.1817e-13
0.0795	6.3949e-13
0.07955	6.1817e-13
0.0796	6.3949e-13
0.07965	6.608e-13
0.0797	6.8212e-13
0.07975	6.8212e-13
0.0798	6.8212e-13
0.07985	6.8212e-13
0.0799	6.8212e-13
0.07995	6.8212e-13
0.08	6.8212e-13
0.08005	6.8212e-13
0.0801	6.8212e-13
0.08015	6.8212e-13
0.0802	6.8212e-13
0.08025	6.8212e-13
0.0803	6.8212e-13
0.08035	7.0344e-13
0.0804	6.8212e-13
0.08045	6.8212e-13
0.0805	6.8212e-13
0.08055	6.8212e-13
0.0806	6.8212e-13
0.08065	6.8212e-13
0.0807	7.0344e-13
0.08075	6.8212e-13
0.0808	7.0344e-13
0.08085	6.8212e-13
0.0809	7.0344e-13
0.08095	6.8212e-13
0.081	7.6739e-13
0.08105	7.6739e-13
0.0811	8.1002e-13
0.08115	8.1002e-13
0.0812	8.9528e-13
0.08125	8.5265e-13
0.0813	8.9528e-13
0.08135	8.5265e-13
0.0814	8.3134e-13
0.08145	8.1002e-13
0.0815	8.1002e-13
0.08155	8.1002e-13
0.0816	8.9528e-13
0.08165	8.9528e-13
0.0817	8.7397e-13
0.08175	8.3134e-13
0.0818	8.3134e-13
0.08185	8.1002e-13
0.0819	8.1002e-13
0.08195	8.3134e-13
0.082	8.7397e-13
0.08205	9.166e-13
0.0821	9.166e-13
0.08215	8.7397e-13
0.0822	8.5265e-13
0.08225	8.3134e-13
0.0823	8.1002e-13
0.08235	7.887e-13
0.0824	7.887e-13
0.08245	8.1002e-13
0.0825	7.887e-13
0.08255	7.887e-13
0.0826	7.887e-13
0.08265	7.887e-13
0.0827	7.887e-13
0.08275	8.1002e-13
0.0828	8.3134e-13
0.08285	8.3134e-13
0.0829	8.3134e-13
0.08295	8.3134e-13
0.083	8.9528e-13
0.08305	9.166e-13
0.0831	8.9528e-13
0.08315	8.9528e-13
0.0832	8.5265e-13
0.08325	8.3134e-13
0.0833	8.3134e-13
0.08335	8.9528e-13
0.0834	8.9528e-13
0.08345	8.5265e-13
0.0835	8.3134e-13
0.08355	8.9528e-13
0.0836	9.166e-13
0.08365	9.166e-13
0.0837	8.9528e-13
0.08375	8.7397e-13
0.0838	9.166e-13
0.08385	9.166e-13
0.0839	9.166e-13
0.08395	8.7397e-13
0.084	8.5265e-13
0.08405	8.3134e-13
0.0841	8.3134e-13
0.08415	8.3134e-13
0.0842	8.3134e-13
0.08425	8.3134e-13
0.0843	8.3134e-13
0.08435	8.3134e-13
0.0844	8.3134e-13
0.08445	8.3134e-13
0.0845	8.3134e-13
0.08455	8.3134e-13
0.0846	8.3134e-13
0.08465	8.5265e-13
0.0847	8.5265e-13
0.08475	8.7397e-13
0.0848	8.7397e-13
0.08485	8.7397e-13
0.0849	8.7397e-13
0.08495	8.7397e-13
0.085	9.166e-13
0.08505	8.7397e-13
0.0851	8.7397e-13
0.08515	8.7397e-13
0.0852	8.7397e-13
0.08525	9.166e-13
0.0853	8.7397e-13
0.08535	8.7397e-13
0.0854	8.7397e-13
0.08545	8.7397e-13
0.0855	9.166e-13
0.08555	8.7397e-13
0.0856	9.166e-13
0.08565	8.7397e-13
0.0857	8.7397e-13
0.08575	8.7397e-13
0.0858	8.7397e-13
0.08585	8.7397e-13
0.0859	8.7397e-13
0.08595	8.7397e-13
0.086	8.7397e-13
0.08605	8.7397e-13
0.0861	8.7397e-13
0.08615	8.7397e-13
0.0862	8.7397e-13
0.08625	8.7397e-13
0.0863	8.9528e-13
0.08635	8.9528e-13
0.0864	8.9528e-13
0.08645	9.3792e-13
0.0865	8.9528e-13
0.08655	8.7397e-13
0.0866	8.7397e-13
0.08665	8.7397e-13
0.0867	8.7397e-13
0.08675	8.7397e-13
0.0868	8.7397e-13
0.08685	8.7397e-13
0.0869	8.7397e-13
0.08695	8.7397e-13
0.087	8.7397e-13
0.08705	9.3792e-13
0.0871	9.5923e-13
0.08715	9.5923e-13
0.0872	9.5923e-13
0.08725	9.8055e-13
0.0873	9.8055e-13
0.08735	1.0019e-12
0.0874	1.0019e-12
0.08745	1.0019e-12
0.0875	1.0019e-12
0.08755	1.0019e-12
0.0876	1.0019e-12
0.08765	1.0019e-12
0.0877	1.0019e-12
0.08775	1.0019e-12
0.0878	1.0019e-12
0.08785	1.0445e-12
0.0879	1.1298e-12
0.08795	1.1298e-12
0.088	1.1298e-12
0.08805	1.1724e-12
0.0881	1.1511e-12
0.08815	1.1298e-12
0.0882	1.1084e-12
0.08825	1.0871e-12
0.0883	1.0871e-12
0.08835	1.0658e-12
0.0884	1.0658e-12
0.08845	1.0658e-12
0.0885	1.0658e-12
0.08855	1.0658e-12
0.0886	1.0658e-12
0.08865	1.0658e-12
0.0887	1.0658e-12
0.08875	1.0658e-12
0.0888	1.0658e-12
0.08885	1.0658e-12
0.0889	1.0658e-12
0.08895	1.0658e-12
0.089	1.0658e-12
0.08905	1.0658e-12
0.0891	1.0658e-12
0.08915	1.0658e-12
0.0892	1.0658e-12
0.08925	1.0658e-12
0.0893	1.0658e-12
0.08935	1.0658e-12
0.0894	1.1511e-12
0.08945	1.1298e-12
0.0895	1.1084e-12
0.08955	1.0871e-12
0.0896	1.0658e-12
0.08965	1.0658e-12
0.0897	1.0658e-12
0.08975	1.0658e-12
0.0898	1.0658e-12
0.08985	1.0658e-12
0.0899	1.0658e-12
0.08995	1.0658e-12
0.09	1.0658e-12
0.09005	1.0658e-12
0.0901	1.0658e-12
0.09015	1.0658e-12
0.0902	1.0658e-12
0.09025	1.0658e-12
0.0903	1.1298e-12
0.09035	1.1511e-12
0.0904	1.1724e-12
0.09045	1.1937e-12
0.0905	1.215e-12
0.09055	1.2363e-12
0.0906	1.279e-12
0.09065	1.3216e-12
0.0907	1.279e-12
0.09075	1.2577e-12
0.0908	1.2577e-12
0.09085	1.2363e-12
0.0909	1.2363e-12
0.09095	1.2363e-12
0.091	1.2363e-12
0.09105	1.2363e-12
0.0911	1.2363e-12
0.09115	1.2363e-12
0.0912	1.3216e-12
0.09125	1.279e-12
0.0913	1.2577e-12
0.09135	1.3216e-12
0.0914	1.279e-12
0.09145	1.3429e-12
0.0915	1.4282e-12
0.09155	1.3856e-12
0.0916	1.3642e-12
0.09165	1.3003e-12
0.0917	1.2577e-12
0.09175	1.2363e-12
0.0918	1.2363e-12
0.09185	1.2363e-12
0.0919	1.2363e-12
0.09195	1.2363e-12
0.092	1.2363e-12
0.09205	1.3216e-12
0.0921	1.3856e-12
0.09215	1.3642e-12
0.0922	1.3642e-12
0.09225	1.4069e-12
0.0923	1.4495e-12
0.09235	1.4069e-12
0.0924	1.3856e-12
0.09245	1.3429e-12
0.0925	1.3003e-12
0.09255	1.279e-12
0.0926	1.279e-12
0.09265	1.279e-12
0.0927	1.279e-12
0.09275	1.2577e-12
0.0928	1.2363e-12
0.09285	1.2363e-12
0.0929	1.2363e-12
0.09295	1.2363e-12
0.093	1.2363e-12
0.09305	1.2363e-12
0.0931	1.3216e-12
0.09315	1.3856e-12
0.0932	1.3429e-12
0.09325	1.3429e-12
0.0933	1.3429e-12
0.09335	1.3429e-12
0.0934	1.3429e-12
0.09345	1.3429e-12
0.0935	1.3429e-12
0.09355	1.3429e-12
0.0936	1.3429e-12
0.09365	1.3429e-12
0.0937	1.3429e-12
0.09375	1.3429e-12
0.0938	1.3856e-12
0.09385	1.4282e-12
0.0939	1.4069e-12
0.09395	1.4282e-12
0.094	1.4069e-12
0.09405	1.3856e-12
0.0941	1.3642e-12
0.09415	1.3429e-12
0.0942	1.3856e-12
0.09425	1.3429e-12
0.0943	1.3429e-12
0.09435	1.3429e-12
0.0944	1.3429e-12
0.09445	1.3429e-12
0.0945	1.3429e-12
0.09455	1.3429e-12
0.0946	1.3429e-12
0.09465	1.3429e-12
0.0947	1.3216e-12
0.09475	1.3003e-12
0.0948	1.279e-12
0.09485	1.3429e-12
0.0949	1.3429e-12
0.09495	1.3429e-12
0.095	1.3216e-12
0.09505	1.3003e-12
0.0951	1.279e-12
0.09515	1.2577e-12
0.0952	1.2577e-12
0.09525	1.2577e-12
0.0953	1.2577e-12
0.09535	1.2577e-12
0.0954	1.2577e-12
0.09545	1.2577e-12
0.0955	1.2577e-12
0.09555	1.3003e-12
0.0956	1.2577e-12
0.09565	1.3003e-12
0.0957	1.279e-12
0.09575	1.279e-12
0.0958	1.279e-12
0.09585	1.2577e-12
0.0959	1.2577e-12
0.09595	1.2363e-12
0.096	1.215e-12
0.09605	1.215e-12
0.0961	1.215e-12
0.09615	1.215e-12
0.0962	1.215e-12
0.09625	1.215e-12
0.0963	1.215e-12
0.09635	1.215e-12
0.0964	1.215e-12
0.09645	1.215e-12
0.0965	1.1937e-12
0.09655	1.1937e-12
0.0966	1.215e-12
0.09665	1.2363e-12
0.0967	1.2363e-12
0.09675	1.2363e-12
0.0968	1.215e-12
0.09685	1.2363e-12
0.0969	1.215e-12
0.09695	1.2363e-12
0.097	1.2577e-12
0.09705	1.279e-12
0.0971	1.279e-12
0.09715	1.2577e-12
0.0972	1.2577e-12
0.09725	1.279e-12
0.0973	1.279e-12
0.09735	1.279e-12
0.0974	1.279e-12
0.09745	1.2577e-12
0.0975	1.2577e-12
0.09755	1.2577e-12
0.0976	1.2577e-12
0.09765	1.279e-12
0.0977	1.279e-12
0.09775	1.279e-12
0.0978	1.279e-12
0.09785	1.279e-12
0.0979	1.279e-12
0.09795	1.279e-12
0.098	1.279e-12
0.09805	1.279e-12
0.0981	1.2577e-12
0.09815	1.2577e-12
0.0982	1.2577e-12
0.09825	1.279e-12
0.0983	1.279e-12
0.09835	1.3003e-12
0.0984	1.3003e-12
0.09845	1.3003e-12
0.0985	1.3003e-12
0.09855	1.3003e-12
0.0986	1.3216e-12
0.09865	1.279e-12
0.0987	1.279e-12
0.09875	1.279e-12
0.0988	1.279e-12
0.09885	1.2577e-12
0.0989	1.2577e-12
0.09895	1.279e-12
0.099	1.279e-12
0.09905	1.3003e-12
0.0991	1.3003e-12
0.09915	1.3216e-12
0.0992	1.3003e-12
0.09925	1.3216e-12
0.0993	1.3429e-12
0.09935	1.3003e-12
0.0994	1.3003e-12
0.09945	1.279e-12
0.0995	1.2577e-12
0.09955	1.2363e-12
0.0996	1.215e-12
0.09965	1.1937e-12
0.0997	1.1937e-12
0.09975	1.1937e-12
0.0998	1.1937e-12
0.09985	1.1937e-12
0.0999	1.2363e-12
[truncated: 498,002 more rows]
