# Supplementary material for: Code and data from an ADALINE network trained with the RTRL and LMS algorithms for an MPPT controller in a photovoltaic system
Source: Data Brief. 2020 Sep 8;32:106296. doi: 10.1016/j.dib.2020.106296 (PMC7495059; doi:10.1016/j.dib.2020.106296)
Supplement: Supplementary file 3 [file mmc3.zip › Data/Computational_Tests/P&O_Case1.csv]

Time (sec)	P&O Power (W)
0	-1.279E-13
3.1554E-30	-1.279E-13
6.3109E-30	-1.279E-13
1.743E-07	-1.0933E-05
1.0458E-06	-0.0003929
4.4794E-06	-0.0071585
9.4021E-06	-0.031253
1.7141E-05	-0.10231
2.5E-05	-0.21424
3.8301E-05	-0.48859
4.4875E-05	-0.66097
4.4875E-05	-0.66097
4.4875E-05	-0.66097
4.4875E-05	-0.66097
4.4875E-05	-0.66097
4.4875E-05	-0.66097
4.4875E-05	-0.66097
4.4875E-05	-0.66097
4.4875E-05	-0.66097
4.4875E-05	-0.66097
4.4875E-05	-0.66097
4.4875E-05	-0.66097
4.4875E-05	-0.66097
4.4875E-05	-0.66097
4.4875E-05	-0.66097
4.4875E-05	-0.66097
4.4875E-05	-0.66097
4.4876E-05	-0.66099
4.4878E-05	-0.66106
4.4892E-05	-0.66143
4.4958E-05	-0.66329
4.5289E-05	-0.67259
4.6943E-05	-0.71993
5E-05	-0.81106
5E-05	-0.81106
5E-05	-0.81106
5.3057E-05	-0.9068
6.8342E-05	-1.449
7.5E-05	-1.7157
9.475E-05	-2.5946
9.475E-05	-2.5946
9.475E-05	-2.5946
9.475E-05	-2.5946
9.475E-05	-2.5946
9.475E-05	-2.5946
9.475E-05	-2.5946
9.475E-05	-2.5946
9.475E-05	-2.5946
9.475E-05	-2.5946
9.475E-05	-2.5946
9.475E-05	-2.5946
9.475E-05	-2.5946
9.475E-05	-2.5946
9.475E-05	-2.5946
9.475E-05	-2.5946
9.475E-05	-2.5946
9.4751E-05	-2.5947
9.4757E-05	-2.5949
9.4783E-05	-2.5962
9.4915E-05	-2.6025
9.5577E-05	-2.634
9.8886E-05	-2.7934
0.0001	-2.8477
0.0001	-2.8477
0.0001	-2.8477
0.00010111	-2.9023
0.00010668	-3.1793
0.000125	-4.1293
0.00014462	-5.1883
0.00014463	-5.1883
0.00014463	-5.1883
0.00015	-5.482
0.00015	-5.482
0.00015	-5.482
0.00015537	-5.7757
0.000175	-6.8366
0.0001945	-7.8518
0.0001945	-7.8518
0.0001945	-7.8518
0.0001945	-7.8518
0.0001945	-7.8518
0.0001945	-7.8518
0.0001945	-7.8518
0.0001945	-7.8518
0.0001945	-7.8518
0.0001945	-7.8518
0.0001945	-7.8518
0.0001945	-7.8518
0.0001945	-7.8518
0.0001945	-7.8518
0.0001945	-7.8518
0.0001945	-7.8518
0.0001945	-7.8518
0.0001945	-7.8519
0.00019451	-7.8524
0.00019457	-7.8551
0.00019483	-7.8685
0.00019615	-7.9354
0.0002	-8.1279
0.0002	-8.1279
0.0002	-8.1279
0.00020385	-8.3177
0.00022307	-9.2168
0.000225	-9.302
0.00023463	-9.7128
0.00024438	-10.101
0.00024438	-10.101
0.00024438	-10.101
0.00025	-10.311
0.00025	-10.311
0.00025	-10.311
0.00025562	-10.511
0.000275	-11.115
0.00029425	-11.573
0.00029425	-11.573
0.00029425	-11.573
0.0003	-11.681
0.0003	-11.681
0.0003	-11.681
0.00030575	-11.774
0.000325	-11.982
0.00034425	-12.02
0.00034425	-12.02
0.00034425	-12.02
0.00034425	-12.02
0.00034425	-12.02
0.00034425	-12.02
0.00034425	-12.02
0.00034425	-12.02
0.00034425	-12.02
0.00034425	-12.02
0.00034425	-12.02
0.00034425	-12.02
0.00034425	-12.02
0.00034425	-12.02
0.00034425	-12.02
0.00034425	-12.02
0.00034425	-12.02
0.00034426	-12.02
0.00034428	-12.02
0.00034438	-12.019
0.00034491	-12.018
0.00034756	-12.009
0.00035	-11.997
0.00035	-11.997
0.00035	-11.997
0.00035244	-11.983
0.00036465	-11.867
0.000375	-11.712
0.00038159	-11.586
0.00038159	-11.586
0.00039437	-11.281
0.00039438	-11.281
0.00039438	-11.281
0.00039438	-11.281
0.00039438	-11.281
0.00039438	-11.281
0.00039438	-11.281
0.00039438	-11.281
0.00039438	-11.281
0.00039438	-11.281
0.00039438	-11.281
0.00039438	-11.281
0.00039438	-11.281
0.00039438	-11.281
0.00039438	-11.281
0.00039438	-11.281
0.00039438	-11.281
0.00039438	-11.281
0.00039438	-11.281
0.0003944	-11.281
0.00039451	-11.278
0.00039504	-11.264
0.00039768	-11.195
0.0004	-11.139
0.0004	-11.139
0.0004	-11.139
0.00040232	-11.084
0.0004139	-10.766
0.000425	-10.4
0.0004445	-9.615
0.0004445	-9.615
0.0004445	-9.615
0.0004445	-9.615
0.0004445	-9.615
0.0004445	-9.615
0.0004445	-9.615
0.0004445	-9.615
0.0004445	-9.615
0.0004445	-9.615
0.0004445	-9.615
0.0004445	-9.615
0.0004445	-9.615
0.0004445	-9.615
0.0004445	-9.615
0.0004445	-9.615
0.0004445	-9.615
0.00044451	-9.6148
0.00044453	-9.6138
0.00044463	-9.6091
0.00044516	-9.5854
0.00044781	-9.4699
0.00045	-9.3778
0.00045	-9.3778
0.00045	-9.3778
0.00045219	-9.2862
0.00046315	-8.7937
0.000475	-8.197
0.00049462	-7.0656
0.00049463	-7.0656
0.00049463	-7.0656
0.0005	-6.7414
0.0005	-6.7414
0.0005	-6.7414
0.00050537	-6.4209
0.000525	-5.1388
0.00054475	-3.6736
0.00054475	-3.6736
0.00054475	-3.6736
0.00055	-3.2716
0.00055	-3.2716
0.00055	-3.2716
0.00055525	-2.8742
0.000575	-1.2717
0.00059488	0.50877
0.00059488	0.50877
0.00059488	0.50877
0.0006	0.97825
0.0006	0.97825
0.0006	0.97825
0.00060512	1.442
0.000625	3.3411
0.000645	5.4083
0.000645	5.4083
0.000645	5.4083
0.000645	5.4083
0.000645	5.4083
0.000645	5.4083
0.000645	5.4083
0.000645	5.4083
0.000645	5.4083
0.000645	5.4083
0.000645	5.4083
0.000645	5.4083
0.000645	5.4083
0.000645	5.4083
0.000645	5.4083
0.000645	5.4084
0.000645	5.4086
0.00064501	5.4095
0.00064505	5.414
0.00064526	5.4367
0.00064632	5.5494
0.00065	5.9327
0.00065	5.9327
0.00065	5.9327
0.00065368	6.3121
0.00067206	8.2831
0.000675	8.6096
0.0006897	10.286
0.00069512	10.922
0.00069513	10.922
0.00069513	10.922
0.00069513	10.922
0.00069513	10.922
0.00069513	10.922
0.00069513	10.922
0.00069513	10.922
0.00069513	10.922
0.00069513	10.922
0.00069513	10.922
0.00069513	10.922
0.00069513	10.922
0.00069513	10.922
0.00069513	10.922
0.00069513	10.922
0.00069513	10.922
0.00069514	10.923
0.00069518	10.928
0.00069539	10.953
0.00069645	11.077
0.0007	11.486
0.0007	11.486
0.0007	11.486
0.00070355	11.89
0.00072131	13.967
0.000725	14.411
0.00074345	16.684
0.00074525	16.91
0.00074525	16.91
0.00074525	16.91
0.00074525	16.91
0.00074525	16.91
0.00074525	16.91
0.00074525	16.91
0.00074525	16.91
0.00074525	16.91
0.00074525	16.91
0.00074525	16.91
0.00074525	16.91
0.00074525	16.91
0.00074525	16.91
0.00074525	16.91
0.00074525	16.91
0.00074525	16.91
0.00074526	16.911
0.0007453	16.917
0.00074551	16.943
0.00074657	17.076
0.00075	17.496
0.00075	17.496
0.00075	17.496
0.00075343	17.911
0.00077056	20.026
0.000775	20.585
0.00079525	23.18
0.00079525	23.18
0.00079525	23.18
0.00079525	23.18
0.00079525	23.18
0.00079525	23.18
0.00079525	23.18
0.00079525	23.18
0.00079525	23.18
0.00079525	23.18
0.00079525	23.18
0.00079525	23.18
0.00079525	23.18
0.00079525	23.18
0.00079525	23.18
0.00079525	23.18
0.00079525	23.18
0.00079526	23.181
0.0007953	23.187
0.00079551	23.214
0.00079657	23.351
0.0008	23.783
0.0008	23.783
0.0008	23.783
0.00080343	24.209
0.00082056	26.364
0.000825	26.929
0.00084525	29.529
0.00084525	29.529
0.00084525	29.529
0.00084525	29.529
0.00084525	29.529
0.00084525	29.529
0.00084525	29.529
0.00084525	29.529
0.00084525	29.529
0.00084525	29.529
0.00084525	29.529
0.00084525	29.529
0.00084525	29.529
0.00084525	29.529
0.00084525	29.529
0.00084525	29.529
0.00084525	29.529
0.00084526	29.53
0.0008453	29.536
0.00084551	29.563
0.00084657	29.699
0.00085	30.127
0.00085	30.127
0.00085	30.127
0.00085343	30.548
0.00087056	32.663
0.000875	33.213
0.00089512	35.702
0.00089513	35.702
0.00089513	35.702
0.00089513	35.702
0.00089513	35.702
0.00089513	35.702
0.00089513	35.702
0.00089513	35.702
0.00089513	35.702
0.00089513	35.702
0.00089513	35.702
0.00089513	35.702
0.00089513	35.702
0.00089513	35.702
0.00089513	35.702
0.00089513	35.702
0.00089513	35.702
0.00089514	35.703
0.00089518	35.709
0.00089539	35.735
0.00089645	35.864
0.0009	36.287
0.0009	36.287
0.0009	36.287
0.00090355	36.701
0.00092131	38.759
0.000925	39.185
0.00094345	41.291
0.000945	41.466
0.000945	41.466
0.000945	41.466
0.000945	41.466
0.000945	41.466
0.000945	41.466
0.000945	41.466
0.000945	41.466
0.000945	41.466
0.000945	41.466
0.000945	41.466
0.000945	41.466
0.000945	41.466
0.000945	41.466
0.000945	41.466
0.000945	41.466
0.000945	41.466
0.00094501	41.467
0.00094505	41.471
0.00094526	41.495
0.00094632	41.614
0.00095	42.011
0.00095	42.011
0.00095	42.011
0.00095368	42.397
0.00097206	44.301
0.000975	44.601
0.0009897	46.077
0.00099487	46.586
0.00099488	46.586
0.00099488	46.586
0.001	47.067
0.001	47.067
0.001	47.067
0.0010051	47.524
0.001025	49.247
0.0010447	50.867
0.0010448	50.867
0.0010448	50.867
0.00105	51.262
0.00105	51.262
0.00105	51.262
0.0010552	51.631
0.001075	52.958
0.0010946	54.171
0.0010946	54.171
0.0010946	54.171
0.0011	54.465
0.0011	54.465
0.0011	54.465
0.0011054	54.731
0.001125	55.636
0.0011446	56.435
0.0011446	56.435
0.0011446	56.435
0.00115	56.615
0.00115	56.615
0.00115	56.615
0.0011554	56.767
0.001175	57.262
0.0011945	57.657
0.0011945	57.657
0.0011945	57.657
0.0012	57.73
0.0012	57.73
0.0012	57.73
0.0012055	57.776
0.001225	57.886
0.0012444	57.919
0.0012444	57.919
0.0012444	57.919
0.00125	57.893
0.00125	57.893
0.00125	57.893
0.0012556	57.839
0.001275	57.62
0.0012943	57.355
0.0012943	57.355
0.0012943	57.355
0.0012943	57.355
0.0012943	57.355
0.0012943	57.355
0.0012943	57.355
0.0012943	57.355
0.0012943	57.355
0.0012943	57.355
0.0012943	57.355
0.0012943	57.355
0.0012943	57.355
0.0012943	57.355
0.0012943	57.355
0.0012943	57.355
0.0012943	57.355
0.0012943	57.355
0.0012944	57.354
0.0012948	57.347
0.0012969	57.31
0.0013	57.244
0.0013	57.244
0.0013	57.244
0.0013031	57.17
0.0013186	56.79
0.001325	56.631
0.0013441	56.145
0.0013441	56.145
0.0013441	56.145
0.0013441	56.145
0.0013441	56.145
0.0013441	56.145
0.0013441	56.145
0.0013441	56.145
0.0013441	56.145
0.0013441	56.145
0.0013441	56.145
0.0013441	56.145
0.0013441	56.145
0.0013441	56.145
0.0013441	56.145
0.0013441	56.145
0.0013441	56.145
0.0013441	56.145
0.0013442	56.143
0.0013447	56.132
0.0013468	56.072
0.00135	55.969
0.00135	55.969
0.00135	55.969
0.0013532	55.857
0.0013694	55.307
0.001375	55.118
0.001394	54.496
0.001394	54.496
0.001394	54.496
0.001394	54.496
0.001394	54.496
0.001394	54.496
0.001394	54.496
0.001394	54.496
0.001394	54.496
0.001394	54.496
0.001394	54.496
0.001394	54.496
0.001394	54.496
0.001394	54.496
0.001394	54.496
0.001394	54.496
0.001394	54.496
0.001394	54.496
0.0013941	54.493
0.0013945	54.479
0.0013966	54.406
0.0014	54.278
0.0014	54.278
0.0014	54.278
0.0014034	54.141
0.0014201	53.483
0.001425	53.299
0.0014439	52.624
0.0014439	52.624
0.0014439	52.624
0.0014439	52.624
0.0014439	52.624
0.0014439	52.624
0.0014439	52.624
0.0014439	52.624
0.0014439	52.624
0.0014439	52.624
0.0014439	52.624
0.0014439	52.624
0.0014439	52.624
0.0014439	52.624
0.0014439	52.624
0.0014439	52.624
0.0014439	52.624
0.0014439	52.623
0.001444	52.62
0.0014444	52.606
0.0014465	52.529
0.00145	52.388
0.00145	52.388
0.00145	52.388
0.0014535	52.24
0.0014709	51.541
0.001475	51.385
0.0014938	50.734
0.0014938	50.734
0.0014938	50.734
0.0014938	50.734
0.0014938	50.734
0.0014938	50.734
0.0014938	50.734
0.0014938	50.734
0.0014938	50.734
0.0014938	50.734
0.0014938	50.734
0.0014938	50.734
0.0014938	50.734
0.0014938	50.734
0.0014938	50.734
0.0014938	50.734
0.0014938	50.734
0.0014938	50.733
0.0014939	50.731
0.0014943	50.717
0.0014964	50.643
0.0015	50.504
0.0015	50.504
0.0015	50.504
0.0015036	50.358
0.0015216	49.686
0.001525	49.572
0.0015419	49.055
0.0015436	49.007
0.0015436	49.007
0.0015436	49.007
0.0015436	49.007
0.0015436	49.007
0.0015436	49.007
0.0015436	49.007
0.0015436	49.007
0.0015436	49.007
0.0015436	49.007
0.0015436	49.007
0.0015436	49.007
0.0015436	49.007
0.0015436	49.007
0.0015436	49.007
0.0015436	49.007
0.0015436	49.007
0.0015436	49.007
0.0015437	49.004
0.0015442	48.993
0.0015463	48.93
0.00155	48.805
0.00155	48.805
0.00155	48.805
0.0015537	48.673
0.0015724	48.09
0.001575	48.018
0.0015882	47.699
0.0015937	47.583
0.0015938	47.583
0.0015938	47.583
0.0015938	47.583
0.0015938	47.583
0.0015938	47.583
0.0015938	47.583
0.0015938	47.583
0.0015938	47.583
0.0015938	47.583
0.0015938	47.583
0.0015938	47.583
0.0015938	47.583
0.0015938	47.583
0.0015938	47.583
0.0015938	47.583
0.0015938	47.583
0.0015938	47.583
0.0015939	47.581
0.0015943	47.572
0.0015964	47.526
0.0016	47.433
0.0016	47.433
0.0016	47.433
0.0016036	47.333
0.0016216	46.917
0.001625	46.854
0.0016419	46.609
0.0016439	46.588
0.0016439	46.588
0.0016439	46.588
0.0016439	46.588
0.0016439	46.588
0.0016439	46.588
0.0016439	46.588
0.0016439	46.588
0.0016439	46.588
0.0016439	46.588
0.0016439	46.588
0.0016439	46.588
0.0016439	46.588
0.0016439	46.588
0.0016439	46.588
0.0016439	46.588
0.0016439	46.588
0.0016439	46.588
0.001644	46.587
0.0016444	46.582
0.0016465	46.556
0.00165	46.499
0.00165	46.499
0.00165	46.499
0.0016535	46.436
0.0016709	46.2
0.001675	46.164
0.001694	46.087
0.001694	46.087
0.001694	46.087
0.001694	46.087
0.001694	46.087
0.001694	46.087
0.001694	46.087
0.001694	46.087
0.001694	46.087
0.001694	46.087
0.001694	46.087
0.001694	46.087
0.001694	46.087
0.001694	46.087
0.001694	46.087
0.001694	46.087
0.001694	46.087
0.001694	46.087
0.0016941	46.087
0.0016945	46.087
0.0016966	46.082
0.0017	46.061
0.0017	46.061
0.0017	46.061
0.0017034	46.034
0.0017201	45.975
0.001725	45.98
0.0017441	46.094
0.0017441	46.094
0.0017441	46.094
0.0017441	46.094
0.0017441	46.094
0.0017441	46.094
0.0017441	46.094
0.0017441	46.094
0.0017441	46.094
0.0017441	46.094
0.0017441	46.094
0.0017441	46.094
0.0017441	46.094
0.0017441	46.094
0.0017441	46.094
0.0017441	46.094
0.0017441	46.094
0.0017441	46.095
0.0017442	46.095
0.0017447	46.099
0.0017468	46.115
0.00175	46.127
0.00175	46.127
0.00175	46.127
0.0017532	46.134
0.0017694	46.232
0.001775	46.291
0.0017942	46.587
0.0017943	46.587
0.0017943	46.587
0.0017943	46.587
0.0017943	46.587
0.0017943	46.587
0.0017943	46.587
0.0017943	46.587
0.0017943	46.587
0.0017943	46.587
0.0017943	46.587
0.0017943	46.587
0.0017943	46.587
0.0017943	46.587
0.0017943	46.587
0.0017943	46.587
0.0017943	46.587
0.0017943	46.587
0.0017944	46.589
0.0017948	46.597
0.0017969	46.632
0.0018	46.672
0.0018	46.672
0.0018	46.672
0.0018031	46.706
0.0018186	46.936
0.001825	47.057
0.0018443	47.51
0.0018443	47.51
0.0018443	47.51
0.0018443	47.51
0.0018443	47.51
0.0018443	47.51
0.0018443	47.51
0.0018443	47.51
0.0018443	47.51
0.0018443	47.51
0.0018443	47.51
0.0018443	47.51
0.0018443	47.51
0.0018443	47.51
0.0018443	47.51
0.0018443	47.51
0.0018443	47.51
0.0018443	47.511
0.0018444	47.513
0.0018448	47.524
0.0018469	47.576
0.00185	47.64
0.00185	47.64
0.00185	47.64
0.0018531	47.699
0.0018686	48.043
0.001875	48.209
0.0018943	48.79
0.0018943	48.79
0.0018943	48.79
0.0018943	48.79
0.0018943	48.79
0.0018943	48.79
0.0018943	48.79
0.0018943	48.79
0.0018943	48.79
0.0018943	48.79
0.0018943	48.79
0.0018943	48.79
0.0018943	48.79
0.0018943	48.79
0.0018943	48.79
0.0018943	48.79
0.0018943	48.79
0.0018943	48.791
0.0018944	48.794
0.0018948	48.808
0.0018969	48.873
0.0019	48.956
0.0019	48.956
0.0019	48.956
0.0019031	49.033
0.0019186	49.467
0.001925	49.668
0.0019444	50.348
0.0019444	50.348
0.0019444	50.348
0.0019444	50.348
0.0019444	50.348
0.0019444	50.348
0.0019444	50.348
0.0019444	50.348
0.0019444	50.348
0.0019444	50.348
0.0019444	50.348
0.0019444	50.348
0.0019444	50.348
0.0019444	50.348
0.0019444	50.348
0.0019444	50.348
0.0019444	50.349
0.0019444	50.349
0.0019445	50.352
0.0019449	50.368
0.001947	50.443
0.00195	50.537
0.00195	50.537
0.00195	50.537
0.001953	50.625
0.0019679	51.103
0.001975	51.354
0.0019945	52.106
0.0019945	52.106
0.0019945	52.106
0.002	52.307
0.002	52.307
0.002	52.307
0.0020055	52.488
0.002025	53.191
0.0020445	53.979
0.0020445	53.979
0.0020445	53.979
0.00205	54.188
0.00205	54.188
0.00205	54.188
0.0020555	54.376
0.002075	55.094
0.0020945	55.884
0.0020945	55.884
0.0020945	55.884
0.0021	56.092
0.0021	56.092
0.0021	56.092
0.0021055	56.277
0.002125	56.978
0.0021445	57.74
0.0021445	57.74
0.0021445	57.74
0.00215	57.937
0.00215	57.937
0.00215	57.937
0.0021555	58.111
0.002175	58.767
0.0021945	59.471
0.0021945	59.471
0.0021945	59.471
0.0022	59.651
0.0022	59.651
0.0022	59.651
0.0022055	59.807
0.002225	60.391
0.0022445	61.017
0.0022445	61.017
0.0022445	61.017
0.00225	61.173
0.00225	61.173
0.00225	61.173
0.0022555	61.305
0.002275	61.799
0.0022944	62.325
0.0022944	62.325
0.0022944	62.325
0.0023	62.455
0.0023	62.455
0.0023	62.455
0.0023056	62.56
0.002325	62.944
0.0023443	63.358
0.0023443	63.358
0.0023443	63.358
0.00235	63.457
0.00235	63.457
0.00235	63.457
0.0023557	63.53
0.002375	63.797
0.0023941	64.093
0.0023941	64.093
0.0023941	64.093
0.0024	64.158
0.0024	64.158
0.0024	64.158
0.0024059	64.197
0.002425	64.345
0.002444	64.526
0.002444	64.526
0.002444	64.526
0.00245	64.557
0.00245	64.557
0.00245	64.557
0.002456	64.56
0.002475	64.597
0.0024939	64.672
0.0024939	64.672
0.0024939	64.672
0.0025	64.67
0.0025	64.67
0.0025	64.67
0.0025061	64.639
0.002525	64.577
0.0025438	64.56
0.0025438	64.56
0.0025438	64.56
0.0025438	64.56
0.0025438	64.56
0.0025438	64.56
0.0025438	64.56
0.0025438	64.56
0.0025438	64.56
0.0025438	64.56
0.0025438	64.56
0.0025438	64.56
0.0025438	64.56
0.0025438	64.56
0.0025438	64.56
0.0025438	64.56
0.0025438	64.56
0.0025438	64.56
0.002544	64.56
0.0025448	64.559
0.002549	64.537
0.00255	64.528
0.00255	64.528
0.00255	64.528
0.002551	64.519
0.0025557	64.472
0.002575	64.323
0.0025936	64.232
0.0025936	64.232
0.0025936	64.232
0.0025936	64.232
0.0025936	64.232
0.0025936	64.232
0.0025936	64.232
0.0025936	64.232
0.0025936	64.232
0.0025936	64.232
0.0025936	64.232
0.0025936	64.232
0.0025936	64.232
0.0025936	64.232
0.0025936	64.232
0.0025936	64.232
0.0025936	64.232
0.0025937	64.232
0.0025938	64.231
0.0025947	64.227
0.0025989	64.19
0.0026	64.176
0.0026	64.176
0.0026	64.176
0.0026011	64.161
0.0026065	64.089
0.002625	63.883
0.0026435	63.739
0.0026435	63.739
0.0026435	63.739
0.0026435	63.739
0.0026435	63.739
0.0026435	63.739
0.0026435	63.739
0.0026435	63.739
0.0026435	63.739
0.0026435	63.739
0.0026435	63.739
0.0026435	63.739
0.0026435	63.739
0.0026435	63.739
0.0026435	63.739
0.0026435	63.739
0.0026435	63.739
0.0026435	63.739
0.0026437	63.738
0.0026446	63.732
0.0026488	63.684
0.00265	63.664
0.00265	63.664
0.00265	63.664
0.0026512	63.644
0.0026572	63.548
0.002675	63.311
0.0026935	63.134
0.0026935	63.134
0.0026935	63.134
0.0026935	63.134
0.0026935	63.134
0.0026935	63.134
0.0026935	63.134
0.0026935	63.134
0.0026935	63.134
0.0026935	63.134
0.0026935	63.134
0.0026935	63.134
0.0026935	63.134
0.0026935	63.134
0.0026935	63.134
0.0026935	63.134
0.0026935	63.134
0.0026935	63.134
0.0026937	63.133
0.0026946	63.125
0.0026988	63.071
0.0027	63.05
0.0027	63.05
0.0027	63.05
0.0027012	63.028
0.0027072	62.924
0.002725	62.669
0.0027436	62.482
0.0027436	62.482
0.0027436	62.482
0.0027436	62.482
0.0027436	62.482
0.0027436	62.482
0.0027436	62.482
0.0027436	62.482
0.0027436	62.482
0.0027436	62.482
0.0027436	62.482
0.0027436	62.482
0.0027436	62.482
0.0027436	62.482
0.0027436	62.482
0.0027436	62.482
0.0027436	62.482
0.0027437	62.481
0.0027438	62.48
0.0027447	62.472
0.0027489	62.417
0.00275	62.398
0.00275	62.398
0.00275	62.398
0.0027511	62.379
0.0027565	62.285
0.002775	62.025
0.0027936	61.852
0.0027936	61.852
0.0027936	61.852
0.0027936	61.852
0.0027936	61.852
0.0027936	61.852
0.0027936	61.852
0.0027936	61.852
0.0027936	61.852
0.0027936	61.852
0.0027936	61.852
0.0027936	61.852
0.0027936	61.852
0.0027936	61.852
0.0027936	61.852
0.0027936	61.852
0.0027936	61.852
0.0027937	61.851
0.0027938	61.85
0.0027947	61.844
0.0027989	61.792
0.0028	61.775
0.0028	61.775
0.0028	61.775
0.0028011	61.756
0.0028065	61.669
0.002825	61.432
0.0028436	61.289
0.0028436	61.289
0.0028436	61.289
0.0028436	61.289
0.0028436	61.289
0.0028436	61.289
0.0028436	61.289
0.0028436	61.289
0.0028436	61.289
0.0028436	61.289
0.0028436	61.289
0.0028436	61.289
0.0028436	61.289
0.0028436	61.289
0.0028436	61.289
0.0028436	61.289
0.0028436	61.289
0.0028437	61.289
0.0028438	61.288
0.0028447	61.283
0.0028489	61.239
0.00285	61.223
0.00285	61.223
0.00285	61.223
0.0028511	61.207
0.0028565	61.129
0.002875	60.93
0.0028936	60.828
0.0028936	60.828
0.0028936	60.828
0.0028936	60.828
0.0028936	60.828
0.0028936	60.828
0.0028936	60.828
0.0028936	60.828
0.0028936	60.828
0.0028936	60.828
0.0028936	60.828
0.0028936	60.828
0.0028936	60.828
0.0028936	60.828
0.0028936	60.828
0.0028936	60.828
0.0028936	60.828
0.0028937	60.828
0.0028938	60.827
0.0028947	60.824
0.0028989	60.79
0.0029	60.777
0.0029	60.777
0.0029	60.777
0.0029011	60.763
0.0029065	60.698
0.002925	60.543
0.0029436	60.489
0.0029436	60.489
0.0029436	60.489
0.0029436	60.489
0.0029436	60.489
0.0029436	60.489
0.0029436	60.489
0.0029436	60.489
0.0029436	60.489
0.0029436	60.489
0.0029436	60.489
0.0029436	60.489
0.0029436	60.489
0.0029436	60.489
0.0029436	60.489
0.0029436	60.489
0.0029436	60.489
0.0029437	60.489
0.0029438	60.489
0.0029447	60.488
0.0029489	60.465
0.00295	60.455
0.00295	60.455
0.00295	60.455
0.0029511	60.443
0.0029565	60.393
0.002975	60.287
0.0029936	60.283
0.0029936	60.283
0.0029936	60.283
0.0029936	60.283
0.0029936	60.283
0.0029936	60.283
0.0029936	60.283
0.0029936	60.283
0.0029936	60.283
0.0029936	60.283
0.0029936	60.283
0.0029936	60.283
0.0029936	60.283
0.0029936	60.283
0.0029936	60.283
0.0029936	60.283
0.0029936	60.283
0.0029937	60.283
0.0029938	60.283
0.0029947	60.284
0.0029989	60.273
0.003	60.265
0.003	60.265
0.003	60.265
0.0030011	60.257
0.0030065	60.22
0.003025	60.164
0.0030436	60.208
0.0030436	60.208
0.0030436	60.208
0.0030436	60.208
0.0030436	60.208
0.0030436	60.208
0.0030436	60.208
0.0030436	60.208
0.0030436	60.208
0.0030436	60.208
0.0030436	60.208
0.0030436	60.208
0.0030436	60.208
0.0030436	60.208
0.0030436	60.208
0.0030436	60.208
0.0030436	60.208
0.0030437	60.208
0.0030438	60.209
0.0030447	60.212
0.0030489	60.211
0.00305	60.207
0.00305	60.207
0.00305	60.207
0.0030511	60.201
0.0030565	60.178
0.003075	60.167
0.0030935	60.255
0.0030935	60.255
0.0030935	60.255
0.0030935	60.255
0.0030935	60.255
0.0030935	60.255
0.0030935	60.255
0.0030935	60.255
0.0030935	60.255
0.0030935	60.255
0.0030935	60.255
0.0030935	60.255
0.0030935	60.255
0.0030935	60.255
0.0030935	60.255
0.0030935	60.255
0.0030935	60.255
0.0030935	60.255
0.0030937	60.256
0.0030946	60.261
0.0030988	60.27
0.0031	60.267
0.0031	60.267
0.0031	60.267
0.0031012	60.264
0.0031072	60.251
0.003125	60.277
0.0031434	60.397
0.0031434	60.397
0.0031434	60.397
0.0031434	60.397
0.0031434	60.397
0.0031434	60.397
0.0031434	60.397
0.0031434	60.397
0.0031434	60.397
0.0031434	60.397
0.0031434	60.397
0.0031434	60.397
0.0031434	60.397
0.0031434	60.397
0.0031434	60.397
0.0031434	60.397
0.0031434	60.397
0.0031434	60.398
0.0031436	60.399
0.0031444	60.406
0.0031487	60.422
0.00315	60.421
0.00315	60.421
0.00315	60.421
0.0031513	60.419
0.003158	60.416
0.003175	60.466
0.0031932	60.609
0.0031933	60.609
0.0031933	60.609
0.0031933	60.609
0.0031933	60.609
0.0031933	60.609
0.0031933	60.609
0.0031933	60.609
0.0031933	60.609
0.0031933	60.609
0.0031933	60.609
0.0031933	60.609
0.0031933	60.609
0.0031933	60.609
0.0031933	60.609
0.0031933	60.609
0.0031933	60.609
0.0031933	60.609
0.0031935	60.611
0.0031943	60.618
0.0031985	60.639
0.0032	60.64
0.0032	60.64
0.0032	60.64
0.0032015	60.639
0.0032087	60.643
0.003225	60.707
0.0032431	60.861
0.0032431	60.861
0.0032431	60.861
0.0032431	60.861
0.0032431	60.861
0.0032431	60.861
0.0032431	60.861
0.0032431	60.861
0.0032431	60.861
0.0032431	60.861
0.0032431	60.861
0.0032431	60.861
0.0032431	60.861
0.0032431	60.861
0.0032431	60.861
0.0032431	60.861
0.0032431	60.861
0.0032432	60.861
0.0032433	60.863
0.0032442	60.871
0.0032484	60.895
0.00325	60.896
0.00325	60.896
0.00325	60.896
0.0032516	60.896
0.0032595	60.905
0.003275	60.972
0.003293	61.129
0.003293	61.129
0.003293	61.129
0.003293	61.129
0.003293	61.129
0.003293	61.129
0.003293	61.129
0.003293	61.129
0.003293	61.129
0.003293	61.129
0.003293	61.129
0.003293	61.129
0.003293	61.129
0.003293	61.129
0.003293	61.129
0.003293	61.129
0.003293	61.129
0.003293	61.129
0.0032932	61.131
0.0032941	61.14
0.0032983	61.164
0.0033	61.165
0.0033	61.165
0.0033	61.165
0.0033017	61.165
0.0033102	61.174
0.003325	61.238
0.0033429	61.39
0.0033429	61.39
0.0033429	61.39
0.0033429	61.39
0.0033429	61.39
0.0033429	61.39
0.0033429	61.39
0.0033429	61.39
0.0033429	61.39
0.0033429	61.39
0.0033429	61.39
0.0033429	61.39
0.0033429	61.39
0.0033429	61.39
0.0033429	61.39
0.0033429	61.39
0.0033429	61.39
0.0033429	61.39
0.0033431	61.392
0.0033439	61.4
0.0033482	61.423
0.00335	61.424
0.00335	61.424
0.00335	61.424
0.0033518	61.422
0.003361	61.429
0.003375	61.483
0.0033927	61.624
0.0033928	61.624
0.0033928	61.624
0.0033928	61.624
0.0033928	61.624
0.0033928	61.624
0.0033928	61.624
0.0033928	61.624
0.0033928	61.624
0.0033928	61.624
0.0033928	61.624
0.0033928	61.624
0.0033928	61.624
0.0033928	61.624
0.0033928	61.624
0.0033928	61.624
0.0033928	61.624
0.0033928	61.624
0.003393	61.626
0.0033938	61.634
0.003398	61.654
0.0034	61.654
0.0034	61.654
0.0034	61.654
0.003402	61.651
0.0034117	61.651
0.003425	61.693
0.0034426	61.817
0.0034426	61.817
0.0034426	61.817
0.0034426	61.817
0.0034426	61.817
0.0034426	61.817
0.0034426	61.817
0.0034426	61.817
0.0034426	61.817
0.0034426	61.817
0.0034426	61.817
0.0034426	61.817
0.0034426	61.817
0.0034426	61.817
0.0034426	61.817
0.0034426	61.817
0.0034426	61.817
0.0034427	61.818
0.0034428	61.819
0.0034437	61.826
0.0034479	61.843
0.00345	61.84
0.00345	61.84
0.00345	61.84
0.0034521	61.835
0.0034625	61.825
0.003475	61.853
0.0034925	61.959
0.0034925	61.959
0.0034925	61.959
0.0034925	61.959
0.0034925	61.959
0.0034925	61.959
0.0034925	61.959
0.0034925	61.959
0.0034925	61.959
0.0034925	61.959
0.0034925	61.959
0.0034925	61.959
0.0034925	61.959
0.0034925	61.959
0.0034925	61.959
0.0034925	61.959
0.0034925	61.959
0.0034925	61.959
0.0034927	61.96
0.0034936	61.966
0.0034978	61.979
0.0035	61.974
0.0035	61.974
0.0035	61.974
0.0035022	61.965
0.0035132	61.943
0.003525	61.956
0.0035426	62.043
0.0035426	62.043
0.0035426	62.043
0.0035426	62.043
0.0035426	62.043
0.0035426	62.043
0.0035426	62.043
0.0035426	62.043
0.0035426	62.043
0.0035426	62.043
0.0035426	62.043
0.0035426	62.043
0.0035426	62.043
0.0035426	62.043
0.0035426	62.043
0.0035426	62.043
0.0035426	62.043
0.0035427	62.044
0.0035428	62.045
0.0035437	62.05
0.0035479	62.058
0.00355	62.051
0.00355	62.051
0.00355	62.051
0.0035521	62.041
0.0035625	62.011
0.003575	62.014
0.0035928	62.088
0.0035928	62.088
0.0035928	62.088
0.0035928	62.088
0.0035928	62.088
0.0035928	62.088
0.0035928	62.088
0.0035928	62.088
0.0035928	62.088
0.0035928	62.088
0.0035928	62.088
0.0035928	62.088
0.0035928	62.088
0.0035928	62.088
0.0035928	62.088
0.0035928	62.088
0.0035928	62.088
0.0035928	62.089
0.003593	62.09
0.0035938	62.094
0.003598	62.099
0.0036	62.092
0.0036	62.092
0.0036	62.092
0.003602	62.082
0.0036117	62.047
0.003625	62.043
0.0036428	62.111
0.0036428	62.111
0.0036428	62.111
0.0036428	62.111
0.0036428	62.111
0.0036428	62.111
0.0036428	62.111
0.0036428	62.111
0.0036428	62.111
0.0036428	62.111
0.0036428	62.111
0.0036428	62.111
0.0036428	62.111
0.0036428	62.111
0.0036428	62.111
0.0036428	62.111
0.0036428	62.111
0.0036428	62.111
0.003643	62.112
0.0036438	62.116
0.003648	62.12
0.00365	62.111
0.00365	62.111
0.00365	62.111
0.003652	62.1
0.0036617	62.062
0.003675	62.054
0.0036927	62.116
0.0036928	62.116
0.0036928	62.116
0.0036928	62.116
0.0036928	62.116
0.0036928	62.116
0.0036928	62.116
0.0036928	62.116
0.0036928	62.116
0.0036928	62.116
0.0036928	62.116
0.0036928	62.116
0.0036928	62.116
0.0036928	62.116
0.0036928	62.116
0.0036928	62.116
0.0036928	62.116
0.0036928	62.116
0.003693	62.117
0.0036938	62.121
0.003698	62.123
0.0037	62.114
0.0037	62.114
0.0037	62.114
0.003702	62.103
0.0037117	62.062
0.003725	62.05
0.0037427	62.109
0.0037428	62.109
0.0037428	62.109
0.0037428	62.109
0.0037428	62.109
0.0037428	62.109
0.0037428	62.109
0.0037428	62.109
0.0037428	62.109
0.0037428	62.109
0.0037428	62.109
0.0037428	62.109
0.0037428	62.109
0.0037428	62.109
0.0037428	62.109
0.0037428	62.109
0.0037428	62.109
0.0037428	62.109
0.003743	62.11
0.0037438	62.114
0.003748	62.115
0.00375	62.106
0.00375	62.106
0.00375	62.106
0.003752	62.094
0.0037617	62.051
0.003775	62.037
0.0037928	62.093
0.0037928	62.093
0.0037928	62.093
0.0037928	62.093
0.0037928	62.093
0.0037928	62.093
0.0037928	62.093
0.0037928	62.093
0.0037928	62.093
0.0037928	62.093
0.0037928	62.093
0.0037928	62.093
0.0037928	62.093
0.0037928	62.093
0.0037928	62.093
0.0037928	62.093
0.0037928	62.093
0.0037928	62.093
0.003793	62.094
0.0037938	62.098
0.003798	62.099
0.0038	62.089
0.0038	62.089
0.0038	62.089
0.003802	62.077
0.0038117	62.033
0.003825	62.018
0.0038427	62.072
0.0038428	62.072
0.0038428	62.072
0.0038428	62.072
0.0038428	62.072
0.0038428	62.072
0.0038428	62.072
0.0038428	62.072
0.0038428	62.072
0.0038428	62.072
0.0038428	62.072
0.0038428	62.072
0.0038428	62.072
0.0038428	62.072
0.0038428	62.072
0.0038428	62.072
0.0038428	62.072
0.0038428	62.073
0.003843	62.073
0.0038438	62.077
0.003848	62.078
0.00385	62.068
0.00385	62.068
0.00385	62.068
0.003852	62.056
0.0038617	62.012
0.003875	61.996
0.0038927	62.051
0.0038928	62.051
0.0038928	62.051
0.0038928	62.051
0.0038928	62.051
0.0038928	62.051
0.0038928	62.051
0.0038928	62.051
0.0038928	62.051
0.0038928	62.051
0.0038928	62.051
0.0038928	62.051
0.0038928	62.051
0.0038928	62.051
0.0038928	62.051
0.0038928	62.051
0.0038928	62.051
0.0038928	62.051
0.003893	62.052
0.0038938	62.055
0.003898	62.056
0.0039	62.046
0.0039	62.046
0.0039	62.046
0.003902	62.034
0.0039117	61.99
0.003925	61.975
0.0039429	62.031
0.0039429	62.031
0.0039429	62.031
0.00395	62.028
0.00395	62.028
0.00395	62.028
0.0039571	61.991
0.003975	61.963
0.0039929	62.024
0.0039929	62.024
0.0039929	62.024
0.004	62.023
0.004	62.023
0.004	62.023
0.0040071	61.988
0.004025	61.965
0.0040427	62.029
0.0040428	62.029
0.0040428	62.029
0.00405	62.029
0.00405	62.029
0.00405	62.029
0.0040572	61.993
0.004075	61.971
0.0040926	62.034
0.0040926	62.034
0.0040926	62.034
0.0041	62.033
0.0041	62.033
0.0041	62.033
0.0041074	61.995
0.004125	61.969
0.0041425	62.028
0.0041425	62.028
0.0041425	62.028
0.00415	62.024
0.00415	62.024
0.00415	62.024
0.0041575	61.983
0.004175	61.95
0.0041924	62.003
0.0041924	62.003
0.0041924	62.003
0.0042	61.995
0.0042	61.995
0.0042	61.995
0.0042076	61.949
0.004225	61.908
0.0042422	61.952
0.0042423	61.952
0.0042423	61.952
0.00425	61.941
0.00425	61.941
0.00425	61.941
0.0042577	61.889
0.004275	61.839
0.0042921	61.873
0.0042921	61.873
0.0042921	61.873
0.0043	61.856
0.0043	61.856
0.0043	61.856
0.0043079	61.798
0.004325	61.738
0.0043421	61.764
0.0043421	61.764
0.0043421	61.764
0.00435	61.743
0.00435	61.743
0.00435	61.743
0.0043579	61.682
0.004375	61.615
0.0043921	61.635
0.0043921	61.635
0.0043921	61.635
0.0044	61.612
0.0044	61.612
0.0044	61.612
0.0044079	61.549
0.004425	61.479
0.0044421	61.497
0.0044421	61.497
0.0044421	61.497
0.00445	61.473
0.00445	61.473
0.00445	61.473
0.0044579	61.41
0.004475	61.339
0.0044921	61.358
0.0044921	61.358
0.0044921	61.358
0.0045	61.335
0.0045	61.335
0.0045	61.335
0.0045079	61.272
0.004525	61.204
0.0045421	61.225
0.0045421	61.225
0.0045421	61.225
0.00455	61.204
0.00455	61.204
0.00455	61.204
0.0045579	61.143
0.004575	61.079
0.0045921	61.105
0.0045921	61.105
0.0045921	61.105
0.0046	61.086
0.0046	61.086
0.0046	61.086
0.0046079	61.027
0.004625	60.968
0.0046421	61
0.0046421	61
0.0046421	61
0.00465	60.984
0.00465	60.984
0.00465	60.984
0.0046579	60.928
0.004675	60.875
0.004692	60.913
0.004692	60.913
0.004692	60.913
0.0047	60.898
0.0047	60.898
0.0047	60.898
0.004708	60.842
0.004725	60.793
0.004742	60.834
0.004742	60.834
0.004742	60.834
0.00475	60.821
0.00475	60.821
0.00475	60.821
0.004758	60.766
0.004775	60.721
0.0047919	60.764
0.0047919	60.764
0.0047919	60.764
0.0048	60.752
0.0048	60.752
0.0048	60.752
0.0048081	60.697
0.004825	60.652
0.0048419	60.696
0.0048419	60.696
0.0048419	60.696
0.00485	60.683
0.00485	60.683
0.00485	60.683
0.0048581	60.629
0.004875	60.585
0.0048919	60.63
0.0048919	60.63
0.0048919	60.63
0.0049	60.619
0.0049	60.619
0.0049	60.619
0.0049081	60.565
0.004925	60.523
0.0049419	60.57
0.0049419	60.57
0.0049419	60.57
0.00495	60.56
0.00495	60.56
0.00495	60.56
0.0049581	60.507
0.004975	60.467
0.0049917	60.517
0.0049918	60.517
0.0049918	60.517
0.005	60.506
0.005	60.506
0.005	60.506
0.0050082	60.452
0.005025	60.412
0.0050418	60.461
0.0050418	60.461
0.0050418	60.461
0.0050418	60.461
0.0050418	60.461
0.0050418	60.461
0.0050418	60.461
0.0050418	60.461
0.0050418	60.461
0.0050418	60.461
0.0050418	60.461
0.0050418	60.461
0.0050418	60.461
0.0050418	60.461
0.0050418	60.461
0.0050418	60.461
0.0050418	60.461
0.0050418	60.461
0.0050422	60.463
0.0050439	60.468
0.00505	60.45
0.00505	60.45
0.00505	60.45
0.0050561	60.407
0.005075	60.355
0.0050917	60.404
0.0050918	60.404
0.0050918	60.404
0.0050918	60.404
0.0050918	60.404
0.0050918	60.404
0.0050918	60.404
0.0050918	60.404
0.0050918	60.404
0.0050918	60.404
0.0050918	60.404
0.0050918	60.404
0.0050918	60.404
0.0050918	60.404
0.0050918	60.404
0.0050918	60.404
0.0050918	60.404
0.0050918	60.405
0.0050922	60.406
0.0050939	60.412
0.0051	60.394
0.0051	60.394
0.0051	60.394
0.0051061	60.351
0.005125	60.3
0.0051416	60.349
0.0051416	60.349
0.0051416	60.349
0.0051416	60.349
0.0051416	60.349
0.0051416	60.349
0.0051416	60.349
0.0051416	60.349
0.0051416	60.349
0.0051416	60.349
0.0051416	60.349
0.0051416	60.349
0.0051416	60.349
0.0051416	60.349
0.0051416	60.349
0.0051416	60.349
0.0051416	60.349
0.0051417	60.349
0.005142	60.351
0.0051437	60.357
0.00515	60.337
0.00515	60.337
0.00515	60.337
0.0051563	60.293
0.005175	60.24
0.0051915	60.286
0.0051915	60.286
0.0051915	60.286
0.0051915	60.286
0.0051915	60.286
0.0051915	60.286
0.0051915	60.286
0.0051915	60.286
0.0051915	60.286
0.0051915	60.286
0.0051915	60.286
0.0051915	60.286
0.0051915	60.286
0.0051915	60.286
0.0051915	60.286
0.0051915	60.286
0.0051915	60.286
0.0051916	60.286
0.0051919	60.288
0.0051936	60.293
0.0052	60.272
0.0052	60.272
0.0052	60.272
0.0052064	60.225
0.005225	60.167
0.0052414	60.208
0.0052414	60.208
0.0052414	60.208
0.0052414	60.208
0.0052414	60.208
0.0052414	60.208
0.0052414	60.208
0.0052414	60.208
0.0052414	60.208
0.0052414	60.208
0.0052414	60.208
0.0052414	60.208
0.0052414	60.208
0.0052414	60.208
0.0052414	60.208
0.0052414	60.208
0.0052414	60.208
0.0052415	60.208
0.0052418	60.21
0.0052435	60.215
0.00525	60.191
0.00525	60.191
0.00525	60.191
0.0052565	60.14
0.005275	60.075
[truncated: 7,464 more rows]
