# Supplementary material for: Code and data from an ADALINE network trained with the RTRL and LMS algorithms for an MPPT controller in a photovoltaic system
Source: Data Brief. 2020 Sep 8;32:106296. doi: 10.1016/j.dib.2020.106296 (PMC7495059; doi:10.1016/j.dib.2020.106296)
Supplement: Supplementary file 3 [file mmc3.zip › Data/Computational_Tests/P&O_Case2.csv]

Time (sec)	P&O Power (W)
0	-1.279e-13
3.1554e-30	-1.279e-13
6.3109e-30	-1.279e-13
1.8102e-07	-1.1795e-05
1.0861e-06	-0.00042434
2.6192e-06	-0.002465
4.1523e-06	-0.0061886
5.6854e-06	-0.011589
7.2185e-06	-0.018662
8.7515e-06	-0.027399
1.0285e-05	-0.037795
1.1818e-05	-0.049843
1.3351e-05	-0.063536
1.4884e-05	-0.078868
1.6417e-05	-0.09583
1.8416e-05	-0.12039
2.0416e-05	-0.1477
2.2902e-05	-0.18546
2.5e-05	-0.22057
2.8056e-05	-0.277
3.1113e-05	-0.33965
3.4948e-05	-0.42691
3.8783e-05	-0.52367
4.3629e-05	-0.65929
4.4875e-05	-0.69653
4.4875e-05	-0.69653
4.4875e-05	-0.69653
4.4875e-05	-0.69653
4.4875e-05	-0.69653
4.4875e-05	-0.69653
4.4875e-05	-0.69653
4.4875e-05	-0.69653
4.4875e-05	-0.69653
4.4875e-05	-0.69653
4.4875e-05	-0.69653
4.4875e-05	-0.69653
4.4875e-05	-0.69653
4.4875e-05	-0.69653
4.4875e-05	-0.69653
4.4875e-05	-0.69654
4.4875e-05	-0.69654
4.4876e-05	-0.69655
4.4878e-05	-0.69663
4.4892e-05	-0.69704
4.4958e-05	-0.69904
4.5289e-05	-0.70911
4.6943e-05	-0.76046
5e-05	-0.85973
5e-05	-0.85973
5e-05	-0.85973
5.3057e-05	-0.96463
5.991e-05	-1.2197
6.6764e-05	-1.5015
7.5e-05	-1.8739
8.5305e-05	-2.3887
9.475e-05	-2.905
9.475e-05	-2.905
9.475e-05	-2.905
9.475e-05	-2.905
9.475e-05	-2.905
9.475e-05	-2.905
9.475e-05	-2.905
9.475e-05	-2.905
9.475e-05	-2.905
9.475e-05	-2.905
9.475e-05	-2.905
9.475e-05	-2.905
9.475e-05	-2.905
9.475e-05	-2.905
9.475e-05	-2.905
9.475e-05	-2.905
9.475e-05	-2.905
9.4751e-05	-2.905
9.4757e-05	-2.9053
9.4783e-05	-2.9068
9.4915e-05	-2.9144
9.5577e-05	-2.9521
9.8886e-05	-3.1435
0.0001	-3.209
0.0001	-3.209
0.0001	-3.209
0.00010111	-3.2751
0.00010668	-3.6127
0.000125	-4.8029
0.00014332	-6.097
0.00014462	-6.1929
0.00014463	-6.1929
0.00014463	-6.1929
0.00015	-6.5902
0.00015	-6.5902
0.00015	-6.5902
0.00015537	-6.9934
0.000175	-8.5037
0.0001945	-10.041
0.0001945	-10.041
0.0001945	-10.041
0.0001945	-10.041
0.0001945	-10.041
0.0001945	-10.041
0.0001945	-10.041
0.0001945	-10.041
0.0001945	-10.041
0.0001945	-10.041
0.0001945	-10.041
0.0001945	-10.041
0.0001945	-10.041
0.0001945	-10.041
0.0001945	-10.041
0.0001945	-10.041
0.0001945	-10.041
0.0001945	-10.041
0.00019451	-10.042
0.00019457	-10.046
0.00019483	-10.067
0.00019615	-10.173
0.0002	-10.478
0.0002	-10.478
0.0002	-10.478
0.00020385	-10.783
0.00022307	-12.303
0.000225	-12.454
0.00023463	-13.204
0.00024438	-13.952
0.00024438	-13.952
0.00024438	-13.952
0.00025	-14.378
0.00025	-14.378
0.00025	-14.378
0.00025562	-14.798
0.000275	-16.202
0.00029425	-17.514
0.00029425	-17.514
0.00029425	-17.514
0.0003	-17.889
0.0003	-17.889
0.0003	-17.889
0.00030575	-18.255
0.000325	-19.412
0.00034413	-20.452
0.00034413	-20.452
0.00034413	-20.452
0.00034413	-20.452
0.00034413	-20.452
0.00034413	-20.452
0.00034413	-20.452
0.00034413	-20.452
0.00034413	-20.452
0.00034413	-20.452
0.00034413	-20.452
0.00034413	-20.452
0.00034413	-20.452
0.00034413	-20.452
0.00034413	-20.452
0.00034413	-20.452
0.00034413	-20.452
0.00034413	-20.452
0.00034415	-20.453
0.00034426	-20.459
0.00034479	-20.486
0.00034743	-20.62
0.00035	-20.749
0.00035	-20.749
0.00035	-20.749
0.00035257	-20.875
0.0003654	-21.474
0.000375	-21.887
0.000394	-22.614
0.000394	-22.614
0.000394	-22.614
0.000394	-22.614
0.000394	-22.614
0.000394	-22.614
0.000394	-22.614
0.000394	-22.614
0.000394	-22.614
0.000394	-22.614
0.000394	-22.614
0.000394	-22.614
0.000394	-22.614
0.000394	-22.614
0.000394	-22.614
0.000394	-22.614
0.000394	-22.614
0.00039401	-22.614
0.00039403	-22.615
0.00039413	-22.618
0.00039466	-22.637
0.00039731	-22.728
0.0004	-22.818
0.0004	-22.818
0.0004	-22.818
0.00040269	-22.906
0.00041615	-23.308
0.000425	-23.539
0.00044413	-23.947
0.00044413	-23.947
0.00044413	-23.947
0.00044413	-23.947
0.00044413	-23.947
0.00044413	-23.947
0.00044413	-23.947
0.00044413	-23.947
0.00044413	-23.947
0.00044413	-23.947
0.00044413	-23.947
0.00044413	-23.947
0.00044413	-23.947
0.00044413	-23.947
0.00044413	-23.947
0.00044413	-23.947
0.00044413	-23.947
0.00044413	-23.947
0.00044415	-23.947
0.00044426	-23.949
0.00044479	-23.958
0.00044743	-24.005
0.00045	-24.047
0.00045	-24.047
0.00045	-24.047
0.00045257	-24.087
0.0004654	-24.254
0.000475	-24.343
0.00049425	-24.424
0.00049425	-24.424
0.00049425	-24.424
0.0005	-24.424
0.0005	-24.424
0.0005	-24.424
0.00050575	-24.413
0.000525	-24.29
0.00054437	-24.035
0.00054438	-24.035
0.00054438	-24.035
0.00055	-23.936
0.00055	-23.936
0.00055	-23.936
0.00055562	-23.826
0.000575	-23.357
0.00059242	-22.816
0.00059242	-22.816
0.0005945	-22.744
0.0005945	-22.744
0.0005945	-22.744
0.00059506	-22.724
0.00059506	-22.724
0.00059562	-22.705
0.00059641	-22.678
0.00059837	-22.61
0.0006	-22.554
0.0006	-22.554
0.0006	-22.554
0.00060163	-22.497
0.00060979	-22.198
0.000625	-21.572
0.00064463	-20.631
0.00064463	-20.631
0.00064463	-20.631
0.00064463	-20.631
0.00064463	-20.631
0.00064463	-20.631
0.00064463	-20.631
0.00064463	-20.631
0.00064463	-20.631
0.00064463	-20.631
0.00064463	-20.631
0.00064463	-20.631
0.00064463	-20.631
0.00064463	-20.631
0.00064463	-20.631
0.00064463	-20.631
0.00064463	-20.631
0.00064464	-20.63
0.00064468	-20.628
0.00064489	-20.617
0.00064595	-20.563
0.00065	-20.358
0.00065	-20.358
0.00065	-20.358
0.00065405	-20.154
0.000675	-18.996
0.00069475	-17.745
0.00069475	-17.745
0.00069475	-17.745
0.00069475	-17.745
0.00069475	-17.745
0.00069475	-17.745
0.00069475	-17.745
0.00069475	-17.745
0.00069475	-17.745
0.00069475	-17.745
0.00069475	-17.745
0.00069475	-17.745
0.00069475	-17.745
0.00069475	-17.745
0.00069475	-17.745
0.00069475	-17.745
0.00069475	-17.745
0.00069476	-17.744
0.0006948	-17.742
0.00069501	-17.727
0.00069607	-17.657
0.0007	-17.399
0.0007	-17.399
0.0007	-17.399
0.00070393	-17.142
0.000725	-15.664
0.00074487	-14.12
0.00074488	-14.12
0.00074488	-14.12
0.00074488	-14.12
0.00074488	-14.12
0.00074488	-14.12
0.00074488	-14.12
0.00074488	-14.12
0.00074488	-14.12
0.00074488	-14.12
0.00074488	-14.12
0.00074488	-14.12
0.00074488	-14.12
0.00074488	-14.12
0.00074488	-14.12
0.00074488	-14.12
0.00074488	-14.12
0.00074489	-14.12
0.00074493	-14.116
0.00074514	-14.099
0.0007462	-14.013
0.00075	-13.711
0.00075	-13.711
0.00075	-13.711
0.0007538	-13.41
0.00077281	-11.835
0.000775	-11.646
0.00078595	-10.678
0.000795	-9.8519
0.000795	-9.8519
0.000795	-9.8519
0.000795	-9.8519
0.000795	-9.8519
0.000795	-9.8519
0.000795	-9.8519
0.000795	-9.8519
0.000795	-9.8519
0.000795	-9.8519
0.000795	-9.8519
0.000795	-9.8519
0.000795	-9.8519
0.000795	-9.8519
0.000795	-9.8519
0.000795	-9.8519
0.000795	-9.8517
0.00079501	-9.8509
0.00079505	-9.847
0.00079526	-9.8274
0.00079632	-9.7299
0.0008	-9.3967
0.0008	-9.3967
0.0008	-9.3967
0.00080368	-9.0661
0.00082206	-7.3621
0.000825	-7.082
0.0008397	-5.6544
0.00084512	-5.1177
0.00084513	-5.1177
0.00084513	-5.1177
0.00084513	-5.1177
0.00084513	-5.1177
0.00084513	-5.1177
0.00084513	-5.1177
0.00084513	-5.1177
0.00084513	-5.1177
0.00084513	-5.1177
0.00084513	-5.1177
0.00084513	-5.1177
0.00084513	-5.1177
0.00084513	-5.1177
0.00084513	-5.1177
0.00084513	-5.1176
0.00084513	-5.1174
0.00084514	-5.1166
0.00084518	-5.1124
0.00084539	-5.0913
0.00084645	-4.9866
0.00085	-4.6413
0.00085	-4.6413
0.00085	-4.6413
0.00085355	-4.2997
0.00087131	-2.5657
0.000875	-2.2006
0.00089345	-0.36014
0.00089525	-0.18007
0.00089525	-0.18007
0.00089525	-0.18007
0.00089525	-0.18007
0.00089525	-0.18007
0.00089525	-0.18007
0.00089525	-0.18007
0.00089525	-0.18007
0.00089525	-0.18007
0.00089525	-0.18007
0.00089525	-0.18007
0.00089525	-0.18007
0.00089525	-0.18007
0.00089525	-0.18007
0.00089525	-0.18007
0.00089525	-0.18003
0.00089525	-0.17986
0.00089526	-0.17901
0.0008953	-0.17476
0.00089551	-0.15355
0.00089657	-0.048025
0.0009	0.28709
0.0009	0.28709
0.0009	0.28709
0.00090343	0.61741
0.00092056	2.268
0.000925	2.6946
0.00094512	4.6082
0.00094513	4.6082
0.00094513	4.6082
0.00094513	4.6082
0.00094513	4.6082
0.00094513	4.6082
0.00094513	4.6082
0.00094513	4.6082
0.00094513	4.6082
0.00094513	4.6082
0.00094513	4.6082
0.00094513	4.6082
0.00094513	4.6082
0.00094513	4.6082
0.00094513	4.6082
0.00094513	4.6083
0.00094513	4.6084
0.00094514	4.6092
0.00094518	4.6132
0.00094539	4.6331
0.00094645	4.732
0.00095	5.0561
0.00095	5.0561
0.00095	5.0561
0.00095355	5.3735
0.00097131	6.9306
0.000975	7.2471
0.00099345	8.7833
0.000995	8.9081
0.000995	8.9081
0.000995	8.9081
0.001	9.2985
0.001	9.2985
0.001	9.2985
0.001005	9.6729
0.001025	11.094
0.0010449	12.371
0.0010449	12.371
0.0010449	12.371
0.00105	12.667
0.00105	12.667
0.00105	12.667
0.0010551	12.945
0.001075	13.919
0.0010948	14.714
0.0010948	14.714
0.0010948	14.714
0.0011	14.887
0.0011	14.887
0.0011	14.887
0.0011052	15.039
0.001125	15.495
0.0011446	15.759
0.0011446	15.759
0.0011446	15.759
0.00115	15.79
0.00115	15.79
0.00115	15.79
0.0011554	15.8
0.001175	15.717
0.0011945	15.452
0.0011945	15.452
0.0011945	15.452
0.0012	15.338
0.0012	15.338
0.0012	15.338
0.0012055	15.202
0.0012197	14.791
0.0012197	14.791
0.001225	14.615
0.0012445	13.869
0.0012445	13.869
0.0012445	13.869
0.00125	13.632
0.00125	13.632
0.00125	13.632
0.0012555	13.383
0.001275	12.416
0.0012944	11.335
0.0012944	11.335
0.0012944	11.335
0.0012944	11.335
0.0012944	11.335
0.0012944	11.335
0.0012944	11.335
0.0012944	11.335
0.0012944	11.335
0.0012944	11.335
0.0012944	11.335
0.0012944	11.335
0.0012944	11.335
0.0012944	11.335
0.0012944	11.335
0.0012944	11.335
0.0012944	11.335
0.0012944	11.334
0.0012945	11.329
0.0012949	11.304
0.001297	11.179
0.0013	11.001
0.0013	11.001
0.0013	11.001
0.001303	10.821
0.0013179	9.8865
0.001325	9.4214
0.0013442	8.1187
0.0013443	8.1187
0.0013443	8.1187
0.0013443	8.1187
0.0013443	8.1187
0.0013443	8.1187
0.0013443	8.1187
0.0013443	8.1187
0.0013443	8.1187
0.0013443	8.1187
0.0013443	8.1187
0.0013443	8.1187
0.0013443	8.1187
0.0013443	8.1187
0.0013443	8.1187
0.0013443	8.1186
0.0013443	8.1184
0.0013443	8.1172
0.0013444	8.1113
0.0013448	8.082
0.0013469	7.9346
0.00135	7.7176
0.00135	7.7176
0.00135	7.7176
0.0013531	7.4993
0.0013686	6.3911
0.001375	5.9285
0.0013941	4.5282
0.0013941	4.5282
0.0013941	4.5282
0.0013941	4.5282
0.0013941	4.5282
0.0013941	4.5282
0.0013941	4.5282
0.0013941	4.5282
0.0013941	4.5282
0.0013941	4.5282
0.0013941	4.5282
0.0013941	4.5282
0.0013941	4.5282
0.0013941	4.5282
0.0013941	4.5282
0.0013941	4.5282
0.0013941	4.5279
0.0013941	4.5267
0.0013942	4.5204
0.0013947	4.4892
0.0013968	4.3332
0.0014	4.0952
0.0014	4.0952
0.0014	4.0952
0.0014032	3.8571
0.0014194	2.6682
0.001425	2.2549
0.001444	0.87504
0.001444	0.87504
0.001444	0.87504
0.001444	0.87504
0.001444	0.87504
0.001444	0.87504
0.001444	0.87504
0.001444	0.87504
0.001444	0.87504
0.001444	0.87504
0.001444	0.87504
0.001444	0.87504
0.001444	0.87504
0.001444	0.87503
0.001444	0.87502
0.001444	0.87498
0.001444	0.87473
0.001444	0.87351
0.0014441	0.86742
0.0014445	0.83695
0.0014466	0.68487
0.00145	0.44494
0.00145	0.44494
0.00145	0.44494
0.0014534	0.20615
0.0014701	-0.96789
0.001475	-1.3029
0.0014939	-2.5625
0.0014939	-2.5625
0.0014939	-2.5625
0.0014939	-2.5625
0.0014939	-2.5625
0.0014939	-2.5625
0.0014939	-2.5625
0.0014939	-2.5625
0.0014939	-2.5625
0.0014939	-2.5625
0.0014939	-2.5625
0.0014939	-2.5625
0.0014939	-2.5625
0.0014939	-2.5625
0.0014939	-2.5625
0.0014939	-2.5625
0.0014939	-2.5627
0.0014939	-2.5639
0.001494	-2.5694
0.0014944	-2.597
0.0014965	-2.7344
0.0015	-2.9584
0.0015	-2.9584
0.0015	-2.9584
0.0015035	-3.18
0.0015209	-4.2519
0.001525	-4.4973
0.0015438	-5.5616
0.0015438	-5.5616
0.0015438	-5.5616
0.0015438	-5.5616
0.0015438	-5.5616
0.0015438	-5.5616
0.0015438	-5.5616
0.0015438	-5.5616
0.0015438	-5.5616
0.0015438	-5.5616
0.0015438	-5.5616
0.0015438	-5.5616
0.0015438	-5.5616
0.0015438	-5.5616
0.0015438	-5.5616
0.0015438	-5.5617
0.0015438	-5.5619
0.0015438	-5.5628
0.0015439	-5.5674
0.0015443	-5.5905
0.0015464	-5.7053
0.00155	-5.898
0.00155	-5.898
0.00155	-5.898
0.0015536	-6.0875
0.0015716	-6.9849
0.001575	-7.1439
0.0015919	-7.8918
0.0015936	-7.9633
0.0015936	-7.9633
0.0015936	-7.9633
0.0015936	-7.9633
0.0015936	-7.9633
0.0015936	-7.9633
0.0015936	-7.9633
0.0015936	-7.9633
0.0015936	-7.9633
0.0015936	-7.9633
0.0015936	-7.9633
0.0015936	-7.9633
0.0015936	-7.9633
0.0015936	-7.9633
0.0015936	-7.9633
0.0015936	-7.9633
0.0015936	-7.9635
0.0015936	-7.9642
0.0015937	-7.9677
0.0015942	-7.9852
0.0015963	-8.0719
0.0016	-8.2216
0.0016	-8.2216
0.0016	-8.2216
0.0016037	-8.3673
0.0016224	-9.035
0.001625	-9.1211
0.0016382	-9.5205
0.0016435	-9.6679
0.0016435	-9.6679
0.0016435	-9.6679
0.0016435	-9.6679
0.0016435	-9.6679
0.0016435	-9.6679
0.0016435	-9.6679
0.0016435	-9.6679
0.0016435	-9.6679
0.0016435	-9.6679
0.0016435	-9.6679
0.0016435	-9.6679
0.0016435	-9.6679
0.0016435	-9.6679
0.0016435	-9.6679
0.0016435	-9.6679
0.0016435	-9.668
0.0016435	-9.6684
0.0016436	-9.6707
0.001644	-9.682
0.0016461	-9.7377
0.00165	-9.8355
0.00165	-9.8355
0.00165	-9.8355
0.0016539	-9.9289
0.001675	-10.36
0.0016935	-10.625
0.0016935	-10.625
0.0016935	-10.625
0.0016935	-10.625
0.0016935	-10.625
0.0016935	-10.625
0.0016935	-10.625
0.0016935	-10.625
0.0016935	-10.625
0.0016935	-10.625
0.0016935	-10.625
0.0016935	-10.625
0.0016935	-10.625
0.0016935	-10.625
0.0016935	-10.625
0.0016935	-10.625
0.0016935	-10.625
0.0016935	-10.625
0.0016936	-10.626
0.001694	-10.631
0.0016961	-10.654
0.0017	-10.693
0.0017	-10.693
0.0017	-10.693
0.0017039	-10.727
0.001725	-10.832
0.0017435	-10.812
0.0017435	-10.812
0.0017435	-10.812
0.0017435	-10.812
0.0017435	-10.812
0.0017435	-10.812
0.0017435	-10.812
0.0017435	-10.812
0.0017435	-10.812
0.0017435	-10.812
0.0017435	-10.812
0.0017435	-10.812
0.0017435	-10.812
0.0017435	-10.812
0.0017435	-10.812
0.0017435	-10.812
0.0017435	-10.812
0.0017435	-10.811
0.0017436	-10.811
0.001744	-10.809
0.0017461	-10.8
0.00175	-10.779
0.00175	-10.779
0.00175	-10.779
0.0017539	-10.754
0.001775	-10.536
0.0017926	-10.253
0.0017926	-10.253
0.0017935	-10.236
0.0017935	-10.236
0.0017935	-10.236
0.0017944	-10.218
0.0017961	-10.186
0.0018	-10.113
0.0018	-10.113
0.0018	-10.113
0.0018039	-10.038
0.001825	-9.5535
0.0018436	-9.0199
0.0018436	-9.0199
0.0018436	-9.0199
0.0018436	-9.0199
0.0018436	-9.0199
0.0018436	-9.0199
0.0018436	-9.0199
0.0018436	-9.0199
0.0018436	-9.0199
0.0018436	-9.0199
0.0018436	-9.0199
0.0018436	-9.0199
0.0018436	-9.0199
0.0018436	-9.0199
0.0018436	-9.0199
0.0018436	-9.0199
0.0018436	-9.0198
0.0018436	-9.0193
0.0018437	-9.0166
0.0018442	-9.0035
0.0018463	-8.9395
0.00185	-8.8341
0.00185	-8.8341
0.00185	-8.8341
0.0018537	-8.7313
0.0018724	-8.1604
0.001875	-8.0721
0.0018882	-7.6034
0.0018938	-7.3907
0.0018938	-7.3907
0.0018938	-7.3907
0.0018938	-7.3907
0.0018938	-7.3907
0.0018938	-7.3907
0.0018938	-7.3907
0.0018938	-7.3907
0.0018938	-7.3907
0.0018938	-7.3907
0.0018938	-7.3907
0.0018938	-7.3907
0.0018938	-7.3907
0.0018938	-7.3907
0.0018938	-7.3907
0.0018938	-7.3906
0.0018938	-7.3905
0.0018938	-7.3899
0.0018939	-7.3866
0.0018943	-7.3703
0.0018964	-7.2905
0.0019	-7.1621
0.0019	-7.1621
0.0019	-7.1621
0.0019036	-7.0366
0.0019216	-6.3604
0.001925	-6.2245
0.0019419	-5.5053
0.0019439	-5.4174
0.0019439	-5.4174
0.0019439	-5.4174
0.0019439	-5.4174
0.0019439	-5.4174
0.0019439	-5.4174
0.0019439	-5.4174
0.0019439	-5.4174
0.0019439	-5.4174
0.0019439	-5.4174
0.0019439	-5.4174
0.0019439	-5.4174
0.0019439	-5.4174
0.0019439	-5.4174
0.0019439	-5.4174
0.0019439	-5.4174
0.0019439	-5.4173
0.0019439	-5.4165
0.001944	-5.4127
0.0019444	-5.3938
0.0019465	-5.3011
0.00195	-5.1562
0.00195	-5.1562
0.00195	-5.1562
0.0019535	-5.0144
0.0019709	-4.2676
0.001975	-4.0811
0.001994	-3.1829
0.001994	-3.1829
0.001994	-3.1829
0.002	-2.9029
0.002	-2.9029
0.002	-2.9029
0.002006	-2.634
0.002025	-1.7447
0.0020441	-0.79828
0.0020441	-0.79828
0.0020441	-0.79828
0.00205	-0.51445
0.00205	-0.51445
0.00205	-0.51445
0.0020559	-0.24282
0.002075	0.66597
0.0020941	1.6051
0.0020941	1.6051
0.0020941	1.6051
0.0021	1.8826
0.0021	1.8826
0.0021	1.8826
0.0021059	2.1462
0.002125	3.0145
0.0021441	3.8908
0.0021441	3.8908
0.0021441	3.8908
0.00215	4.145
0.00215	4.145
0.00215	4.145
0.0021559	4.3837
0.002175	5.1564
0.002194	5.9107
0.002194	5.9107
0.002194	5.9107
0.0022	6.1295
0.0022	6.1295
0.0022	6.1295
0.002206	6.3307
0.002225	6.951
0.0022439	7.5359
0.0022439	7.5359
0.0022439	7.5359
0.00225	7.7025
0.00225	7.7025
0.00225	7.7025
0.0022561	7.8497
0.002275	8.277
0.0022937	8.6576
0.0022938	8.6576
0.0022938	8.6576
0.0023	8.7585
0.0023	8.7585
0.0023	8.7585
0.0023062	8.8387
0.002325	9.0473
0.0023436	9.2048
0.0023436	9.2048
0.0023436	9.2048
0.00235	9.2312
0.00235	9.2312
0.00235	9.2312
0.0023564	9.2362
0.002375	9.218
0.0023935	9.151
0.0023935	9.151
0.0023935	9.151
0.0024	9.1
0.0024	9.1
0.0024	9.1
0.0024065	9.0275
0.002425	8.7919
0.0024435	8.5145
0.0024435	8.5145
0.0024435	8.5145
0.0024449	8.4909
0.0024449	8.4909
0.0024456	8.4783
0.0024463	8.4671
0.0024463	8.4671
0.002447	8.4542
0.00245	8.3995
0.00245	8.3995
0.00245	8.3995
0.002453	8.3438
0.0024681	8.0511
0.002475	7.9099
0.0024934	7.5113
0.0024934	7.5113
0.0024934	7.5113
0.0025	7.3602
0.0025	7.3602
0.0025	7.3602
0.0025066	7.2055
0.002525	6.7593
0.0025432	6.2943
0.0025433	6.2943
0.0025433	6.2943
0.0025433	6.2943
0.0025433	6.2943
0.0025433	6.2943
0.0025433	6.2943
0.0025433	6.2943
0.0025433	6.2943
0.0025433	6.2943
0.0025433	6.2943
0.0025433	6.2943
0.0025433	6.2943
0.0025433	6.2943
0.0025433	6.2943
0.0025433	6.2943
0.0025433	6.2941
0.0025433	6.2932
0.0025435	6.2888
0.0025443	6.2668
0.0025485	6.1559
0.00255	6.1175
0.00255	6.1175
0.00255	6.1175
0.0025515	6.0791
0.0025587	5.8855
0.002575	5.4453
0.0025931	4.9455
0.0025931	4.9455
0.0025931	4.9455
0.0025931	4.9455
0.0025931	4.9455
0.0025931	4.9455
0.0025931	4.9455
0.0025931	4.9455
0.0025931	4.9455
0.0025931	4.9455
0.0025931	4.9455
0.0025931	4.9455
0.0025931	4.9455
0.0025931	4.9455
0.0025931	4.9455
0.0025931	4.9455
0.0025931	4.9453
0.0025932	4.9444
0.0025933	4.9397
0.0025942	4.9161
0.0025984	4.7982
0.0026	4.7541
0.0026	4.7541
0.0026	4.7541
0.0026016	4.71
0.0026095	4.4891
0.002625	4.0549
0.002643	3.5531
0.002643	3.5531
0.002643	3.5531
0.002643	3.5531
0.002643	3.5531
0.002643	3.5531
0.002643	3.5531
0.002643	3.5531
0.002643	3.5531
0.002643	3.5531
0.002643	3.5531
0.002643	3.5531
0.002643	3.5531
0.002643	3.5531
0.002643	3.5531
0.002643	3.553
0.002643	3.5529
0.002643	3.5519
0.0026432	3.5472
0.0026441	3.5237
0.0026483	3.4064
0.00265	3.3592
0.00265	3.3592
0.00265	3.3592
0.0026517	3.3121
0.0026602	3.0777
0.002675	2.6775
0.0026929	2.2047
0.0026929	2.2047
0.0026929	2.2047
0.0026929	2.2047
0.0026929	2.2047
0.0026929	2.2047
0.0026929	2.2047
0.0026929	2.2047
0.0026929	2.2047
0.0026929	2.2047
0.0026929	2.2047
0.0026929	2.2047
0.0026929	2.2047
0.0026929	2.2047
0.0026929	2.2047
0.0026929	2.2047
0.0026929	2.2045
0.0026929	2.2036
0.0026931	2.1992
0.0026939	2.1772
0.0026982	2.0676
0.0027	2.0205
0.0027	2.0205
0.0027	2.0205
0.0027018	1.9736
0.002711	1.7419
0.002725	1.3974
0.0027428	0.98089
0.0027428	0.98089
0.0027428	0.98089
0.0027428	0.98089
0.0027428	0.98089
0.0027428	0.98089
0.0027428	0.98089
0.0027428	0.98089
0.0027428	0.98089
0.0027428	0.98089
0.0027428	0.98089
0.0027428	0.98089
0.0027428	0.98089
0.0027428	0.98088
0.0027428	0.98088
0.0027428	0.98085
0.0027428	0.98069
0.0027428	0.97992
0.002743	0.97606
0.0027438	0.95677
0.002748	0.8612
0.00275	0.81755
0.00275	0.81755
0.00275	0.81755
0.002752	0.77421
0.0027617	0.56232
0.002775	0.28833
0.0027926	-0.050316
0.0027926	-0.050316
0.0027926	-0.050316
0.0027926	-0.050316
0.0027926	-0.050316
0.0027926	-0.050316
0.0027926	-0.050316
0.0027926	-0.050316
0.0027926	-0.050316
0.0027926	-0.050316
0.0027926	-0.050316
0.0027926	-0.050316
0.0027926	-0.050317
0.0027926	-0.050318
0.0027926	-0.050323
0.0027926	-0.050348
0.0027926	-0.050472
0.0027927	-0.051094
0.0027928	-0.054204
0.0027937	-0.069711
0.0027979	-0.14617
0.0028	-0.18308
0.0028	-0.18308
0.0028	-0.18308
0.0028021	-0.21954
0.0028125	-0.39515
0.002825	-0.59115
0.0028425	-0.8364
0.0028425	-0.8364
0.0028425	-0.8364
0.0028425	-0.8364
0.0028425	-0.8364
0.0028425	-0.8364
0.0028425	-0.8364
0.0028425	-0.8364
0.0028425	-0.8364
0.0028425	-0.8364
0.0028425	-0.8364
0.0028425	-0.8364
0.0028425	-0.8364
0.0028425	-0.8364
0.0028425	-0.83641
0.0028425	-0.83642
0.0028425	-0.83651
0.0028425	-0.83695
0.0028427	-0.83916
0.0028436	-0.85015
0.0028478	-0.90385
0.00285	-0.93101
0.00285	-0.93101
0.00285	-0.93101
0.0028522	-0.95761
0.0028632	-1.0822
0.002875	-1.1993
0.0028924	-1.3421
0.0028924	-1.3421
0.0028924	-1.3421
0.0028924	-1.3421
0.0028924	-1.3421
0.0028924	-1.3421
0.0028924	-1.3421
0.0028924	-1.3421
0.0028924	-1.3421
0.0028924	-1.3421
0.0028924	-1.3421
0.0028924	-1.3421
0.0028924	-1.3421
0.0028924	-1.3421
0.0028924	-1.3421
0.0028924	-1.3421
0.0028924	-1.3422
0.0028924	-1.3424
0.0028926	-1.3437
0.0028934	-1.3497
0.0028977	-1.3785
0.0029	-1.3934
0.0029	-1.3934
0.0029	-1.3934
0.0029023	-1.4077
0.002914	-1.4692
0.002925	-1.5122
0.0029422	-1.55
0.0029423	-1.55
0.0029423	-1.55
0.0029423	-1.55
0.0029423	-1.55
0.0029423	-1.55
0.0029423	-1.55
0.0029423	-1.55
0.0029423	-1.55
0.0029423	-1.55
0.0029423	-1.55
0.0029423	-1.55
0.0029423	-1.55
0.0029423	-1.55
0.0029423	-1.55
0.0029423	-1.55
0.0029423	-1.55
0.0029423	-1.5501
0.0029425	-1.5503
0.0029433	-1.5512
0.0029475	-1.5544
0.00295	-1.5554
0.00295	-1.5554
0.00295	-1.5554
0.0029525	-1.5555
0.0029647	-1.5457
0.002975	-1.5238
0.002977	-1.518
0.002977	-1.518
0.0029921	-1.4601
0.0029921	-1.4601
0.0029921	-1.4601
0.0029921	-1.4601
0.0029921	-1.4601
0.0029921	-1.4601
0.0029921	-1.4601
0.0029921	-1.4601
0.0029921	-1.4601
0.0029921	-1.4601
0.0029921	-1.4601
0.0029921	-1.4601
0.0029921	-1.4601
0.0029921	-1.4601
0.0029921	-1.4601
0.0029921	-1.4601
0.0029921	-1.46
0.0029922	-1.4599
0.0029923	-1.4591
0.0029932	-1.4555
0.0029937	-1.4537
0.0029937	-1.4537
0.0029944	-1.4512
0.0029951	-1.449
0.0029971	-1.4433
0.002999	-1.4377
0.003	-1.4348
0.003	-1.4348
0.003	-1.4348
0.003001	-1.4318
0.003006	-1.4153
0.003025	-1.3263
0.003042	-1.2123
0.003042	-1.2123
0.003042	-1.2123
0.003042	-1.2123
0.003042	-1.2123
0.003042	-1.2123
0.003042	-1.2123
0.003042	-1.2123
0.003042	-1.2123
0.003042	-1.2123
0.003042	-1.2123
0.003042	-1.2123
0.003042	-1.2123
0.003042	-1.2123
0.003042	-1.2123
0.003042	-1.2123
0.003042	-1.2122
0.003042	-1.212
0.0030422	-1.2107
0.0030431	-1.2046
0.0030473	-1.1825
0.0030482	-1.1796
0.0030482	-1.1796
0.00305	-1.1748
0.00305	-1.1748
0.00305	-1.1748
0.0030518	-1.1702
0.0030611	-1.1413
0.003075	-1.0791
0.003092	-0.9736
0.003092	-0.9736
0.003092	-0.9736
0.003092	-0.9736
0.003092	-0.9736
0.003092	-0.9736
0.003092	-0.9736
0.003092	-0.9736
0.003092	-0.9736
0.003092	-0.9736
0.003092	-0.9736
0.003092	-0.9736
0.003092	-0.9736
0.003092	-0.9736
0.003092	-0.9736
0.003092	-0.97359
0.003092	-0.97354
0.003092	-0.9733
0.0030922	-0.9721
0.0030931	-0.96646
0.0030973	-0.94643
0.0030981	-0.94414
0.0030981	-0.94414
0.0031	-0.94009
0.0031	-0.94009
0.0031	-0.94009
0.0031019	-0.93631
0.0031113	-0.91111
0.003125	-0.85627
0.003142	-0.75849
0.003142	-0.75849
0.003142	-0.75849
0.003142	-0.75849
0.003142	-0.75849
0.003142	-0.75849
0.003142	-0.75849
0.003142	-0.75849
0.003142	-0.75849
0.003142	-0.75849
0.003142	-0.75849
0.003142	-0.75849
0.003142	-0.75849
0.003142	-0.75849
0.003142	-0.75848
0.003142	-0.75848
0.003142	-0.75843
0.003142	-0.7582
0.0031422	-0.75708
0.0031431	-0.75182
0.0031473	-0.73373
0.0031481	-0.73191
0.0031481	-0.73191
0.00315	-0.7286
0.00315	-0.7286
0.00315	-0.7286
0.0031519	-0.72556
0.0031616	-0.70367
0.003175	-0.65535
0.0031919	-0.56523
0.0031919	-0.56523
0.0031919	-0.56523
0.0031919	-0.56523
0.0031919	-0.56523
0.0031919	-0.56523
0.0031919	-0.56523
0.0031919	-0.56523
0.0031919	-0.56523
0.0031919	-0.56523
0.0031919	-0.56523
0.0031919	-0.56523
0.0031919	-0.56523
0.0031919	-0.56523
0.0031919	-0.56523
0.0031919	-0.56522
0.0031919	-0.56517
0.0031919	-0.56496
0.0031921	-0.56391
0.0031929	-0.559
0.0031972	-0.54267
0.0031979	-0.54128
0.0031979	-0.54128
0.0032	-0.5385
0.0032	-0.5385
0.0032	-0.5385
0.0032021	-0.53601
0.0032127	-0.51548
0.003225	-0.47499
0.0032417	-0.39183
0.0032418	-0.39183
0.0032418	-0.39183
0.0032418	-0.39183
0.0032418	-0.39183
0.0032418	-0.39183
0.0032418	-0.39183
0.0032418	-0.39183
0.0032418	-0.39183
0.0032418	-0.39183
0.0032418	-0.39183
0.0032418	-0.39183
0.0032418	-0.39183
0.0032418	-0.39183
0.0032418	-0.39182
0.0032418	-0.39182
0.0032418	-0.39178
0.0032418	-0.39158
0.003242	-0.39059
0.0032428	-0.38599
0.003247	-0.37128
0.0032477	-0.37024
0.0032477	-0.37024
0.00325	-0.36804
0.00325	-0.36804
0.00325	-0.36804
0.0032523	-0.36613
0.0032638	-0.34699
0.003275	-0.31318
0.0032916	-0.23613
0.0032916	-0.23613
0.0032916	-0.23613
0.0032916	-0.23613
0.0032916	-0.23613
0.0032916	-0.23613
0.0032916	-0.23613
0.0032916	-0.23613
0.0032916	-0.23613
0.0032916	-0.23613
0.0032916	-0.23613
0.0032916	-0.23613
0.0032916	-0.23613
0.0032916	-0.23613
0.0032916	-0.23613
0.0032916	-0.23612
0.0032916	-0.23608
0.0032917	-0.23589
0.0032918	-0.23496
0.0032927	-0.23064
0.0032969	-0.21735
0.0032975	-0.21657
0.0032975	-0.21657
0.0033	-0.21501
0.0033	-0.21501
0.0033	-0.21501
0.0033025	-0.21372
0.0033148	-0.19615
0.003325	-0.1678
0.0033415	-0.096106
0.0033415	-0.096106
0.0033415	-0.096106
0.0033415	-0.096106
0.0033415	-0.096106
0.0033415	-0.096106
0.0033415	-0.096106
0.0033415	-0.096106
0.0033415	-0.096106
0.0033415	-0.096106
0.0033415	-0.096106
0.0033415	-0.096106
0.0033415	-0.096106
0.0033415	-0.096106
0.0033415	-0.096104
0.0033415	-0.096097
0.0033415	-0.096061
0.0033415	-0.095882
0.0033417	-0.095
0.0033426	-0.090926
0.0033468	-0.078874
0.0033474	-0.078295
0.0033474	-0.078295
0.00335	-0.077383
0.00335	-0.077383
0.00335	-0.077383
0.0033526	-0.076736
0.0033657	-0.060857
0.003375	-0.036964
0.0033914	0.030025
0.0033914	0.030025
0.0033914	0.030025
0.0033914	0.030025
0.0033914	0.030025
0.0033914	0.030025
0.0033914	0.030025
0.0033914	0.030025
0.0033914	0.030025
0.0033914	0.030025
0.0033914	0.030025
0.0033914	0.030025
0.0033914	0.030025
0.0033914	0.030025
0.0033914	0.030026
0.0033914	0.030033
0.0033914	0.030067
0.0033914	0.030238
0.0033916	0.031077
0.0033924	0.034938
0.0033967	0.045905
0.0033972	0.046324
0.0033972	0.046324
0.0034	0.046575
0.0034	0.046575
0.0034	0.046575
0.0034028	0.046576
0.0034165	0.06074
0.003425	0.080955
0.0034412	0.14381
0.0034413	0.14381
0.0034413	0.14381
0.0034413	0.14381
0.0034413	0.14381
0.0034413	0.14381
0.0034413	0.14381
0.0034413	0.14381
0.0034413	0.14381
0.0034413	0.14381
0.0034413	0.14381
0.0034413	0.14381
0.0034413	0.14381
0.0034413	0.14381
0.0034413	0.14382
0.0034413	0.14382
0.0034413	0.14385
0.0034413	0.14402
0.0034415	0.14482
0.0034423	0.14849
0.0034465	0.15851
0.0034471	0.1588
0.0034471	0.1588
0.0034491	0.15863
0.00345	0.15834
0.00345	0.15834
0.00345	0.15834
0.0034509	0.15809
0.0034552	0.15831
0.003475	0.18899
0.0034911	0.24922
0.0034911	0.24922
0.0034911	0.24922
0.0034911	0.24922
0.0034911	0.24922
0.0034911	0.24922
0.0034911	0.24922
0.0034911	0.24922
0.0034911	0.24922
0.0034911	0.24922
0.0034911	0.24922
0.0034911	0.24922
0.0034911	0.24922
0.0034911	0.24922
0.0034911	0.24922
0.0034911	0.24923
0.0034911	0.24926
0.0034912	0.24942
0.0034913	0.2502
0.0034922	0.25376
0.0034964	0.26321
0.0034971	0.26343
0.0034971	0.26343
0.0034991	0.26283
0.0035	0.26234
0.0035	0.26234
0.0035	0.26234
0.0035009	0.2619
0.0035054	0.26126
0.003525	0.28817
0.003541	0.34516
0.003541	0.34516
0.003541	0.34516
0.003541	0.34516
0.003541	0.34516
0.003541	0.34516
0.003541	0.34516
0.003541	0.34516
0.003541	0.34516
0.003541	0.34516
0.003541	0.34516
0.003541	0.34516
0.003541	0.34516
0.003541	0.34516
0.003541	0.34516
0.003541	0.34517
0.003541	0.3452
0.003541	0.34535
0.0035412	0.3461
0.0035421	0.34952
0.0035463	0.35822
0.003547	0.35832
0.003547	0.35832
0.003549	0.35732
0.00355	0.3566
0.00355	0.3566
0.00355	0.3566
0.003551	0.35595
0.0035558	0.35451
0.003575	0.37811
0.0035909	0.43222
0.0035909	0.43222
0.0035909	0.43222
0.0035909	0.43222
0.0035909	0.43222
0.0035909	0.43222
0.0035909	0.43222
0.0035909	0.43222
0.0035909	0.43222
0.0035909	0.43222
0.0035909	0.43222
0.0035909	0.43222
0.0035909	0.43222
0.0035909	0.43222
0.0035909	0.43223
0.0035909	0.43223
0.0035909	0.43226
0.0035909	0.43241
0.0035911	0.43313
0.0035919	0.43642
0.0035962	0.44448
0.0035969	0.44447
0.0035969	0.44447
0.003599	0.44308
0.0036	0.44213
0.0036	0.44213
0.0036	0.44213
0.003601	0.44127
0.0036062	0.43901
0.003625	0.45977
0.0036407	0.51135
0.0036408	0.51135
0.0036408	0.51135
0.0036408	0.51135
0.0036408	0.51135
0.0036408	0.51135
0.0036408	0.51135
0.0036408	0.51135
0.0036408	0.51135
0.0036408	0.51135
0.0036408	0.51135
0.0036408	0.51135
0.0036408	0.51135
0.0036408	0.51135
0.0036408	0.51136
0.0036408	0.51136
0.0036408	0.51139
0.0036408	0.51153
0.003641	0.51224
0.0036418	0.51542
0.003646	0.52291
0.0036468	0.52279
0.0036468	0.52279
0.0036489	0.52103
0.00365	0.51986
0.00365	0.51986
0.00365	0.51986
0.0036511	0.51877
0.0036566	0.51571
0.003675	0.53404
0.0036906	0.58339
0.0036906	0.58339
0.0036906	0.58339
0.0036906	0.58339
0.0036906	0.58339
0.0036906	0.58339
0.0036906	0.58339
0.0036906	0.58339
0.0036906	0.58339
0.0036906	0.58339
0.0036906	0.58339
0.0036906	0.58339
0.0036906	0.58339
0.0036906	0.58339
0.0036906	0.58339
0.0036906	0.5834
0.0036906	0.58342
0.0036907	0.58356
0.0036908	0.58425
0.0036917	0.58733
0.0036959	0.59433
0.0036967	0.59411
0.0036967	0.59411
0.0036988	0.59201
0.0037	0.5906
0.0037	0.5906
0.0037	0.5906
0.0037012	0.58929
0.0037069	0.58544
0.003725	0.60169
0.0037405	0.64908
0.0037405	0.64908
0.0037405	0.64908
0.0037405	0.64908
0.0037405	0.64908
0.0037405	0.64908
0.0037405	0.64908
0.0037405	0.64908
0.0037405	0.64908
0.0037405	0.64908
0.0037405	0.64908
0.0037405	0.64908
0.0037405	0.64908
0.0037405	0.64908
0.0037405	0.64908
0.0037405	0.64909
0.0037405	0.64911
0.0037405	0.64925
0.0037407	0.64992
0.0037416	0.65292
0.0037458	0.65949
0.0037466	0.65917
0.0037466	0.65917
0.0037488	0.65674
0.00375	0.65511
0.00375	0.65511
0.00375	0.65511
0.0037512	0.65358
0.0037573	0.64895
0.003775	0.66343
0.0037904	0.7091
0.0037904	0.7091
0.0037904	0.7091
0.0037904	0.7091
0.0037904	0.7091
0.0037904	0.7091
0.0037904	0.7091
0.0037904	0.7091
0.0037904	0.7091
0.0037904	0.7091
0.0037904	0.7091
0.0037904	0.7091
0.0037904	0.7091
0.0037904	0.7091
0.0037904	0.7091
0.0037904	0.7091
0.0037904	0.70913
0.0037904	0.70927
0.0037906	0.70992
0.0037914	0.71285
0.0037957	0.71906
0.0037965	0.71863
0.0037965	0.71863
0.0037987	0.7159
0.0038	0.71404
0.0038	0.71404
0.0038	0.71404
0.0038013	0.7123
0.0038076	0.70691
0.003825	0.7199
0.0038402	0.76405
0.0038403	0.76405
0.0038403	0.76405
0.0038403	0.76405
0.0038403	0.76405
0.0038403	0.76405
0.0038403	0.76405
0.0038403	0.76405
0.0038403	0.76405
0.0038403	0.76405
0.0038403	0.76405
0.0038403	0.76405
0.0038403	0.76405
0.0038403	0.76405
0.0038403	0.76405
0.0038403	0.76405
0.0038403	0.76408
0.0038403	0.76421
0.0038405	0.76485
0.0038413	0.76772
0.0038455	0.77362
0.0038464	0.77309
0.0038464	0.77309
0.0038487	0.77007
0.00385	0.76799
0.00385	0.76799
0.00385	0.76799
0.0038513	0.76604
0.0038579	0.75992
0.003875	0.77164
0.0038901	0.81447
0.0038901	0.81447
0.0038901	0.81447
0.0038901	0.81447
0.0038901	0.81447
0.0038901	0.81447
0.0038901	0.81447
0.0038901	0.81447
0.0038901	0.81447
0.0038901	0.81447
0.0038901	0.81447
0.0038901	0.81447
0.0038901	0.81447
0.0038901	0.81447
0.0038901	0.81447
0.0038901	0.81447
0.0038901	0.8145
0.0038902	0.81463
0.0038903	0.81526
0.0038912	0.81807
0.0038954	0.82371
0.0038963	0.82308
0.0038963	0.82308
0.0038986	0.81979
0.0039	0.81749
0.0039	0.81749
0.0039	0.81749
0.0039014	0.81533
0.0039082	0.80852
0.003925	0.81917
0.00394	0.86084
0.00394	0.86084
0.00394	0.86084
0.0039463	0.8691
0.0039463	0.8691
0.0039486	0.86556
0.00395	0.86304
0.00395	0.86304
0.00395	0.86304
0.0039514	0.86069
0.0039585	0.85321
0.003975	0.86297
0.0039899	0.90362
0.0039899	0.90362
0.0039899	0.90362
0.0039962	0.91156
0.0039962	0.91156
0.0039985	0.90777
0.004	0.90504
0.004	0.90504
0.004	0.90504
0.0040015	0.90249
0.0040088	0.89438
0.004025	0.90341
0.0040397	0.94318
0.0040398	0.94318
0.0040398	0.94318
0.0040461	0.95083
0.0040461	0.95083
0.0040485	0.94681
0.00405	0.94388
0.00405	0.94388
0.00405	0.94388
0.0040515	0.94114
0.0040591	0.93243
0.004075	0.94085
0.0040896	0.97985
0.0040896	0.97985
0.0040896	0.97985
0.0040961	0.98726
0.0040961	0.98726
0.0040984	0.98302
0.0041	0.97989
0.0041	0.97989
0.0041	0.97989
0.0041016	0.97697
0.0041093	0.96769
0.004125	0.97562
0.0041395	1.014
0.0041395	1.014
0.0041395	1.014
0.004146	1.0212
0.004146	1.0212
0.0041484	1.0167
0.00415	1.0134
0.00415	1.0134
0.00415	1.0134
0.0041516	1.0103
0.0041596	1.0005
0.004175	1.008
0.0041894	1.0458
0.0041894	1.0458
0.0041894	1.0458
0.0041959	1.0528
0.0041959	1.0528
0.0041984	1.0481
0.0042	1.0446
0.0042	1.0446
0.0042	1.0446
0.0042016	1.0414
0.0042098	1.031
0.004225	1.0383
0.0042393	1.0756
0.0042393	1.0756
0.0042393	1.0756
0.0042459	1.0824
0.0042459	1.0824
0.0042483	1.0776
0.00425	1.0739
0.00425	1.0739
0.00425	1.0739
0.0042517	1.0704
0.0042601	1.0596
0.004275	1.0667
0.0042891	1.1035
0.0042891	1.1035
0.0042891	1.1035
0.0042958	1.1103
0.0042958	1.1103
0.0042983	1.1052
0.0043	1.1014
0.0043	1.1014
0.0043	1.1014
0.0043017	1.0977
0.0043103	1.0865
0.004325	1.0934
0.004339	1.1299
0.004339	1.1299
0.004339	1.1299
0.0043458	1.1365
0.0043458	1.1365
0.0043482	1.1313
0.00435	1.1273
0.00435	1.1273
0.00435	1.1273
0.0043518	1.1235
0.0043605	1.1118
0.004375	1.1186
0.0043889	1.1548
0.0043889	1.1548
0.0043889	1.1548
0.0043957	1.1614
0.0043957	1.1614
0.0043982	1.156
0.0044	1.1517
0.0044	1.1517
0.0044	1.1517
0.0044018	1.1478
0.0044107	1.1358
0.004425	1.1425
0.0044387	1.1784
0.0044388	1.1784
0.0044388	1.1784
0.0044456	1.1849
0.0044456	1.1849
0.0044482	1.1794
0.00445	1.175
0.00445	1.175
0.00445	1.175
0.0044518	1.1709
0.0044609	1.1585
0.004475	1.1652
0.0044886	1.201
0.0044886	1.201
0.0044886	1.201
0.0044956	1.2074
0.0044956	1.2074
0.0044981	1.2017
0.0045	1.1971
0.0045	1.1971
0.0045	1.1971
0.0045019	1.1929
0.0045111	1.1801
0.004525	1.1869
0.0045385	1.2225
0.0045385	1.2225
0.0045385	1.2225
0.0045455	1.2289
0.0045455	1.2289
0.0045481	1.223
0.00455	1.2183
0.00455	1.2183
0.00455	1.2183
0.0045519	1.2139
0.0045613	1.2008
0.004575	1.2076
0.0045884	1.2431
0.0045884	1.2431
0.0045884	1.2431
0.0045955	1.2495
0.0045955	1.2495
0.0045981	1.2435
0.0046	1.2386
0.0046	1.2386
0.0046	1.2386
0.0046019	1.2341
0.0046115	1.2207
0.004625	1.2276
0.0046383	1.2629
0.0046383	1.2629
0.0046383	1.2629
0.0046454	1.2693
0.0046454	1.2693
0.004648	1.2632
0.00465	1.2581
0.00465	1.2581
0.00465	1.2581
0.004652	1.2534
0.0046617	1.2398
0.004675	1.2468
0.0046881	1.2821
0.0046881	1.2821
0.0046881	1.2821
0.0046954	1.2885
0.0046954	1.2885
0.004698	1.2822
0.0047	1.277
0.0047	1.277
0.0047	1.277
0.004702	1.2721
0.0047119	1.2582
0.004725	1.2654
0.004738	1.3006
0.004738	1.3006
0.004738	1.3006
0.0047453	1.307
0.0047453	1.307
0.004748	1.3006
0.00475	1.2952
0.00475	1.2952
0.00475	1.2952
0.004752	1.2902
0.0047621	1.2761
0.004775	1.2834
0.0047879	1.3186
0.0047879	1.3186
0.0047879	1.3186
0.0047953	1.325
0.0047953	1.325
0.0047979	1.3185
0.0048	1.3129
0.0048	1.3129
0.0048	1.3129
0.0048021	1.3078
0.0048123	1.2934
0.004825	1.301
0.0048377	1.3361
0.0048378	1.3361
0.0048378	1.3361
0.0048452	1.3426
0.0048452	1.3426
0.0048479	1.3359
0.00485	1.3302
0.00485	1.3302
0.00485	1.3302
0.0048521	1.3249
0.0048625	1.3104
0.004875	1.3181
0.0048876	1.3532
0.0048876	1.3532
0.0048876	1.3532
0.0048952	1.3597
0.0048952	1.3597
0.0048979	1.3529
0.0049	1.347
0.0049	1.347
[truncated: 407,512 more rows]
