# Supplementary material for: Code and data from an ADALINE network trained with the RTRL and LMS algorithms for an MPPT controller in a photovoltaic system
Source: Data Brief. 2020 Sep 8;32:106296. doi: 10.1016/j.dib.2020.106296 (PMC7495059; doi:10.1016/j.dib.2020.106296)
Supplement: Supplementary file 3 [file mmc3.zip › Data/Computational_Tests/P&O_Case3.csv]

Time (sec)	P&O Power (W)
0	-1.279e-13
3.1554e-30	-1.279e-13
6.3109e-30	-1.279e-13
1.7182e-07	-1.0624e-05
1.0309e-06	-0.0003818
4.132e-06	-0.0060949
8.4317e-06	-0.025176
1.5164e-05	-0.080353
2.5e-05	-0.21401
3.7692e-05	-0.47317
4.4875e-05	-0.65992
4.4875e-05	-0.65992
4.4875e-05	-0.65992
4.4875e-05	-0.65992
4.4875e-05	-0.65992
4.4875e-05	-0.65992
4.4875e-05	-0.65992
4.4875e-05	-0.65992
4.4875e-05	-0.65992
4.4875e-05	-0.65992
4.4875e-05	-0.65992
4.4875e-05	-0.65992
4.4875e-05	-0.65992
4.4875e-05	-0.65992
4.4875e-05	-0.65992
4.4875e-05	-0.65992
4.4875e-05	-0.65992
4.4876e-05	-0.65994
4.4878e-05	-0.66001
4.4892e-05	-0.66038
4.4958e-05	-0.66223
4.5289e-05	-0.6715
4.6943e-05	-0.71873
5e-05	-0.80962
5e-05	-0.80962
5e-05	-0.80962
5.3057e-05	-0.90509
6.8342e-05	-1.4454
7.5e-05	-1.711
9.475e-05	-2.5856
9.475e-05	-2.5856
9.475e-05	-2.5856
9.475e-05	-2.5856
9.475e-05	-2.5856
9.475e-05	-2.5856
9.475e-05	-2.5856
9.475e-05	-2.5856
9.475e-05	-2.5856
9.475e-05	-2.5856
9.475e-05	-2.5856
9.475e-05	-2.5856
9.475e-05	-2.5856
9.475e-05	-2.5856
9.475e-05	-2.5856
9.475e-05	-2.5856
9.475e-05	-2.5856
9.4751e-05	-2.5857
9.4757e-05	-2.5859
9.4783e-05	-2.5872
9.4915e-05	-2.5934
9.5577e-05	-2.6248
9.8886e-05	-2.7833
0.0001	-2.8372
0.0001	-2.8372
0.0001	-2.8372
0.00010111	-2.8915
0.00010668	-3.1667
0.000125	-4.1096
0.00014462	-5.1588
0.00014463	-5.1588
0.00014463	-5.1588
0.00015	-5.4494
0.00015	-5.4494
0.00015	-5.4494
0.00015537	-5.7398
0.000175	-6.7872
0.0001945	-7.7865
0.0001945	-7.7865
0.0001945	-7.7865
0.0001945	-7.7865
0.0001945	-7.7865
0.0001945	-7.7865
0.0001945	-7.7865
0.0001945	-7.7865
0.0001945	-7.7865
0.0001945	-7.7865
0.0001945	-7.7865
0.0001945	-7.7865
0.0001945	-7.7865
0.0001945	-7.7865
0.0001945	-7.7865
0.0001945	-7.7865
0.0001945	-7.7866
0.0001945	-7.7867
0.00019451	-7.7872
0.00019457	-7.7898
0.00019483	-7.803
0.00019615	-7.8687
0.0002	-8.0578
0.0002	-8.0578
0.0002	-8.0578
0.00020385	-8.244
0.00022307	-9.1241
0.000225	-9.2072
0.00023463	-9.6075
0.00024438	-9.9844
0.00024438	-9.9844
0.00024438	-9.9844
0.00025	-10.188
0.00025	-10.188
0.00025	-10.188
0.00025562	-10.382
0.000275	-10.963
0.00029437	-11.403
0.00029438	-11.403
0.00029438	-11.403
0.0003	-11.503
0.0003	-11.503
0.0003	-11.503
0.00030562	-11.591
0.000325	-11.799
0.0003445	-11.867
0.0003445	-11.867
0.0003445	-11.867
0.0003445	-11.867
0.0003445	-11.867
0.0003445	-11.867
0.0003445	-11.867
0.0003445	-11.867
0.0003445	-11.867
0.0003445	-11.867
0.0003445	-11.867
0.0003445	-11.867
0.0003445	-11.867
0.0003445	-11.867
0.0003445	-11.867
0.0003445	-11.867
0.0003445	-11.867
0.0003445	-11.867
0.00034451	-11.867
0.00034453	-11.867
0.00034463	-11.867
0.00034516	-11.867
0.00034781	-11.865
0.00035	-11.861
0.00035	-11.861
0.00035	-11.861
0.00035219	-11.856
0.00036315	-11.804
0.000375	-11.703
0.00039463	-11.433
0.00039463	-11.433
0.00039463	-11.433
0.00039463	-11.433
0.00039463	-11.433
0.00039463	-11.433
0.00039463	-11.433
0.00039463	-11.433
0.00039463	-11.433
0.00039463	-11.433
0.00039463	-11.433
0.00039463	-11.433
0.00039463	-11.433
0.00039463	-11.433
0.00039463	-11.433
0.00039463	-11.433
0.00039463	-11.433
0.00039463	-11.433
0.00039465	-11.432
0.00039476	-11.431
0.00039529	-11.422
0.00039793	-11.375
0.0004	-11.338
0.0004	-11.338
0.0004	-11.338
0.00040207	-11.298
0.00040542	-11.232
0.00040542	-11.232
0.00041084	-11.118
0.000425	-10.776
0.00044475	-10.2
0.00044475	-10.2
0.00044475	-10.2
0.00044475	-10.2
0.00044475	-10.2
0.00044475	-10.2
0.00044475	-10.2
0.00044475	-10.2
0.00044475	-10.2
0.00044475	-10.2
0.00044475	-10.2
0.00044475	-10.2
0.00044475	-10.2
0.00044475	-10.2
0.00044475	-10.2
0.00044475	-10.2
0.00044475	-10.2
0.00044476	-10.2
0.00044478	-10.199
0.00044488	-10.196
0.00044541	-10.179
0.00044806	-10.097
0.00045	-10.04
0.00045	-10.04
0.00045	-10.04
0.00045194	-9.984
0.00046165	-9.6862
0.000475	-9.232
0.00049487	-8.4628
0.00049488	-8.4628
0.00049488	-8.4628
0.0005	-8.2591
0.0005	-8.2591
0.0005	-8.2591
0.00050512	-8.0609
0.000525	-7.2238
0.000545	-6.2747
0.000545	-6.2747
0.000545	-6.2747
0.00055	-6.0333
0.00055	-6.0333
0.00055	-6.0333
0.000555	-5.7977
0.000575	-4.7909
0.00059512	-3.6766
0.00059513	-3.6766
0.00059513	-3.6766
0.0006	-3.4037
0.0006	-3.4037
0.0006	-3.4037
0.00060487	-3.1372
0.000625	-1.9767
0.00064525	-0.71432
0.00064525	-0.71432
0.00064525	-0.71432
0.00064525	-0.71432
0.00064525	-0.71432
0.00064525	-0.71432
0.00064525	-0.71432
0.00064525	-0.71432
0.00064525	-0.71432
0.00064525	-0.71432
0.00064525	-0.71432
0.00064525	-0.71432
0.00064525	-0.71431
0.00064525	-0.71431
0.00064525	-0.71431
0.00064525	-0.71429
0.00064525	-0.71418
0.00064526	-0.71363
0.0006453	-0.71089
0.00064551	-0.69724
0.00064657	-0.6295
0.00065	-0.41664
0.00065	-0.41664
0.00065	-0.41664
0.00065343	-0.20734
0.00067056	0.87785
0.000675	1.1695
0.00069537	2.5597
0.00069538	2.5597
0.00069538	2.5597
0.00069538	2.5597
0.00069538	2.5597
0.00069538	2.5597
0.00069538	2.5597
0.00069538	2.5597
0.00069538	2.5597
0.00069538	2.5597
0.00069538	2.5597
0.00069538	2.5597
0.00069538	2.5597
0.00069538	2.5597
0.00069538	2.5597
0.00069538	2.5597
0.00069538	2.5598
0.00069539	2.5604
0.00069543	2.5634
0.00069564	2.5782
0.0006967	2.6519
0.0007	2.8753
0.0007	2.8753
0.0007	2.8753
0.0007033	3.095
0.00071981	4.2256
0.000725	4.592
0.0007455	6.0864
0.0007455	6.0864
0.0007455	6.0864
0.0007455	6.0864
0.0007455	6.0864
0.0007455	6.0864
0.0007455	6.0864
0.0007455	6.0864
0.0007455	6.0864
0.0007455	6.0864
0.0007455	6.0864
0.0007455	6.0864
0.0007455	6.0864
0.0007455	6.0864
0.0007455	6.0864
0.0007455	6.0865
0.0007455	6.0866
0.00074551	6.0872
0.00074555	6.0904
0.00074576	6.1062
0.00074682	6.1845
0.00075	6.4131
0.00075	6.4131
0.00075	6.4131
0.00075318	6.6378
0.00076906	7.7872
0.000775	8.2279
0.00079563	9.7994
0.00079563	9.7994
0.00079563	9.7994
0.00079563	9.7994
0.00079563	9.7994
0.00079563	9.7994
0.00079563	9.7994
0.00079563	9.7994
0.00079563	9.7994
0.00079563	9.7994
0.00079563	9.7994
0.00079563	9.7994
0.00079563	9.7994
0.00079563	9.7994
0.00079563	9.7994
0.00079563	9.7994
0.00079563	9.7995
0.00079564	9.8002
0.00079568	9.8035
0.00079589	9.8199
0.00079695	9.9014
0.0008	10.13
0.0008	10.13
0.0008	10.13
0.00080305	10.354
0.00081831	11.496
0.000825	12.006
0.00084575	13.624
0.00084575	13.624
0.00084575	13.624
0.00084575	13.624
0.00084575	13.624
0.00084575	13.624
0.00084575	13.624
0.00084575	13.624
0.00084575	13.624
0.00084575	13.624
0.00084575	13.624
0.00084575	13.624
0.00084575	13.624
0.00084575	13.624
0.00084575	13.624
0.00084575	13.624
0.00084575	13.625
0.00084576	13.625
0.0008458	13.629
0.00084601	13.645
0.00084707	13.728
0.00085	13.951
0.00085	13.951
0.00085	13.951
0.00085293	14.17
0.00086756	15.279
0.000875	15.851
0.00089587	17.483
0.00089588	17.483
0.00089588	17.483
0.00089588	17.483
0.00089588	17.483
0.00089588	17.483
0.00089588	17.483
0.00089588	17.483
0.00089588	17.483
0.00089588	17.483
0.00089588	17.483
0.00089588	17.483
0.00089588	17.483
0.00089588	17.483
0.00089588	17.483
0.00089588	17.483
0.00089588	17.483
0.00089589	17.484
0.00089593	17.487
0.00089614	17.504
0.0008972	17.586
0.0009	17.799
0.0009	17.799
0.0009	17.799
0.0009028	18.008
0.00091681	19.06
0.000925	19.683
0.000946	21.295
0.000946	21.295
0.000946	21.295
0.000946	21.295
0.000946	21.295
0.000946	21.295
0.000946	21.295
0.000946	21.295
0.000946	21.295
0.000946	21.295
0.000946	21.295
0.000946	21.295
0.000946	21.295
0.000946	21.295
0.000946	21.295
0.000946	21.295
0.000946	21.295
0.00094601	21.296
0.00094605	21.299
0.00094626	21.315
0.00094732	21.396
0.00095	21.595
0.00095	21.595
0.00095	21.595
0.00095268	21.789
0.00096606	22.766
0.000975	23.423
0.00099612	24.984
0.00099613	24.984
0.00099613	24.984
0.001	25.261
0.001	25.261
0.001	25.261
0.0010039	25.53
0.001025	26.999
0.0010461	28.469
0.0010461	28.469
0.0010461	28.469
0.00105	28.729
0.00105	28.729
0.00105	28.729
0.0010539	28.979
0.001075	30.34
0.0010961	31.693
0.0010961	31.693
0.0010961	31.693
0.0011	31.93
0.0011	31.93
0.0011	31.93
0.0011039	32.157
0.001125	33.386
0.001146	34.593
0.001146	34.593
0.001146	34.593
0.00115	34.81
0.00115	34.81
0.00115	34.81
0.001154	35.016
0.001175	36.088
0.0011959	37.134
0.0011959	37.134
0.0011959	37.134
0.0012	37.327
0.0012	37.327
0.0012	37.327
0.0012041	37.508
0.001225	38.412
0.0012457	39.292
0.0012458	39.292
0.0012458	39.292
0.00125	39.458
0.00125	39.458
0.00125	39.458
0.0012542	39.61
0.001275	40.346
0.0012956	41.062
0.0012956	41.062
0.0012956	41.062
0.0012956	41.062
0.0012956	41.062
0.0012956	41.062
0.0012956	41.062
0.0012956	41.062
0.0012956	41.062
0.0012956	41.062
0.0012956	41.062
0.0012956	41.062
0.0012956	41.062
0.0012956	41.062
0.0012956	41.062
0.0012956	41.062
0.0012956	41.063
0.0012956	41.063
0.0012957	41.066
0.0012962	41.08
0.0012983	41.148
0.0013	41.199
0.0013	41.199
0.0013	41.199
0.0013017	41.248
0.0013104	41.49
0.001325	41.896
0.0013456	42.462
0.0013456	42.462
0.0013456	42.462
0.0013456	42.462
0.0013456	42.462
0.0013456	42.462
0.0013456	42.462
0.0013456	42.462
0.0013456	42.462
0.0013456	42.462
0.0013456	42.462
0.0013456	42.462
0.0013456	42.462
0.0013456	42.462
0.0013456	42.462
0.0013456	42.462
0.0013456	42.462
0.0013456	42.462
0.0013457	42.465
0.0013462	42.476
0.0013483	42.529
0.00135	42.567
0.00135	42.567
0.00135	42.567
0.0013517	42.603
0.0013604	42.784
0.001375	43.09
0.0013956	43.522
0.0013956	43.522
0.0013956	43.522
0.0013956	43.522
0.0013956	43.522
0.0013956	43.522
0.0013956	43.522
0.0013956	43.522
0.0013956	43.522
0.0013956	43.522
0.0013956	43.522
0.0013956	43.522
0.0013956	43.522
0.0013956	43.522
0.0013956	43.522
0.0013956	43.522
0.0013956	43.522
0.0013956	43.522
0.0013957	43.524
0.0013962	43.532
0.0013983	43.572
0.0014	43.599
0.0014	43.599
0.0014	43.599
0.0014017	43.624
0.0014104	43.752
0.001425	43.971
0.0014457	44.289
0.0014458	44.289
0.0014458	44.289
0.0014458	44.289
0.0014458	44.289
0.0014458	44.289
0.0014458	44.289
0.0014458	44.289
0.0014458	44.289
0.0014458	44.289
0.0014458	44.289
0.0014458	44.289
0.0014458	44.289
0.0014458	44.289
0.0014458	44.289
0.0014458	44.289
0.0014458	44.289
0.0014458	44.289
0.0014459	44.29
0.0014463	44.297
0.0014484	44.325
0.00145	44.342
0.00145	44.342
0.00145	44.342
0.0014516	44.357
0.0014596	44.434
0.001475	44.591
0.0014959	44.818
0.0014959	44.818
0.0014959	44.818
0.0014959	44.818
0.0014959	44.818
0.0014959	44.818
0.0014959	44.818
0.0014959	44.818
0.0014959	44.818
0.0014959	44.818
0.0014959	44.818
0.0014959	44.818
0.0014959	44.818
0.0014959	44.818
0.0014959	44.818
0.0014959	44.818
0.0014959	44.818
0.0014959	44.818
0.001496	44.819
0.0014964	44.824
0.0014985	44.843
0.0015	44.853
0.0015	44.853
0.0015	44.853
0.0015015	44.861
0.0015089	44.903
0.001525	45.007
0.001546	45.166
0.001546	45.166
0.001546	45.166
0.001546	45.166
0.001546	45.166
0.001546	45.166
0.001546	45.166
0.001546	45.166
0.001546	45.166
0.001546	45.166
0.001546	45.166
0.001546	45.166
0.001546	45.166
0.001546	45.166
0.001546	45.166
0.001546	45.166
0.001546	45.166
0.001546	45.166
0.0015461	45.167
0.0015465	45.17
0.0015486	45.182
0.00155	45.187
0.00155	45.187
0.00155	45.187
0.0015514	45.19
0.0015581	45.209
0.001575	45.272
0.0015961	45.382
0.0015961	45.382
0.0015961	45.382
0.0015961	45.382
0.0015961	45.382
0.0015961	45.382
0.0015961	45.382
0.0015961	45.382
0.0015961	45.382
0.0015961	45.382
0.0015961	45.382
0.0015961	45.382
0.0015961	45.382
0.0015961	45.382
0.0015961	45.382
0.0015961	45.382
0.0015961	45.382
0.0015961	45.382
0.0015962	45.382
0.0015967	45.385
0.0015988	45.392
0.0016	45.394
0.0016	45.394
0.0016	45.394
0.0016012	45.395
0.0016074	45.399
0.001625	45.432
0.0016461	45.508
0.0016461	45.508
0.0016461	45.508
0.0016461	45.508
0.0016461	45.508
0.0016461	45.508
0.0016461	45.508
0.0016461	45.508
0.0016461	45.508
0.0016461	45.508
0.0016461	45.508
0.0016461	45.508
0.0016461	45.508
0.0016461	45.508
0.0016461	45.508
0.0016461	45.508
0.0016461	45.508
0.0016461	45.508
0.0016462	45.508
0.0016467	45.51
0.0016488	45.515
0.00165	45.514
0.00165	45.514
0.00165	45.514
0.0016512	45.513
0.0016574	45.509
0.001675	45.519
0.0016962	45.571
0.0016963	45.571
0.0016963	45.571
0.0016963	45.571
0.0016963	45.571
0.0016963	45.571
0.0016963	45.571
0.0016963	45.571
0.0016963	45.571
0.0016963	45.571
0.0016963	45.571
0.0016963	45.571
0.0016963	45.571
0.0016963	45.571
0.0016963	45.571
0.0016963	45.571
0.0016963	45.571
0.0016963	45.571
0.0016964	45.571
0.0016968	45.573
0.0016989	45.575
0.0017	45.574
0.0017	45.574
0.0017	45.574
0.0017011	45.572
0.0017066	45.563
0.001725	45.559
0.0017464	45.598
0.0017464	45.598
0.0017464	45.598
0.0017464	45.598
0.0017464	45.598
0.0017464	45.598
0.0017464	45.598
0.0017464	45.598
0.0017464	45.598
0.0017464	45.598
0.0017464	45.598
0.0017464	45.598
0.0017464	45.598
0.0017464	45.598
0.0017464	45.598
0.0017464	45.598
0.0017464	45.598
0.0017464	45.598
0.0017465	45.598
0.0017469	45.599
0.001749	45.601
0.00175	45.599
0.00175	45.599
0.00175	45.599
0.001751	45.597
0.0017559	45.587
0.001775	45.576
0.0017965	45.61
0.0017965	45.61
0.0017965	45.61
0.0017965	45.61
0.0017965	45.61
0.0017965	45.61
0.0017965	45.61
0.0017965	45.61
0.0017965	45.61
0.0017965	45.61
0.0017965	45.61
0.0017965	45.61
0.0017965	45.61
0.0017965	45.61
0.0017965	45.61
0.0017965	45.61
0.0017965	45.611
0.0017965	45.611
0.0017966	45.611
0.001797	45.612
0.0017991	45.613
0.0018	45.611
0.0018	45.611
0.0018	45.611
0.0018009	45.609
0.0018051	45.601
0.001825	45.589
0.0018466	45.624
0.0018466	45.624
0.0018466	45.624
0.0018466	45.624
0.0018466	45.624
0.0018466	45.624
0.0018466	45.624
0.0018466	45.624
0.0018466	45.624
0.0018466	45.624
0.0018466	45.624
0.0018466	45.624
0.0018466	45.624
0.0018466	45.624
0.0018466	45.624
0.0018466	45.624
0.0018466	45.624
0.0018466	45.624
0.0018467	45.624
0.0018472	45.625
0.0018493	45.626
0.00185	45.625
0.00185	45.625
0.00185	45.625
0.0018507	45.623
0.0018544	45.617
0.0018726	45.607
0.001875	45.609
0.0018872	45.625
0.0018968	45.65
0.0018968	45.65
0.0018968	45.65
0.0018968	45.65
0.0018968	45.65
0.0018968	45.65
0.0018968	45.65
0.0018968	45.65
0.0018968	45.65
0.0018968	45.65
0.0018968	45.65
0.0018968	45.65
0.0018968	45.65
0.0018968	45.65
0.0018968	45.65
0.0018968	45.65
0.0018968	45.65
0.0018968	45.65
0.0018969	45.65
0.0018973	45.651
0.0018994	45.653
0.0019	45.652
0.0019	45.652
0.0019	45.652
0.0019006	45.651
0.0019036	45.647
0.0019187	45.641
0.001925	45.646
0.0019469	45.696
0.0019469	45.696
0.0019469	45.696
0.0019469	45.696
0.0019469	45.696
0.0019469	45.696
0.0019469	45.696
0.0019469	45.696
0.0019469	45.696
0.0019469	45.696
0.0019469	45.696
0.0019469	45.696
0.0019469	45.696
0.0019469	45.696
0.0019469	45.696
0.0019469	45.696
0.0019469	45.696
0.0019469	45.696
0.001947	45.696
0.0019474	45.698
0.0019495	45.7
0.00195	45.7
0.00195	45.7
0.00195	45.7
0.0019505	45.699
0.0019529	45.697
0.0019648	45.696
0.001975	45.708
0.0019969	45.769
0.0019969	45.769
0.0019969	45.769
0.002	45.774
0.002	45.774
0.002	45.774
0.0020031	45.772
0.0020186	45.782
0.002025	45.793
0.0020469	45.863
0.0020469	45.863
0.0020469	45.863
0.00205	45.87
0.00205	45.87
0.00205	45.87
0.0020531	45.869
0.0020686	45.884
0.002075	45.898
0.0020969	45.974
0.0020969	45.974
0.0020969	45.974
0.0021	45.981
0.0021	45.981
0.0021	45.981
0.0021031	45.982
0.0021186	46.001
0.002125	46.015
0.0021469	46.096
0.0021469	46.096
0.0021469	46.096
0.00215	46.103
0.00215	46.103
0.00215	46.103
0.0021531	46.105
0.0021686	46.125
0.002175	46.141
0.0021969	46.223
0.0021969	46.223
0.0021969	46.223
0.0022	46.231
0.0022	46.231
0.0022	46.231
0.0022031	46.233
0.0022186	46.254
0.002225	46.27
0.0022469	46.352
0.0022469	46.352
0.0022469	46.352
0.00225	46.36
0.00225	46.36
0.00225	46.36
0.0022531	46.362
0.0022686	46.383
0.002275	46.398
0.0022969	46.479
0.0022969	46.479
0.0022969	46.479
0.0023	46.487
0.0023	46.487
0.0023	46.487
0.0023031	46.488
0.0023186	46.508
0.002325	46.523
0.0023469	46.602
0.0023469	46.602
0.0023469	46.602
0.00235	46.609
0.00235	46.609
0.00235	46.609
0.0023531	46.609
0.0023686	46.627
0.002375	46.641
0.0023969	46.717
0.0023969	46.717
0.0023969	46.717
0.0024	46.723
0.0024	46.723
0.0024	46.723
0.0024031	46.724
0.0024186	46.739
0.002425	46.752
0.0024469	46.823
0.0024469	46.823
0.0024469	46.823
0.00245	46.829
0.00245	46.829
0.00245	46.829
0.0024531	46.829
0.0024686	46.841
0.002475	46.853
0.0024969	46.92
0.0024969	46.92
0.0024969	46.92
0.0025	46.926
0.0025	46.926
0.0025	46.926
0.0025031	46.925
0.0025186	46.934
0.002525	46.944
0.0025469	47.007
0.0025469	47.007
0.0025469	47.007
0.0025469	47.007
0.0025469	47.007
0.0025469	47.007
0.0025469	47.007
0.0025469	47.007
0.0025469	47.007
0.0025469	47.007
0.0025469	47.007
0.0025469	47.007
0.0025469	47.007
0.0025469	47.007
0.0025469	47.007
0.0025469	47.007
0.0025469	47.007
0.0025469	47.007
0.0025471	47.008
0.002548	47.01
0.00255	47.012
0.00255	47.012
0.00255	47.012
0.002552	47.01
0.0025622	47.011
0.002575	47.025
0.0025969	47.083
0.0025969	47.083
0.0025969	47.083
0.0025969	47.083
0.0025969	47.083
0.0025969	47.083
0.0025969	47.083
0.0025969	47.083
0.0025969	47.083
0.0025969	47.083
0.0025969	47.083
0.0025969	47.083
0.0025969	47.083
0.0025969	47.083
0.0025969	47.083
0.0025969	47.083
0.0025969	47.083
0.0025969	47.084
0.0025971	47.084
0.002598	47.086
0.0026	47.088
0.0026	47.088
0.0026	47.088
0.002602	47.086
0.0026122	47.084
0.002625	47.096
0.0026469	47.15
0.0026469	47.15
0.0026469	47.15
0.0026469	47.15
0.0026469	47.15
0.0026469	47.15
0.0026469	47.15
0.0026469	47.15
0.0026469	47.15
0.0026469	47.15
0.0026469	47.15
0.0026469	47.15
0.0026469	47.15
0.0026469	47.15
0.0026469	47.15
0.0026469	47.15
0.0026469	47.15
0.0026469	47.15
0.0026471	47.15
0.002648	47.153
0.00265	47.153
0.00265	47.153
0.00265	47.153
0.002652	47.151
0.0026622	47.147
0.002675	47.156
0.0026969	47.206
0.0026969	47.206
0.0026969	47.206
0.0026969	47.206
0.0026969	47.206
0.0026969	47.206
0.0026969	47.206
0.0026969	47.206
0.0026969	47.206
0.0026969	47.206
0.0026969	47.206
0.0026969	47.206
0.0026969	47.206
0.0026969	47.206
0.0026969	47.206
0.0026969	47.206
0.0026969	47.206
0.0026969	47.206
0.0026971	47.207
0.002698	47.209
0.0027	47.209
0.0027	47.209
0.0027	47.209
0.002702	47.207
0.0027122	47.201
0.002725	47.207
0.0027469	47.253
0.0027469	47.253
0.0027469	47.253
0.0027469	47.253
0.0027469	47.253
0.0027469	47.253
0.0027469	47.253
0.0027469	47.253
0.0027469	47.253
0.0027469	47.253
0.0027469	47.253
0.0027469	47.253
0.0027469	47.253
0.0027469	47.253
0.0027469	47.253
0.0027469	47.253
0.0027469	47.253
0.0027469	47.253
0.0027471	47.254
0.002748	47.256
0.00275	47.256
0.00275	47.256
0.00275	47.256
0.002752	47.253
0.0027622	47.245
0.002775	47.249
0.0027969	47.292
0.0027969	47.292
0.0027969	47.292
0.0027969	47.292
0.0027969	47.292
0.0027969	47.292
0.0027969	47.292
0.0027969	47.292
0.0027969	47.292
0.0027969	47.292
0.0027969	47.292
0.0027969	47.292
0.0027969	47.292
0.0027969	47.292
0.0027969	47.292
0.0027969	47.292
0.0027969	47.292
0.0027969	47.292
0.0027971	47.292
0.002798	47.294
0.0028	47.293
0.0028	47.293
0.0028	47.293
0.002802	47.29
0.0028122	47.281
0.002825	47.283
0.0028469	47.322
0.0028469	47.322
0.0028469	47.322
0.0028469	47.322
0.0028469	47.322
0.0028469	47.322
0.0028469	47.322
0.0028469	47.322
0.0028469	47.322
0.0028469	47.322
0.0028469	47.322
0.0028469	47.322
0.0028469	47.322
0.0028469	47.322
0.0028469	47.322
0.0028469	47.322
0.0028469	47.322
0.0028469	47.322
0.0028471	47.323
0.002848	47.324
0.00285	47.324
0.00285	47.324
0.00285	47.324
0.002852	47.32
0.0028622	47.31
0.002875	47.31
0.0028969	47.346
0.0028969	47.346
0.0028969	47.346
0.0028969	47.346
0.0028969	47.346
0.0028969	47.346
0.0028969	47.346
0.0028969	47.346
0.0028969	47.346
0.0028969	47.346
0.0028969	47.346
0.0028969	47.346
0.0028969	47.346
0.0028969	47.346
0.0028969	47.346
0.0028969	47.346
0.0028969	47.347
0.0028969	47.347
0.0028971	47.347
0.002898	47.348
0.0029	47.348
0.0029	47.348
0.0029	47.348
0.002902	47.344
0.0029122	47.332
0.002925	47.331
0.0029469	47.365
0.0029469	47.365
0.0029469	47.365
0.0029469	47.365
0.0029469	47.365
0.0029469	47.365
0.0029469	47.365
0.0029469	47.365
0.0029469	47.365
0.0029469	47.365
0.0029469	47.365
0.0029469	47.365
0.0029469	47.365
0.0029469	47.365
0.0029469	47.365
0.0029469	47.365
0.0029469	47.365
0.0029469	47.365
0.0029471	47.366
0.002948	47.367
0.00295	47.366
0.00295	47.366
0.00295	47.366
0.002952	47.362
0.0029622	47.349
0.002975	47.347
0.0029969	47.379
0.0029969	47.379
0.0029969	47.379
0.0029969	47.379
0.0029969	47.379
0.0029969	47.379
0.0029969	47.379
0.0029969	47.379
0.0029969	47.379
0.0029969	47.379
0.0029969	47.379
0.0029969	47.379
0.0029969	47.379
0.0029969	47.379
0.0029969	47.379
0.0029969	47.379
0.0029969	47.379
0.0029969	47.379
0.0029971	47.38
0.002998	47.381
0.003	47.38
0.003	47.38
0.003	47.38
0.003002	47.376
0.0030122	47.362
0.003025	47.359
0.0030469	47.389
0.0030469	47.389
0.0030469	47.389
0.0030469	47.389
0.0030469	47.389
0.0030469	47.389
0.0030469	47.389
0.0030469	47.389
0.0030469	47.389
0.0030469	47.389
0.0030469	47.389
0.0030469	47.389
0.0030469	47.389
0.0030469	47.389
0.0030469	47.389
0.0030469	47.389
0.0030469	47.389
0.0030469	47.389
0.0030471	47.39
0.003048	47.391
0.00305	47.39
0.00305	47.39
0.00305	47.39
0.003052	47.386
0.0030622	47.371
0.003075	47.368
0.0030969	47.397
0.0030969	47.397
0.0030969	47.397
0.0030969	47.397
0.0030969	47.397
0.0030969	47.397
0.0030969	47.397
0.0030969	47.397
0.0030969	47.397
0.0030969	47.397
0.0030969	47.397
0.0030969	47.397
0.0030969	47.397
0.0030969	47.397
0.0030969	47.397
0.0030969	47.397
0.0030969	47.397
0.0030969	47.397
0.0030971	47.397
0.003098	47.398
0.0031	47.397
0.0031	47.397
0.0031	47.397
0.003102	47.393
0.0031122	47.378
0.003125	47.374
0.0031469	47.402
0.0031469	47.402
0.0031469	47.402
0.0031469	47.402
0.0031469	47.402
0.0031469	47.402
0.0031469	47.402
0.0031469	47.402
0.0031469	47.402
0.0031469	47.402
0.0031469	47.402
0.0031469	47.402
0.0031469	47.402
0.0031469	47.402
0.0031469	47.402
0.0031469	47.402
0.0031469	47.402
0.0031469	47.402
0.0031471	47.403
0.003148	47.404
0.00315	47.402
0.00315	47.402
0.00315	47.402
0.003152	47.398
0.0031622	47.383
0.003175	47.378
0.0031969	47.406
0.0031969	47.406
0.0031969	47.406
0.0031969	47.406
0.0031969	47.406
0.0031969	47.406
0.0031969	47.406
0.0031969	47.406
0.0031969	47.406
0.0031969	47.406
0.0031969	47.406
0.0031969	47.406
0.0031969	47.406
0.0031969	47.406
0.0031969	47.406
0.0031969	47.406
0.0031969	47.406
0.0031969	47.406
0.0031971	47.406
0.003198	47.407
0.0032	47.406
0.0032	47.406
0.0032	47.406
0.003202	47.401
0.0032122	47.386
0.003225	47.381
0.0032469	47.409
0.0032469	47.409
0.0032469	47.409
0.0032469	47.409
0.0032469	47.409
0.0032469	47.409
0.0032469	47.409
0.0032469	47.409
0.0032469	47.409
0.0032469	47.409
0.0032469	47.409
0.0032469	47.409
0.0032469	47.409
0.0032469	47.409
0.0032469	47.409
0.0032469	47.409
0.0032469	47.409
0.0032469	47.409
0.0032471	47.409
0.003248	47.41
0.00325	47.409
0.00325	47.409
0.00325	47.409
0.003252	47.404
0.0032622	47.389
0.003275	47.384
0.0032969	47.411
0.0032969	47.411
0.0032969	47.411
0.0032969	47.411
0.0032969	47.411
0.0032969	47.411
0.0032969	47.411
0.0032969	47.411
0.0032969	47.411
0.0032969	47.411
0.0032969	47.411
0.0032969	47.411
0.0032969	47.411
0.0032969	47.411
0.0032969	47.411
0.0032969	47.411
0.0032969	47.411
0.0032969	47.411
0.0032971	47.411
0.003298	47.412
0.0033	47.411
0.0033	47.411
0.0033	47.411
0.003302	47.406
0.0033122	47.391
0.003325	47.386
0.0033469	47.413
0.0033469	47.413
0.0033469	47.413
0.0033469	47.413
0.0033469	47.413
0.0033469	47.413
0.0033469	47.413
0.0033469	47.413
0.0033469	47.413
0.0033469	47.413
0.0033469	47.413
0.0033469	47.413
0.0033469	47.413
0.0033469	47.413
0.0033469	47.413
0.0033469	47.413
0.0033469	47.413
0.0033469	47.413
0.0033471	47.413
0.003348	47.415
0.00335	47.413
0.00335	47.413
0.00335	47.413
0.003352	47.409
0.0033622	47.393
0.003375	47.388
0.0033969	47.415
0.0033969	47.415
0.0033969	47.415
0.0033969	47.415
0.0033969	47.415
0.0033969	47.415
0.0033969	47.415
0.0033969	47.415
0.0033969	47.415
0.0033969	47.415
0.0033969	47.415
0.0033969	47.415
0.0033969	47.415
0.0033969	47.415
0.0033969	47.415
0.0033969	47.415
0.0033969	47.415
0.0033969	47.415
0.0033971	47.416
0.003398	47.417
0.0034	47.415
0.0034	47.415
0.0034	47.415
0.003402	47.411
0.0034122	47.395
0.003425	47.39
0.0034469	47.418
0.0034469	47.418
0.0034469	47.418
0.0034469	47.418
0.0034469	47.418
0.0034469	47.418
0.0034469	47.418
0.0034469	47.418
0.0034469	47.418
0.0034469	47.418
0.0034469	47.418
0.0034469	47.418
0.0034469	47.418
0.0034469	47.418
0.0034469	47.418
0.0034469	47.418
0.0034469	47.418
0.0034469	47.418
0.0034471	47.418
0.003448	47.42
0.00345	47.418
0.00345	47.418
0.00345	47.418
0.003452	47.414
0.0034622	47.398
0.003475	47.393
0.0034969	47.421
0.0034969	47.421
0.0034969	47.421
0.0034969	47.421
0.0034969	47.421
0.0034969	47.421
0.0034969	47.421
0.0034969	47.421
0.0034969	47.421
0.0034969	47.421
0.0034969	47.421
0.0034969	47.421
0.0034969	47.421
0.0034969	47.421
0.0034969	47.421
0.0034969	47.421
0.0034969	47.421
0.0034969	47.421
0.0034971	47.422
0.003498	47.423
0.0035	47.421
0.0035	47.421
0.0035	47.421
0.003502	47.417
0.0035122	47.401
0.003525	47.397
0.0035469	47.425
0.0035469	47.425
0.0035469	47.425
0.0035469	47.425
0.0035469	47.425
0.0035469	47.425
0.0035469	47.425
0.0035469	47.425
0.0035469	47.425
0.0035469	47.425
0.0035469	47.425
0.0035469	47.425
0.0035469	47.425
0.0035469	47.425
0.0035469	47.425
0.0035469	47.425
0.0035469	47.425
0.0035469	47.425
0.0035471	47.425
0.003548	47.426
0.00355	47.425
0.00355	47.425
0.00355	47.425
0.003552	47.421
0.0035622	47.405
0.003575	47.401
0.0035969	47.429
0.0035969	47.429
0.0035969	47.429
0.0035969	47.429
0.0035969	47.429
0.0035969	47.429
0.0035969	47.429
0.0035969	47.429
0.0035969	47.429
0.0035969	47.429
0.0035969	47.429
0.0035969	47.429
0.0035969	47.429
0.0035969	47.429
0.0035969	47.429
0.0035969	47.429
0.0035969	47.429
0.0035969	47.429
0.0035971	47.43
0.003598	47.431
0.0036	47.429
0.0036	47.429
0.0036	47.429
0.003602	47.425
0.0036122	47.41
0.003625	47.406
0.0036469	47.434
0.0036469	47.434
0.0036469	47.434
0.0036469	47.434
0.0036469	47.434
0.0036469	47.434
0.0036469	47.434
0.0036469	47.434
0.0036469	47.434
0.0036469	47.434
0.0036469	47.434
0.0036469	47.434
0.0036469	47.434
0.0036469	47.434
0.0036469	47.434
0.0036469	47.434
0.0036469	47.434
0.0036469	47.435
0.0036471	47.435
0.003648	47.436
0.00365	47.435
0.00365	47.435
0.00365	47.435
0.003652	47.43
0.0036622	47.415
0.003675	47.411
0.0036969	47.44
0.0036969	47.44
0.0036969	47.44
0.0036969	47.44
0.0036969	47.44
0.0036969	47.44
0.0036969	47.44
0.0036969	47.44
0.0036969	47.44
0.0036969	47.44
0.0036969	47.44
0.0036969	47.44
0.0036969	47.44
0.0036969	47.44
0.0036969	47.44
0.0036969	47.44
0.0036969	47.44
0.0036969	47.44
0.0036971	47.441
0.003698	47.442
0.0037	47.44
0.0037	47.44
0.0037	47.44
0.003702	47.436
0.0037122	47.421
0.003725	47.418
0.0037469	47.447
0.0037469	47.447
0.0037469	47.447
0.0037469	47.447
0.0037469	47.447
0.0037469	47.447
0.0037469	47.447
0.0037469	47.447
0.0037469	47.447
0.0037469	47.447
0.0037469	47.447
0.0037469	47.447
0.0037469	47.447
0.0037469	47.447
0.0037469	47.447
0.0037469	47.447
0.0037469	47.447
0.0037469	47.447
0.0037471	47.447
0.003748	47.448
0.00375	47.447
0.00375	47.447
0.00375	47.447
0.003752	47.443
0.0037622	47.428
0.003775	47.424
0.0037969	47.454
0.0037969	47.454
0.0037969	47.454
0.0037969	47.454
0.0037969	47.454
0.0037969	47.454
0.0037969	47.454
0.0037969	47.454
0.0037969	47.454
0.0037969	47.454
0.0037969	47.454
0.0037969	47.454
0.0037969	47.454
0.0037969	47.454
0.0037969	47.454
0.0037969	47.454
0.0037969	47.454
0.0037969	47.454
0.0037971	47.454
0.003798	47.456
0.0038	47.454
0.0038	47.454
0.0038	47.454
0.003802	47.45
0.0038122	47.435
0.003825	47.432
0.0038469	47.462
0.0038469	47.462
0.0038469	47.462
0.0038469	47.462
0.0038469	47.462
0.0038469	47.462
0.0038469	47.462
0.0038469	47.462
0.0038469	47.462
0.0038469	47.462
0.0038469	47.462
0.0038469	47.462
0.0038469	47.462
0.0038469	47.462
0.0038469	47.462
0.0038469	47.462
0.0038469	47.462
0.0038469	47.462
0.0038471	47.462
0.003848	47.463
0.00385	47.462
0.00385	47.462
0.00385	47.462
0.003852	47.458
0.0038622	47.443
0.003875	47.44
0.0038969	47.47
0.0038969	47.47
0.0038969	47.47
0.0038969	47.47
0.0038969	47.47
0.0038969	47.47
0.0038969	47.47
0.0038969	47.47
0.0038969	47.47
0.0038969	47.47
0.0038969	47.47
0.0038969	47.47
0.0038969	47.47
0.0038969	47.47
0.0038969	47.47
0.0038969	47.47
0.0038969	47.47
0.0038969	47.47
0.0038971	47.47
0.003898	47.472
0.0039	47.47
0.0039	47.47
0.0039	47.47
0.003902	47.466
0.0039122	47.452
0.003925	47.449
0.0039469	47.479
0.0039469	47.479
0.0039469	47.479
0.00395	47.479
0.00395	47.479
0.00395	47.479
0.0039531	47.473
0.0039686	47.457
0.003975	47.457
0.0039969	47.488
0.0039969	47.488
0.0039969	47.488
0.004	47.488
0.004	47.488
0.004	47.488
0.0040031	47.482
0.0040186	47.466
0.004025	47.467
0.0040469	47.498
0.0040469	47.498
0.0040469	47.498
0.00405	47.498
0.00405	47.498
0.00405	47.498
0.0040531	47.492
0.0040686	47.477
0.004075	47.477
0.0040969	47.508
0.0040969	47.508
0.0040969	47.508
0.0041	47.509
0.0041	47.509
0.0041	47.509
0.0041031	47.503
0.0041186	47.488
0.004125	47.488
0.0041469	47.52
0.0041469	47.52
0.0041469	47.52
0.00415	47.52
0.00415	47.52
0.00415	47.52
0.0041531	47.514
0.0041686	47.499
0.004175	47.5
0.0041969	47.532
0.0041969	47.532
0.0041969	47.532
0.0042	47.532
0.0042	47.532
0.0042	47.532
0.0042031	47.527
0.0042186	47.512
0.004225	47.513
0.0042469	47.545
0.0042469	47.545
0.0042469	47.545
0.00425	47.545
0.00425	47.545
0.00425	47.545
0.0042531	47.539
0.0042686	47.525
0.004275	47.526
0.0042969	47.558
0.0042969	47.558
0.0042969	47.558
0.0042969	47.558
0.0043	47.559
0.0043	47.559
0.0043	47.559
0.0043031	47.553
0.0043186	47.538
0.004325	47.539
0.0043469	47.572
0.0043469	47.572
0.0043469	47.572
0.00435	47.572
0.00435	47.572
0.00435	47.572
0.0043531	47.566
0.0043686	47.552
0.004375	47.553
0.0043969	47.585
0.0043969	47.585
0.0043969	47.585
0.0044	47.586
0.0044	47.586
0.0044	47.586
0.0044031	47.58
0.0044186	47.566
0.004425	47.567
0.0044469	47.599
0.0044469	47.599
0.0044469	47.599
0.00445	47.6
0.00445	47.6
0.00445	47.6
0.0044531	47.594
0.0044686	47.58
0.004475	47.581
0.0044969	47.613
0.0044969	47.613
0.0044969	47.613
0.0045	47.614
0.0045	47.614
0.0045	47.614
0.0045031	47.608
0.0045186	47.593
0.004525	47.594
0.0045469	47.627
0.0045469	47.627
0.0045469	47.627
0.00455	47.627
0.00455	47.627
0.00455	47.627
0.0045531	47.621
0.0045686	47.607
0.004575	47.608
0.0045969	47.64
0.0045969	47.64
0.0045969	47.64
0.0046	47.641
0.0046	47.641
0.0046	47.641
0.0046031	47.635
0.0046186	47.62
0.004625	47.621
0.0046469	47.653
0.0046469	47.653
0.0046469	47.653
0.00465	47.654
0.00465	47.654
0.00465	47.654
0.0046531	47.648
0.0046686	47.633
0.004675	47.634
0.0046969	47.666
0.0046969	47.666
0.0046969	47.666
0.0047	47.666
0.0047	47.666
0.0047	47.666
0.0047031	47.661
0.0047186	47.646
0.004725	47.647
0.0047469	47.678
0.0047469	47.678
0.0047469	47.678
0.00475	47.679
0.00475	47.679
0.00475	47.679
0.0047531	47.673
0.0047686	47.658
0.004775	47.659
0.0047969	47.691
0.0047969	47.691
0.0047969	47.691
0.0048	47.691
0.0048	47.691
0.0048	47.691
0.0048031	47.685
0.0048186	47.67
0.004825	47.671
0.0048469	47.702
0.0048469	47.702
0.0048469	47.702
0.00485	47.703
0.00485	47.703
0.00485	47.703
0.0048531	47.697
0.0048686	47.682
0.004875	47.683
0.0048969	47.714
0.0048969	47.714
0.0048969	47.714
0.0049	47.714
0.0049	47.714
0.0049	47.714
0.0049031	47.708
0.0049186	47.693
0.004925	47.694
0.0049469	47.725
0.0049469	47.725
0.0049469	47.725
0.00495	47.726
0.00495	47.726
0.00495	47.726
0.0049531	47.72
0.0049686	47.704
0.004975	47.705
0.0049969	47.736
0.0049969	47.736
0.0049969	47.736
0.005	47.737
0.005	47.737
0.005	47.737
0.0050031	47.731
0.0050186	47.715
0.005025	47.716
0.0050469	47.747
0.0050469	47.747
0.0050469	47.747
0.0050469	47.747
0.0050469	47.747
0.0050469	47.747
0.0050469	47.747
0.0050469	47.747
0.0050469	47.747
0.0050469	47.747
0.0050469	47.747
0.0050469	47.747
0.0050469	47.747
0.0050469	47.747
0.0050469	47.747
0.0050469	47.747
0.0050469	47.747
0.005047	47.747
0.0050473	47.748
0.005049	47.749
0.00505	47.747
0.00505	47.747
0.00505	47.747
0.005051	47.745
0.0050559	47.737
0.005075	47.727
0.0050969	47.757
0.0050969	47.757
0.0050969	47.757
0.0050969	47.757
0.0050969	47.757
0.0050969	47.757
0.0050969	47.757
0.0050969	47.757
0.0050969	47.757
0.0050969	47.757
0.0050969	47.757
0.0050969	47.757
0.0050969	47.757
0.0050969	47.757
0.0050969	47.757
0.0050969	47.757
0.0050969	47.758
0.005097	47.758
0.0050973	47.758
0.005099	47.759
0.0051	47.758
0.0051	47.758
0.0051	47.758
0.005101	47.756
0.0051059	47.747
0.005125	47.737
0.0051469	47.767
0.0051469	47.767
0.0051469	47.767
0.0051469	47.767
0.0051469	47.767
0.0051469	47.767
0.0051469	47.767
0.0051469	47.767
0.0051469	47.767
0.0051469	47.767
0.0051469	47.767
0.0051469	47.767
0.0051469	47.767
0.0051469	47.767
0.0051469	47.767
0.0051469	47.767
0.0051469	47.767
0.005147	47.767
0.0051473	47.768
0.005149	47.769
0.00515	47.768
0.00515	47.768
0.00515	47.768
0.005151	47.766
0.0051559	47.757
0.005175	47.746
0.0051969	47.776
0.0051969	47.776
0.0051969	47.776
0.0051969	47.776
0.0051969	47.776
0.0051969	47.776
0.0051969	47.776
0.0051969	47.776
0.0051969	47.776
0.0051969	47.776
0.0051969	47.776
0.0051969	47.776
0.0051969	47.776
0.0051969	47.776
0.0051969	47.776
0.0051969	47.776
0.0051969	47.776
0.005197	47.776
0.0051973	47.777
0.005199	47.777
0.0052	47.776
0.0052	47.776
0.0052	47.776
0.005201	47.774
0.0052059	47.765
0.005225	47.754
0.0052469	47.783
0.0052469	47.783
0.0052469	47.783
0.0052469	47.783
0.0052469	47.783
0.0052469	47.783
0.0052469	47.783
0.0052469	47.783
0.0052469	47.783
0.0052469	47.783
0.0052469	47.783
0.0052469	47.783
0.0052469	47.783
0.0052469	47.783
0.0052469	47.783
0.0052469	47.783
0.0052469	47.783
0.005247	47.783
[truncated: 998,000+ more rows]
