# Supplementary material for: Code and data from an ADALINE network trained with the RTRL and LMS algorithms for an MPPT controller in a photovoltaic system
Source: Data Brief. 2020 Sep 8;32:106296. doi: 10.1016/j.dib.2020.106296 (PMC7495059; doi:10.1016/j.dib.2020.106296)
Supplement: Supplementary file 3 [file mmc3.zip › Data/Computational_Tests/P&O_Case4.csv]

Time (sec)	P&O Power (W)
0	-1.279e-13
3.1554e-30	-1.279e-13
6.3109e-30	-1.279e-13
1.8102e-07	-1.1794e-05
1.0861e-06	-0.0004243
2.6191e-06	-0.0024648
4.1522e-06	-0.0061882
5.6852e-06	-0.011589
7.2182e-06	-0.01866
8.7512e-06	-0.027397
1.0284e-05	-0.037792
1.1817e-05	-0.049839
1.335e-05	-0.063532
1.4883e-05	-0.078862
1.6416e-05	-0.095824
1.8416e-05	-0.12038
2.0415e-05	-0.14769
2.2902e-05	-0.18544
2.5e-05	-0.22057
2.8056e-05	-0.277
3.1113e-05	-0.33965
3.4948e-05	-0.4269
3.8783e-05	-0.52366
4.3629e-05	-0.65929
4.4875e-05	-0.69653
4.4875e-05	-0.69653
4.4875e-05	-0.69653
4.4875e-05	-0.69653
4.4875e-05	-0.69653
4.4875e-05	-0.69653
4.4875e-05	-0.69653
4.4875e-05	-0.69653
4.4875e-05	-0.69653
4.4875e-05	-0.69653
4.4875e-05	-0.69653
4.4875e-05	-0.69653
4.4875e-05	-0.69653
4.4875e-05	-0.69653
4.4875e-05	-0.69653
4.4875e-05	-0.69654
4.4875e-05	-0.69654
4.4876e-05	-0.69655
4.4878e-05	-0.69663
4.4892e-05	-0.69704
4.4958e-05	-0.69904
4.5289e-05	-0.70911
4.6943e-05	-0.76046
5e-05	-0.85973
5e-05	-0.85973
5e-05	-0.85973
5.3057e-05	-0.96463
5.991e-05	-1.2197
6.6763e-05	-1.5015
7.5e-05	-1.8739
8.5305e-05	-2.3887
9.475e-05	-2.905
9.475e-05	-2.905
9.475e-05	-2.905
9.475e-05	-2.905
9.475e-05	-2.905
9.475e-05	-2.905
9.475e-05	-2.905
9.475e-05	-2.905
9.475e-05	-2.905
9.475e-05	-2.905
9.475e-05	-2.905
9.475e-05	-2.905
9.475e-05	-2.905
9.475e-05	-2.905
9.475e-05	-2.905
9.475e-05	-2.905
9.475e-05	-2.905
9.4751e-05	-2.905
9.4757e-05	-2.9053
9.4783e-05	-2.9068
9.4915e-05	-2.9144
9.5577e-05	-2.9521
9.8886e-05	-3.1435
0.0001	-3.209
0.0001	-3.209
0.0001	-3.209
0.00010111	-3.2751
0.00010668	-3.6127
0.000125	-4.8029
0.00014332	-6.097
0.00014462	-6.1928
0.00014463	-6.1928
0.00014463	-6.1928
0.00015	-6.5902
0.00015	-6.5902
0.00015	-6.5902
0.00015537	-6.9934
0.000175	-8.5036
0.0001945	-10.041
0.0001945	-10.041
0.0001945	-10.041
0.0001945	-10.041
0.0001945	-10.041
0.0001945	-10.041
0.0001945	-10.041
0.0001945	-10.041
0.0001945	-10.041
0.0001945	-10.041
0.0001945	-10.041
0.0001945	-10.041
0.0001945	-10.041
0.0001945	-10.041
0.0001945	-10.041
0.0001945	-10.041
0.0001945	-10.041
0.0001945	-10.041
0.00019451	-10.042
0.00019457	-10.046
0.00019483	-10.067
0.00019615	-10.172
0.0002	-10.478
0.0002	-10.478
0.0002	-10.478
0.00020385	-10.783
0.00022307	-12.303
0.000225	-12.454
0.00023463	-13.204
0.00024438	-13.952
0.00024438	-13.952
0.00024438	-13.952
0.00025	-14.377
0.00025	-14.377
0.00025	-14.377
0.00025562	-14.798
0.000275	-16.201
0.00029425	-17.514
0.00029425	-17.514
0.00029425	-17.514
0.0003	-17.889
0.0003	-17.889
0.0003	-17.889
0.00030575	-18.255
0.000325	-19.411
0.00034413	-20.451
0.00034413	-20.451
0.00034413	-20.451
0.00034413	-20.451
0.00034413	-20.451
0.00034413	-20.451
0.00034413	-20.451
0.00034413	-20.451
0.00034413	-20.451
0.00034413	-20.451
0.00034413	-20.451
0.00034413	-20.451
0.00034413	-20.451
0.00034413	-20.451
0.00034413	-20.451
0.00034413	-20.451
0.00034413	-20.451
0.00034413	-20.452
0.00034415	-20.453
0.00034426	-20.458
0.00034479	-20.485
0.00034743	-20.62
0.00035	-20.748
0.00035	-20.748
0.00035	-20.748
0.00035257	-20.875
0.0003654	-21.474
0.000375	-21.887
0.000394	-22.613
0.000394	-22.613
0.000394	-22.613
0.000394	-22.613
0.000394	-22.613
0.000394	-22.613
0.000394	-22.613
0.000394	-22.613
0.000394	-22.613
0.000394	-22.613
0.000394	-22.613
0.000394	-22.613
0.000394	-22.613
0.000394	-22.613
0.000394	-22.613
0.000394	-22.613
0.000394	-22.613
0.00039401	-22.613
0.00039403	-22.614
0.00039413	-22.618
0.00039466	-22.636
0.00039731	-22.727
0.0004	-22.817
0.0004	-22.817
0.0004	-22.817
0.00040269	-22.905
0.00041615	-23.307
0.000425	-23.538
0.00044413	-23.945
0.00044413	-23.945
0.00044413	-23.945
0.00044413	-23.945
0.00044413	-23.945
0.00044413	-23.945
0.00044413	-23.945
0.00044413	-23.945
0.00044413	-23.945
0.00044413	-23.945
0.00044413	-23.945
0.00044413	-23.945
0.00044413	-23.945
0.00044413	-23.945
0.00044413	-23.945
0.00044413	-23.945
0.00044413	-23.946
0.00044413	-23.946
0.00044415	-23.946
0.00044426	-23.948
0.00044479	-23.957
0.00044743	-24.003
0.00045	-24.046
0.00045	-24.046
0.00045	-24.046
0.00045257	-24.086
0.0004654	-24.253
0.000475	-24.341
0.00049425	-24.423
0.00049425	-24.423
0.00049425	-24.423
0.0005	-24.423
0.0005	-24.423
0.0005	-24.423
0.00050575	-24.411
0.000525	-24.288
0.00054437	-24.033
0.00054438	-24.033
0.00054438	-24.033
0.00055	-23.934
0.00055	-23.934
0.00055	-23.934
0.00055562	-23.823
0.000575	-23.354
0.0005924	-22.814
0.0005924	-22.814
0.0005945	-22.741
0.0005945	-22.741
0.0005945	-22.741
0.00059509	-22.721
0.00059509	-22.721
0.00059568	-22.7
0.00059646	-22.673
0.00059845	-22.604
0.0006	-22.551
0.0006	-22.551
0.0006	-22.551
0.00060155	-22.497
0.00060929	-22.214
0.000625	-21.57
0.00064463	-20.628
0.00064463	-20.628
0.00064463	-20.628
0.00064463	-20.628
0.00064463	-20.628
0.00064463	-20.628
0.00064463	-20.628
0.00064463	-20.628
0.00064463	-20.628
0.00064463	-20.628
0.00064463	-20.628
0.00064463	-20.628
0.00064463	-20.628
0.00064463	-20.628
0.00064463	-20.628
0.00064463	-20.628
0.00064463	-20.628
0.00064464	-20.628
0.00064468	-20.626
0.00064489	-20.615
0.00064595	-20.56
0.00065	-20.356
0.00065	-20.356
0.00065	-20.356
0.00065405	-20.152
0.000675	-18.994
0.00069475	-17.743
0.00069475	-17.743
0.00069475	-17.743
0.00069475	-17.743
0.00069475	-17.743
0.00069475	-17.743
0.00069475	-17.743
0.00069475	-17.743
0.00069475	-17.743
0.00069475	-17.743
0.00069475	-17.743
0.00069475	-17.743
0.00069475	-17.743
0.00069475	-17.743
0.00069475	-17.743
0.00069475	-17.743
0.00069475	-17.743
0.00069476	-17.743
0.0006948	-17.74
0.00069501	-17.726
0.00069607	-17.655
0.0007	-17.397
0.0007	-17.397
0.0007	-17.397
0.00070393	-17.141
0.000725	-15.664
0.00074487	-14.12
0.00074488	-14.12
0.00074488	-14.12
0.00074488	-14.12
0.00074488	-14.12
0.00074488	-14.12
0.00074488	-14.12
0.00074488	-14.12
0.00074488	-14.12
0.00074488	-14.12
0.00074488	-14.12
0.00074488	-14.12
0.00074488	-14.12
0.00074488	-14.12
0.00074488	-14.12
0.00074488	-14.12
0.00074488	-14.12
0.00074489	-14.12
0.00074493	-14.116
0.00074514	-14.099
0.0007462	-14.013
0.00075	-13.711
0.00075	-13.711
0.00075	-13.711
0.0007538	-13.411
0.00077281	-11.836
0.000775	-11.647
0.00078595	-10.68
0.000795	-9.8546
0.000795	-9.8546
0.000795	-9.8546
0.000795	-9.8546
0.000795	-9.8546
0.000795	-9.8546
0.000795	-9.8546
0.000795	-9.8546
0.000795	-9.8546
0.000795	-9.8546
0.000795	-9.8546
0.000795	-9.8546
0.000795	-9.8546
0.000795	-9.8546
0.000795	-9.8546
0.000795	-9.8546
0.000795	-9.8544
0.00079501	-9.8536
0.00079505	-9.8497
0.00079526	-9.8301
0.00079632	-9.7326
0.0008	-9.3997
0.0008	-9.3997
0.0008	-9.3997
0.00080368	-9.0694
0.00082206	-7.3667
0.000825	-7.0867
0.0008397	-5.6603
0.00084512	-5.124
0.00084513	-5.124
0.00084513	-5.124
0.00084513	-5.124
0.00084513	-5.124
0.00084513	-5.124
0.00084513	-5.124
0.00084513	-5.124
0.00084513	-5.124
0.00084513	-5.124
0.00084513	-5.124
0.00084513	-5.124
0.00084513	-5.124
0.00084513	-5.124
0.00084513	-5.124
0.00084513	-5.124
0.00084513	-5.1238
0.00084514	-5.123
0.00084518	-5.1188
0.00084539	-5.0977
0.00084645	-4.9931
0.00085	-4.6481
0.00085	-4.6481
0.00085	-4.6481
0.00085355	-4.3067
0.00087131	-2.5743
0.000875	-2.2095
0.00089345	-0.37072
0.00089525	-0.19082
0.00089525	-0.19082
0.00089525	-0.19082
0.00089525	-0.19082
0.00089525	-0.19082
0.00089525	-0.19082
0.00089525	-0.19082
0.00089525	-0.19082
0.00089525	-0.19082
0.00089525	-0.19082
0.00089525	-0.19082
0.00089525	-0.19082
0.00089525	-0.19082
0.00089525	-0.19082
0.00089525	-0.19082
0.00089525	-0.19078
0.00089525	-0.19061
0.00089526	-0.18976
0.0008953	-0.18552
0.00089551	-0.16432
0.00089657	-0.058896
0.0009	0.27591
0.0009	0.27591
0.0009	0.27591
0.00090343	0.60592
0.00092056	2.255
0.000925	2.6812
0.00094512	4.593
0.00094513	4.593
0.00094513	4.593
0.00094513	4.593
0.00094513	4.593
0.00094513	4.593
0.00094513	4.593
0.00094513	4.593
0.00094513	4.593
0.00094513	4.593
0.00094513	4.593
0.00094513	4.593
0.00094513	4.593
0.00094513	4.593
0.00094513	4.593
0.00094513	4.593
0.00094513	4.5932
0.00094514	4.594
0.00094518	4.5979
0.00094539	4.6178
0.00094645	4.7166
0.00095	5.0404
0.00095	5.0404
0.00095	5.0404
0.00095355	5.3575
0.00097131	6.9131
0.000975	7.2294
0.00099345	8.7641
0.000995	8.8888
0.000995	8.8888
0.000995	8.8888
0.001	9.2789
0.001	9.2789
0.001	9.2789
0.001005	9.6529
0.001025	11.073
0.0010449	12.349
0.0010449	12.349
0.0010449	12.349
0.00105	12.645
0.00105	12.645
0.00105	12.645
0.0010551	12.922
0.001075	13.896
0.0010948	14.691
0.0010948	14.691
0.0010948	14.691
0.0011	14.864
0.0011	14.864
0.0011	14.864
0.0011052	15.016
0.001125	15.472
0.0011446	15.736
0.0011446	15.736
0.0011446	15.736
0.00115	15.768
0.00115	15.768
0.00115	15.768
0.0011554	15.778
0.001175	15.696
0.0011945	15.433
0.0011945	15.433
0.0011945	15.433
0.0012	15.319
0.0012	15.319
0.0012	15.319
0.0012055	15.184
0.0012198	14.77
0.0012198	14.77
0.001225	14.599
0.0012445	13.855
0.0012445	13.855
0.0012445	13.855
0.00125	13.619
0.00125	13.619
0.00125	13.619
0.0012555	13.371
0.001275	12.407
0.0012944	11.328
0.0012944	11.328
0.0012944	11.328
0.0012944	11.328
0.0012944	11.328
0.0012944	11.328
0.0012944	11.328
0.0012944	11.328
0.0012944	11.328
0.0012944	11.328
0.0012944	11.328
0.0012944	11.328
0.0012944	11.328
0.0012944	11.328
0.0012944	11.328
0.0012944	11.328
0.0012944	11.328
0.0012944	11.327
0.0012945	11.322
0.0012949	11.297
0.001297	11.173
0.0013	10.995
0.0013	10.995
0.0013	10.995
0.001303	10.815
0.0013179	9.8835
0.001325	9.4195
0.0013442	8.1201
0.0013443	8.1201
0.0013443	8.1201
0.0013443	8.1201
0.0013443	8.1201
0.0013443	8.1201
0.0013443	8.1201
0.0013443	8.1201
0.0013443	8.1201
0.0013443	8.1201
0.0013443	8.1201
0.0013443	8.1201
0.0013443	8.1201
0.0013443	8.1201
0.0013443	8.1201
0.0013443	8.12
0.0013443	8.1198
0.0013443	8.1186
0.0013444	8.1128
0.0013448	8.0835
0.0013469	7.9365
0.00135	7.72
0.00135	7.72
0.00135	7.72
0.0013531	7.5023
0.0013686	6.3968
0.001375	5.9353
0.0013941	4.5384
0.0013941	4.5384
0.0013941	4.5384
0.0013941	4.5384
0.0013941	4.5384
0.0013941	4.5384
0.0013941	4.5384
0.0013941	4.5384
0.0013941	4.5384
0.0013941	4.5384
0.0013941	4.5384
0.0013941	4.5384
0.0013941	4.5384
0.0013941	4.5384
0.0013941	4.5384
0.0013941	4.5383
0.0013941	4.5381
0.0013941	4.5368
0.0013942	4.5306
0.0013947	4.4995
0.0013968	4.3438
0.0014	4.1064
0.0014	4.1064
0.0014	4.1064
0.0014032	3.8689
0.0014194	2.6827
0.001425	2.2704
0.001444	0.89376
0.001444	0.89376
0.001444	0.89376
0.001444	0.89376
0.001444	0.89376
0.001444	0.89376
0.001444	0.89376
0.001444	0.89376
0.001444	0.89376
0.001444	0.89376
0.001444	0.89376
0.001444	0.89376
0.001444	0.89376
0.001444	0.89376
0.001444	0.89375
0.001444	0.8937
0.001444	0.89346
0.001444	0.89224
0.0014441	0.88616
0.0014445	0.85576
0.0014466	0.70404
0.00145	0.46466
0.00145	0.46466
0.00145	0.46466
0.0014534	0.22641
0.0014701	-0.94495
0.001475	-1.2792
0.0014939	-2.5359
0.0014939	-2.5359
0.0014939	-2.5359
0.0014939	-2.5359
0.0014939	-2.5359
0.0014939	-2.5359
0.0014939	-2.5359
0.0014939	-2.5359
0.0014939	-2.5359
0.0014939	-2.5359
0.0014939	-2.5359
0.0014939	-2.5359
0.0014939	-2.5359
0.0014939	-2.5359
0.0014939	-2.5359
0.0014939	-2.536
0.0014939	-2.5362
0.0014939	-2.5373
0.001494	-2.5428
0.0014944	-2.5703
0.0014965	-2.7075
0.0015	-2.9309
0.0015	-2.9309
0.0015	-2.9309
0.0015035	-3.1521
0.0015209	-4.2216
0.001525	-4.4664
0.0015438	-5.5283
0.0015438	-5.5283
0.0015438	-5.5283
0.0015438	-5.5283
0.0015438	-5.5283
0.0015438	-5.5283
0.0015438	-5.5283
0.0015438	-5.5283
0.0015438	-5.5283
0.0015438	-5.5283
0.0015438	-5.5283
0.0015438	-5.5283
0.0015438	-5.5283
0.0015438	-5.5283
0.0015438	-5.5283
0.0015438	-5.5284
0.0015438	-5.5286
0.0015438	-5.5295
0.0015439	-5.5341
0.0015443	-5.5571
0.0015464	-5.6716
0.00155	-5.8639
0.00155	-5.8639
0.00155	-5.8639
0.0015536	-6.053
0.0015716	-6.9483
0.001575	-7.1069
0.0015919	-7.8531
0.0015936	-7.9244
0.0015936	-7.9244
0.0015936	-7.9244
0.0015936	-7.9244
0.0015936	-7.9244
0.0015936	-7.9244
0.0015936	-7.9244
0.0015936	-7.9244
0.0015936	-7.9244
0.0015936	-7.9244
0.0015936	-7.9244
0.0015936	-7.9244
0.0015936	-7.9244
0.0015936	-7.9244
0.0015936	-7.9244
0.0015936	-7.9244
0.0015936	-7.9246
0.0015936	-7.9253
0.0015937	-7.9288
0.0015942	-7.9462
0.0015963	-8.0328
0.0016	-8.1821
0.0016	-8.1821
0.0016	-8.1821
0.0016037	-8.3274
0.0016224	-8.9934
0.001625	-9.0792
0.0016382	-9.4776
0.0016435	-9.6245
0.0016435	-9.6245
0.0016435	-9.6245
0.0016435	-9.6245
0.0016435	-9.6245
0.0016435	-9.6245
0.0016435	-9.6245
0.0016435	-9.6245
0.0016435	-9.6245
0.0016435	-9.6245
0.0016435	-9.6245
0.0016435	-9.6245
0.0016435	-9.6245
0.0016435	-9.6245
0.0016435	-9.6245
0.0016435	-9.6245
0.0016435	-9.6246
0.0016435	-9.6251
0.0016436	-9.6273
0.001644	-9.6386
0.0016461	-9.6941
0.00165	-9.7917
0.00165	-9.7917
0.00165	-9.7917
0.0016539	-9.8847
0.001675	-10.314
0.0016935	-10.578
0.0016935	-10.578
0.0016935	-10.578
0.0016935	-10.578
0.0016935	-10.578
0.0016935	-10.578
0.0016935	-10.578
0.0016935	-10.578
0.0016935	-10.578
0.0016935	-10.578
0.0016935	-10.578
0.0016935	-10.578
0.0016935	-10.578
0.0016935	-10.578
0.0016935	-10.578
0.0016935	-10.578
0.0016935	-10.578
0.0016935	-10.578
0.0016936	-10.579
0.001694	-10.584
0.0016961	-10.607
0.0017	-10.645
0.0017	-10.645
0.0017	-10.645
0.0017039	-10.679
0.001725	-10.784
0.0017435	-10.762
0.0017435	-10.762
0.0017435	-10.762
0.0017435	-10.762
0.0017435	-10.762
0.0017435	-10.762
0.0017435	-10.762
0.0017435	-10.762
0.0017435	-10.762
0.0017435	-10.762
0.0017435	-10.762
0.0017435	-10.762
0.0017435	-10.762
0.0017435	-10.762
0.0017435	-10.762
0.0017435	-10.762
0.0017435	-10.762
0.0017435	-10.762
0.0017436	-10.762
0.001744	-10.76
0.0017461	-10.75
0.00175	-10.73
0.00175	-10.73
0.00175	-10.73
0.0017539	-10.704
0.001775	-10.485
0.0017922	-10.208
0.0017922	-10.208
0.0017935	-10.184
0.0017935	-10.184
0.0017935	-10.184
0.0017948	-10.16
0.001796	-10.136
0.0017985	-10.09
0.0018	-10.062
0.0018	-10.062
0.0018	-10.062
0.0018015	-10.034
0.001809	-9.8836
0.001825	-9.5051
0.0018436	-8.9744
0.0018436	-8.9744
0.0018436	-8.9744
0.0018436	-8.9744
0.0018436	-8.9744
0.0018436	-8.9744
0.0018436	-8.9744
0.0018436	-8.9744
0.0018436	-8.9744
0.0018436	-8.9744
0.0018436	-8.9744
0.0018436	-8.9744
0.0018436	-8.9744
0.0018436	-8.9744
0.0018436	-8.9744
0.0018436	-8.9744
0.0018436	-8.9743
0.0018436	-8.9738
0.0018437	-8.9711
0.0018442	-8.9581
0.0018463	-8.8944
0.00185	-8.7897
0.00185	-8.7897
0.00185	-8.7897
0.0018537	-8.6877
0.0018724	-8.1208
0.001875	-8.0332
0.0018882	-7.568
0.0018937	-7.3569
0.0018938	-7.3569
0.0018938	-7.3569
0.0018938	-7.3569
0.0018938	-7.3569
0.0018938	-7.3569
0.0018938	-7.3569
0.0018938	-7.3569
0.0018938	-7.3569
0.0018938	-7.3569
0.0018938	-7.3569
0.0018938	-7.3569
0.0018938	-7.3569
0.0018938	-7.3569
0.0018938	-7.3569
0.0018938	-7.3568
0.0018938	-7.3567
0.0018938	-7.3561
0.0018939	-7.3528
0.0018943	-7.3366
0.0018964	-7.2575
0.0019	-7.1301
0.0019	-7.1301
0.0019	-7.1301
0.0019036	-7.0057
0.0019216	-6.3354
0.001925	-6.2008
0.0019419	-5.4886
0.0019439	-5.4016
0.0019439	-5.4016
0.0019439	-5.4016
0.0019439	-5.4016
0.0019439	-5.4016
0.0019439	-5.4016
0.0019439	-5.4016
0.0019439	-5.4016
0.0019439	-5.4016
0.0019439	-5.4016
0.0019439	-5.4016
0.0019439	-5.4016
0.0019439	-5.4016
0.0019439	-5.4016
0.0019439	-5.4016
0.0019439	-5.4016
0.0019439	-5.4014
0.0019439	-5.4007
0.001944	-5.3969
0.0019444	-5.3782
0.0019465	-5.2865
0.00195	-5.1432
0.00195	-5.1432
0.00195	-5.1432
0.0019535	-5.003
0.0019709	-4.264
0.001975	-4.0793
0.001994	-3.1893
0.001994	-3.1893
0.001994	-3.1893
0.002	-2.9118
0.002	-2.9118
0.002	-2.9118
0.002006	-2.6454
0.002025	-1.7634
0.0020441	-0.82373
0.0020441	-0.82373
0.0020441	-0.82373
0.00205	-0.54185
0.00205	-0.54185
0.00205	-0.54185
0.0020559	-0.27214
0.002075	0.63099
0.0020941	1.5653
0.0020941	1.5653
0.0020941	1.5653
0.0021	1.8416
0.0021	1.8416
0.0021	1.8416
0.0021059	2.1039
0.002125	2.9689
0.0021441	3.8429
0.0021441	3.8429
0.0021441	3.8429
0.00215	4.0966
0.00215	4.0966
0.00215	4.0966
0.0021559	4.3348
0.002175	5.1069
0.002194	5.8618
0.002194	5.8618
0.002194	5.8618
0.0022	6.081
0.0022	6.081
0.0022	6.081
0.002206	6.2827
0.002225	6.9052
0.0022439	7.4937
0.0022439	7.4937
0.0022439	7.4937
0.00225	7.6616
0.00225	7.6616
0.00225	7.6616
0.0022561	7.8102
0.002275	8.2426
0.0022937	8.6295
0.0022938	8.6295
0.0022938	8.6295
0.0023	8.7326
0.0023	8.7326
0.0023	8.7326
0.0023062	8.8151
0.002325	9.0313
0.0023436	9.1973
0.0023436	9.1973
0.0023436	9.1973
0.00235	9.2268
0.00235	9.2268
0.00235	9.2268
0.0023564	9.2348
0.002375	9.226
0.0023935	9.1691
0.0023935	9.1691
0.0023935	9.1691
0.0024	9.1217
0.0024	9.1217
0.0024	9.1217
0.0024065	9.0528
0.002425	8.8277
0.0024435	8.5612
0.0024435	8.5612
0.0024435	8.5612
0.0024457	8.5252
0.0024457	8.5252
0.0024464	8.5126
0.0024471	8.5011
0.0024471	8.5011
0.0024478	8.4881
0.00245	8.4477
0.00245	8.4477
0.00245	8.4477
0.0024522	8.4068
0.0024634	8.1943
0.002475	7.9591
0.0024935	7.5593
0.0024935	7.5593
0.0024935	7.5593
0.0025	7.4117
0.0025	7.4117
0.0025	7.4117
0.0025065	7.2607
0.002525	6.8141
0.0025434	6.3489
0.0025434	6.3489
0.0025434	6.3489
0.0025434	6.3489
0.0025434	6.3489
0.0025434	6.3489
0.0025434	6.3489
0.0025434	6.3489
0.0025434	6.3489
0.0025434	6.3489
0.0025434	6.3489
0.0025434	6.3489
0.0025434	6.3489
0.0025434	6.3489
0.0025434	6.3489
0.0025434	6.3489
0.0025434	6.3487
0.0025434	6.3478
0.0025436	6.3435
0.0025444	6.3215
0.0025487	6.2114
0.00255	6.1766
0.00255	6.1766
0.00255	6.1766
0.0025513	6.1417
0.002558	5.9662
0.002575	5.5096
0.0025933	5.0106
0.0025933	5.0106
0.0025933	5.0106
0.0025933	5.0106
0.0025933	5.0106
0.0025933	5.0106
0.0025933	5.0106
0.0025933	5.0106
0.0025933	5.0106
0.0025933	5.0106
0.0025933	5.0106
0.0025933	5.0106
0.0025933	5.0106
0.0025933	5.0106
0.0025933	5.0105
0.0025933	5.0105
0.0025933	5.0103
0.0025933	5.0094
0.0025935	5.0047
0.0025943	4.9814
0.0025985	4.8645
0.0026	4.8243
0.0026	4.8243
0.0026	4.8243
0.0026015	4.784
0.0026087	4.5824
0.002625	4.1315
0.0026431	3.6311
0.0026431	3.6311
0.0026431	3.6311
0.0026431	3.6311
0.0026431	3.6311
0.0026431	3.6311
0.0026431	3.6311
0.0026431	3.6311
0.0026431	3.6311
0.0026431	3.6311
0.0026431	3.6311
0.0026431	3.6311
0.0026431	3.6311
0.0026431	3.6311
0.0026431	3.6311
0.0026431	3.6311
0.0026431	3.6309
0.0026432	3.63
0.0026433	3.6253
0.0026442	3.602
0.0026484	3.4859
0.00265	3.4426
0.00265	3.4426
0.00265	3.4426
0.0026516	3.3994
0.0026595	3.1843
0.002675	2.768
0.002693	2.2972
0.002693	2.2972
0.002693	2.2972
0.002693	2.2972
0.002693	2.2972
0.002693	2.2972
0.002693	2.2972
0.002693	2.2972
0.002693	2.2972
0.002693	2.2972
0.002693	2.2972
0.002693	2.2972
0.002693	2.2972
0.002693	2.2971
0.002693	2.2971
0.002693	2.2971
0.002693	2.2969
0.002693	2.2961
0.0026932	2.2917
0.0026941	2.2699
0.0026983	2.1616
0.0027	2.1182
0.0027	2.1182
0.0027	2.1182
0.0027017	2.075
0.0027102	1.8613
0.002725	1.5023
0.0027429	1.0879
0.0027429	1.0879
0.0027429	1.0879
0.0027429	1.0879
0.0027429	1.0879
0.0027429	1.0879
0.0027429	1.0879
0.0027429	1.0879
0.0027429	1.0879
0.0027429	1.0879
0.0027429	1.0879
0.0027429	1.0879
0.0027429	1.0879
0.0027429	1.0879
0.0027429	1.0879
0.0027429	1.0879
0.0027429	1.0877
0.0027429	1.087
0.0027431	1.0832
0.0027439	1.0641
0.0027482	0.96976
0.00275	0.92941
0.00275	0.92941
0.00275	0.92941
0.0027518	0.88934
0.002761	0.69314
0.002775	0.40691
0.0027928	0.070506
0.0027928	0.070506
0.0027928	0.070506
0.0027928	0.070506
0.0027928	0.070506
0.0027928	0.070506
0.0027928	0.070506
0.0027928	0.070506
0.0027928	0.070506
0.0027928	0.070506
0.0027928	0.070506
0.0027928	0.070506
0.0027928	0.070506
0.0027928	0.070505
0.0027928	0.0705
0.0027928	0.070475
0.0027928	0.070353
0.0027928	0.069739
0.002793	0.066674
0.0027938	0.051388
0.002798	-0.02397
0.0028	-0.058169
0.0028	-0.058169
0.0028	-0.058169
0.002802	-0.091982
0.0028117	-0.25515
0.002825	-0.4604
0.0028426	-0.7035
0.0028426	-0.7035
0.0028426	-0.7035
0.0028426	-0.7035
0.0028426	-0.7035
0.0028426	-0.7035
0.0028426	-0.7035
0.0028426	-0.7035
0.0028426	-0.7035
0.0028426	-0.7035
0.0028426	-0.7035
0.0028426	-0.7035
0.0028426	-0.7035
0.0028426	-0.7035
0.0028426	-0.7035
0.0028426	-0.70352
0.0028426	-0.70361
0.0028427	-0.70404
0.0028428	-0.70621
0.0028437	-0.71701
0.0028479	-0.76979
0.00285	-0.79498
0.00285	-0.79498
0.00285	-0.79498
0.0028521	-0.81968
0.0028625	-0.93571
0.002875	-1.0586
0.0028925	-1.1995
0.0028925	-1.1995
0.0028925	-1.1995
0.0028925	-1.1995
0.0028925	-1.1995
0.0028925	-1.1995
0.0028925	-1.1995
0.0028925	-1.1995
0.0028925	-1.1995
0.0028925	-1.1995
0.0028925	-1.1995
0.0028925	-1.1995
0.0028925	-1.1995
0.0028925	-1.1995
0.0028925	-1.1995
0.0028925	-1.1995
0.0028925	-1.1996
0.0028925	-1.1998
0.0028927	-1.201
0.0028936	-1.2069
0.0028978	-1.235
0.0029	-1.2488
0.0029	-1.2488
0.0029	-1.2488
0.0029022	-1.262
0.0029132	-1.3193
0.002925	-1.3644
0.0029424	-1.4006
0.0029424	-1.4006
0.0029424	-1.4006
0.0029424	-1.4006
0.0029424	-1.4006
0.0029424	-1.4006
0.0029424	-1.4006
0.0029424	-1.4006
0.0029424	-1.4006
0.0029424	-1.4006
0.0029424	-1.4006
0.0029424	-1.4006
0.0029424	-1.4006
0.0029424	-1.4006
0.0029424	-1.4006
0.0029424	-1.4006
0.0029424	-1.4006
0.0029424	-1.4006
0.0029426	-1.4008
0.0029434	-1.4016
0.0029477	-1.4045
0.00295	-1.4051
0.00295	-1.4051
0.00295	-1.4051
0.0029523	-1.4051
0.002964	-1.3956
0.0029742	-1.3742
0.0029742	-1.3742
0.002975	-1.372
0.002979	-1.3601
0.0029923	-1.3071
0.0029923	-1.3071
0.0029923	-1.3071
0.0029923	-1.3071
0.0029923	-1.3071
0.0029923	-1.3071
0.0029923	-1.3071
0.0029923	-1.3071
0.0029923	-1.3071
0.0029923	-1.3071
0.0029923	-1.3071
0.0029923	-1.3071
0.0029923	-1.3071
0.0029923	-1.3071
0.0029923	-1.3071
0.0029923	-1.3071
0.0029923	-1.307
0.0029923	-1.3069
0.0029925	-1.3061
0.0029933	-1.3025
0.0029943	-1.2991
0.0029943	-1.2991
0.002995	-1.2969
0.0029957	-1.2948
0.0029976	-1.2897
0.0029996	-1.2847
0.003	-1.2836
0.003	-1.2836
0.003	-1.2836
0.0030004	-1.2825
0.0030026	-1.2765
0.0030133	-1.2387
0.003025	-1.1828
0.0030421	-1.0733
0.0030421	-1.0733
0.0030421	-1.0733
0.0030421	-1.0733
0.0030421	-1.0733
0.0030421	-1.0733
0.0030421	-1.0733
0.0030421	-1.0733
0.0030421	-1.0733
0.0030421	-1.0733
0.0030421	-1.0733
0.0030421	-1.0733
0.0030421	-1.0733
0.0030421	-1.0733
0.0030421	-1.0733
0.0030421	-1.0732
0.0030421	-1.0732
0.0030422	-1.0729
0.0030423	-1.0717
0.0030432	-1.0659
0.0030474	-1.0451
0.0030482	-1.0427
0.0030482	-1.0427
0.00305	-1.0385
0.00305	-1.0385
0.00305	-1.0385
0.0030518	-1.0345
0.0030607	-1.0092
0.003075	-0.94956
0.003092	-0.84871
0.003092	-0.84871
0.003092	-0.84871
0.003092	-0.84871
0.003092	-0.84871
0.003092	-0.84871
0.003092	-0.84871
0.003092	-0.84871
0.003092	-0.84871
0.003092	-0.84871
0.003092	-0.84871
0.003092	-0.84871
0.003092	-0.84871
0.003092	-0.84871
0.003092	-0.8487
0.003092	-0.84869
0.003092	-0.84865
0.003092	-0.84842
0.0030922	-0.84727
0.0030931	-0.84186
0.0030973	-0.82303
0.0030981	-0.8211
0.0030981	-0.8211
0.0031	-0.81741
0.0031	-0.81741
0.0031	-0.81741
0.0031019	-0.814
0.0031117	-0.79022
0.003125	-0.73987
0.0031419	-0.64718
0.0031419	-0.64718
0.0031419	-0.64718
0.0031419	-0.64718
0.0031419	-0.64718
0.0031419	-0.64718
0.0031419	-0.64718
0.0031419	-0.64718
0.0031419	-0.64718
0.0031419	-0.64718
0.0031419	-0.64718
0.0031419	-0.64718
0.0031419	-0.64718
0.0031419	-0.64718
0.0031419	-0.64718
0.0031419	-0.64717
0.0031419	-0.64713
0.0031419	-0.64691
0.0031421	-0.64584
0.0031429	-0.6408
0.0031472	-0.62385
0.0031479	-0.62239
0.0031479	-0.62239
0.00315	-0.61923
0.00315	-0.61923
0.00315	-0.61923
0.0031521	-0.61636
0.0031628	-0.59383
0.003175	-0.55185
0.0031917	-0.46635
0.0031918	-0.46635
0.0031918	-0.46635
0.0031918	-0.46635
0.0031918	-0.46635
0.0031918	-0.46635
0.0031918	-0.46635
0.0031918	-0.46635
0.0031918	-0.46635
0.0031918	-0.46635
0.0031918	-0.46635
0.0031918	-0.46635
0.0031918	-0.46635
0.0031918	-0.46635
0.0031918	-0.46635
0.0031918	-0.46634
0.0031918	-0.4663
0.0031918	-0.4661
0.003192	-0.46509
0.0031928	-0.46038
0.003197	-0.44509
0.0031977	-0.44398
0.0031977	-0.44398
0.0032	-0.44142
0.0032	-0.44142
0.0032	-0.44142
0.0032023	-0.43915
0.0032139	-0.41815
0.003225	-0.38301
0.0032416	-0.30379
0.0032416	-0.30379
0.0032416	-0.30379
0.0032416	-0.30379
0.0032416	-0.30379
0.0032416	-0.30379
0.0032416	-0.30379
0.0032416	-0.30379
0.0032416	-0.30379
0.0032416	-0.30379
0.0032416	-0.30379
0.0032416	-0.30379
0.0032416	-0.30379
0.0032416	-0.30379
0.0032416	-0.30379
0.0032416	-0.30378
0.0032416	-0.30374
0.0032417	-0.30355
0.0032418	-0.3026
0.0032427	-0.29817
0.0032469	-0.28433
0.0032475	-0.28347
0.0032475	-0.28347
0.00325	-0.28157
0.00325	-0.28157
0.00325	-0.28157
0.0032525	-0.27994
0.0032648	-0.26069
0.003275	-0.2311
0.0032915	-0.15736
0.0032915	-0.15736
0.0032915	-0.15736
0.0032915	-0.15736
0.0032915	-0.15736
0.0032915	-0.15736
0.0032915	-0.15736
0.0032915	-0.15736
0.0032915	-0.15736
0.0032915	-0.15736
0.0032915	-0.15736
0.0032915	-0.15736
0.0032915	-0.15736
0.0032915	-0.15736
0.0032915	-0.15736
0.0032915	-0.15735
0.0032915	-0.15732
0.0032915	-0.15713
0.0032917	-0.15623
0.0032926	-0.15205
0.0032968	-0.13948
0.0032974	-0.13882
0.0032974	-0.13882
0.0033	-0.13759
0.0033	-0.13759
0.0033	-0.13759
0.0033026	-0.13662
0.0033157	-0.11922
0.003325	-0.094159
0.0033414	-0.025236
0.0033414	-0.025236
0.0033414	-0.025236
0.0033414	-0.025236
0.0033414	-0.025236
0.0033414	-0.025236
0.0033414	-0.025236
0.0033414	-0.025236
0.0033414	-0.025236
0.0033414	-0.025236
0.0033414	-0.025236
0.0033414	-0.025236
0.0033414	-0.025236
0.0033414	-0.025235
0.0033414	-0.025234
0.0033414	-0.025227
0.0033414	-0.025192
0.0033414	-0.025017
0.0033416	-0.024158
0.0033424	-0.020198
0.0033467	-0.008724
0.0033473	-0.0082264
0.0033473	-0.0082264
0.00335	-0.0076724
0.00335	-0.0076724
0.00335	-0.0076724
0.0033527	-0.007371
0.0033665	0.0081514
0.003375	0.02949
0.0033913	0.094189
0.0033913	0.094189
0.0033913	0.094189
0.0033913	0.094189
0.0033913	0.094189
0.0033913	0.094189
0.0033913	0.094189
0.0033913	0.094189
0.0033913	0.094189
0.0033913	0.094189
0.0033913	0.094189
0.0033913	0.094189
0.0033913	0.094189
0.0033913	0.094189
0.0033913	0.09419
0.0033913	0.094197
0.0033913	0.094231
0.0033913	0.094398
0.0033915	0.095219
0.0033923	0.09899
0.0033965	0.1095
0.0033971	0.10986
0.0033971	0.10986
0.0034	0.10975
0.0034	0.10975
0.0034	0.10975
0.0034029	0.10939
0.0034172	0.12307
0.003425	0.14132
0.0034411	0.20231
0.0034411	0.20231
0.0034411	0.20231
0.0034411	0.20231
0.0034411	0.20231
0.0034411	0.20231
0.0034411	0.20231
0.0034411	0.20231
0.0034411	0.20231
0.0034411	0.20231
0.0034411	0.20231
0.0034411	0.20231
0.0034411	0.20231
0.0034411	0.20231
0.0034411	0.20231
0.0034411	0.20232
0.0034411	0.20235
0.0034412	0.20251
0.0034413	0.2033
0.0034422	0.2069
0.0034464	0.21657
0.003447	0.21682
0.003447	0.21682
0.0034491	0.21641
0.00345	0.21599
0.00345	0.21599
0.00345	0.21599
0.0034509	0.21562
0.0034556	0.21546
0.003475	0.24432
0.003491	0.3031
0.003491	0.3031
0.003491	0.3031
0.003491	0.3031
0.003491	0.3031
0.003491	0.3031
0.003491	0.3031
0.003491	0.3031
0.003491	0.3031
0.003491	0.3031
0.003491	0.3031
0.003491	0.3031
0.003491	0.3031
0.003491	0.3031
0.003491	0.3031
0.003491	0.3031
0.003491	0.30314
0.003491	0.30329
0.0034912	0.30406
0.0034921	0.30758
0.0034963	0.31679
0.003497	0.31697
0.003497	0.31697
0.0034991	0.31614
0.0035	0.31553
0.0035	0.31553
0.0035	0.31553
0.0035009	0.31498
0.0035056	0.31391
0.003525	0.33935
0.0035409	0.39518
0.0035409	0.39518
0.0035409	0.39518
0.0035409	0.39518
0.0035409	0.39518
0.0035409	0.39518
0.0035409	0.39518
0.0035409	0.39518
0.0035409	0.39518
0.0035409	0.39518
0.0035409	0.39518
0.0035409	0.39518
0.0035409	0.39518
0.0035409	0.39518
0.0035409	0.39518
0.0035409	0.39519
0.0035409	0.39522
0.0035409	0.39537
0.0035411	0.39612
0.0035419	0.3995
0.0035462	0.40805
0.0035469	0.40811
0.0035469	0.40811
0.003549	0.40689
0.00355	0.40605
0.00355	0.40605
0.00355	0.40605
0.003551	0.40529
0.003556	0.40341
0.003575	0.42581
0.0035908	0.47905
0.0035908	0.47905
0.0035908	0.47905
0.0035908	0.47905
0.0035908	0.47905
0.0035908	0.47905
0.0035908	0.47905
0.0035908	0.47905
0.0035908	0.47905
0.0035908	0.47905
0.0035908	0.47905
0.0035908	0.47905
0.0035908	0.47905
0.0035908	0.47905
0.0035908	0.47906
0.0035908	0.47906
0.0035908	0.47909
0.0035908	0.47924
0.003591	0.47996
0.0035918	0.48323
0.003596	0.49121
0.0035968	0.49115
0.0035968	0.49115
0.0035989	0.48955
0.0036	0.48849
0.0036	0.48849
0.0036	0.48849
0.0036011	0.48751
0.0036063	0.48482
0.003625	0.50462
0.0036406	0.55557
0.0036406	0.55557
0.0036406	0.55557
0.0036406	0.55557
0.0036406	0.55557
0.0036406	0.55557
0.0036406	0.55557
0.0036406	0.55557
0.0036406	0.55557
0.0036406	0.55557
0.0036406	0.55557
0.0036406	0.55557
0.0036406	0.55557
0.0036406	0.55557
0.0036406	0.55558
0.0036406	0.55558
0.0036406	0.55561
0.0036407	0.55575
0.0036408	0.55646
0.0036417	0.55963
0.0036459	0.56711
0.0036467	0.56694
0.0036467	0.56694
0.0036489	0.56498
0.00365	0.5637
0.00365	0.5637
0.00365	0.5637
0.0036511	0.5625
0.0036566	0.55901
0.003675	0.57658
0.0036905	0.62552
0.0036905	0.62552
0.0036905	0.62552
0.0036905	0.62552
0.0036905	0.62552
0.0036905	0.62552
0.0036905	0.62552
0.0036905	0.62552
0.0036905	0.62552
0.0036905	0.62552
0.0036905	0.62552
0.0036905	0.62552
0.0036905	0.62552
0.0036905	0.62552
0.0036905	0.62552
0.0036905	0.62553
0.0036905	0.62555
0.0036905	0.62569
0.0036907	0.62638
0.0036916	0.62947
0.0036958	0.63652
0.0036967	0.63623
0.0036967	0.63623
0.0036988	0.63395
0.0037	0.63244
0.0037	0.63244
0.0037	0.63244
0.0037012	0.63103
0.003707	0.62676
0.003725	0.64241
0.0037404	0.68958
0.0037404	0.68958
0.0037404	0.68958
0.0037404	0.68958
0.0037404	0.68958
0.0037404	0.68958
0.0037404	0.68958
0.0037404	0.68958
0.0037404	0.68958
0.0037404	0.68958
0.0037404	0.68958
0.0037404	0.68958
0.0037404	0.68958
0.0037404	0.68958
0.0037404	0.68958
0.0037404	0.68959
0.0037404	0.68962
0.0037404	0.68975
0.0037406	0.69043
0.0037414	0.69345
0.0037457	0.70013
0.0037466	0.69973
0.0037466	0.69973
0.0037488	0.69713
0.00375	0.6954
0.00375	0.6954
0.00375	0.6954
0.0037512	0.69378
0.0037572	0.68875
0.003775	0.70276
0.0037903	0.74839
0.0037903	0.74839
0.0037903	0.74839
0.0037903	0.74839
0.0037903	0.74839
0.0037903	0.74839
0.0037903	0.74839
0.0037903	0.74839
0.0037903	0.74839
0.0037903	0.74839
0.0037903	0.74839
0.0037903	0.74839
0.0037903	0.74839
0.0037903	0.74839
0.0037903	0.74839
0.0037903	0.74839
0.0037903	0.74842
0.0037903	0.74856
0.0037905	0.74922
0.0037913	0.75218
0.0037955	0.75855
0.0037965	0.75803
0.0037965	0.75803
0.0037987	0.75513
0.0038	0.75319
0.0038	0.75319
0.0038	0.75319
0.0038013	0.75137
0.0038075	0.7456
0.003825	0.75822
0.0038401	0.80249
0.0038401	0.80249
0.0038401	0.80249
0.0038401	0.80249
0.0038401	0.80249
0.0038401	0.80249
0.0038401	0.80249
0.0038401	0.80249
0.0038401	0.80249
0.0038401	0.80249
0.0038401	0.80249
0.0038401	0.80249
0.0038401	0.80249
0.0038401	0.80249
0.0038401	0.80249
0.0038401	0.8025
0.0038401	0.80252
0.0038402	0.80265
0.0038403	0.8033
0.0038412	0.80621
0.0038454	0.81232
0.0038465	0.81168
0.0038465	0.81168
0.0038487	0.80851
0.00385	0.80636
0.00385	0.80636
0.00385	0.80636
0.0038513	0.80434
0.0038578	0.79787
0.003875	0.8093
0.00389	0.85239
0.00389	0.85239
0.00389	0.85239
0.00389	0.85239
0.00389	0.85239
0.00389	0.85239
0.00389	0.85239
0.00389	0.85239
0.00389	0.85239
0.00389	0.85239
0.00389	0.85239
0.00389	0.85239
0.00389	0.85239
0.00389	0.85239
0.00389	0.85239
0.00389	0.85239
0.00389	0.85242
0.00389	0.85255
0.0038902	0.85319
0.0038911	0.85606
0.0038953	0.86195
0.0038964	0.86119
0.0038964	0.86119
0.0038987	0.85775
0.0039	0.8554
0.0039	0.8554
0.0039	0.8554
0.0039013	0.85319
0.003908	0.84604
0.003925	0.85647
0.0039399	0.89853
0.0039399	0.89853
0.0039399	0.89853
0.0039463	0.90702
0.0039463	0.90702
0.0039486	0.90334
0.00395	0.90078
0.00395	0.90078
0.00395	0.90078
0.0039514	0.89839
0.0039583	0.8906
0.003975	0.90018
0.0039898	0.94134
0.0039898	0.94134
0.0039898	0.94134
0.0039963	0.94954
0.0039963	0.94954
0.0039986	0.94562
0.004	0.94287
0.004	0.94287
0.004	0.94287
0.0040014	0.94029
0.0040085	0.93189
0.004025	0.94077
0.0040396	0.98115
0.0040396	0.98115
0.0040396	0.98115
0.0040462	0.9891
0.0040462	0.9891
0.0040485	0.98495
0.00405	0.98201
0.00405	0.98201
0.00405	0.98201
0.0040515	0.97926
0.0040587	0.97028
0.004075	0.97858
0.0040895	1.0183
0.0040895	1.0183
0.0040895	1.0183
0.0040962	1.026
0.0040962	1.026
0.0040985	1.0217
0.0041	1.0185
0.0041	1.0185
0.0041	1.0185
0.0041015	1.0156
0.004109	1.0061
0.004125	1.0139
0.0041394	1.053
0.0041394	1.053
0.0041394	1.053
0.0041461	1.0606
0.0041461	1.0606
0.0041485	1.056
0.00415	1.0527
0.00415	1.0527
0.00415	1.0527
0.0041515	1.0496
0.0041592	1.0396
0.004175	1.047
0.0041893	1.0857
0.0041893	1.0857
0.0041893	1.0857
0.004196	1.093
0.004196	1.093
0.0041984	1.0883
0.0042	1.0848
0.0042	1.0848
0.0042	1.0848
0.0042016	1.0815
0.0042094	1.071
0.004225	1.0782
0.0042391	1.1164
0.0042391	1.1164
0.0042391	1.1164
0.004246	1.1236
0.004246	1.1236
0.0042484	1.1187
0.00425	1.115
0.00425	1.115
0.00425	1.115
0.0042516	1.1116
0.0042596	1.1006
0.004275	1.1076
0.004289	1.1454
0.004289	1.1454
0.004289	1.1454
0.0042959	1.1526
0.0042959	1.1526
0.0042984	1.1474
0.0043	1.1436
0.0043	1.1436
0.0043	1.1436
0.0043016	1.1401
0.0043098	1.1286
0.004325	1.1354
0.0043389	1.173
0.0043389	1.173
0.0043389	1.173
0.0043459	1.18
0.0043459	1.18
0.0043483	1.1747
0.00435	1.1707
0.00435	1.1707
0.00435	1.1707
0.0043517	1.167
0.0043599	1.1551
0.004375	1.1618
0.0043888	1.1991
0.0043888	1.1991
0.0043888	1.1991
0.0043959	1.2061
0.0043959	1.2061
0.0043983	1.2007
0.0044	1.1965
0.0044	1.1965
0.0044	1.1965
0.0044017	1.1927
0.0044101	1.1804
0.004425	1.187
0.0044386	1.2242
0.0044386	1.2242
0.0044386	1.2242
0.0044458	1.2311
0.0044458	1.2311
0.0044483	1.2255
0.00445	1.2212
0.00445	1.2212
0.00445	1.2212
0.0044517	1.2171
0.0044603	1.2045
0.004475	1.2111
0.0044885	1.2481
0.0044885	1.2481
0.0044885	1.2481
0.0044958	1.255
0.0044958	1.255
0.0044983	1.2492
0.0045	1.2448
0.0045	1.2448
0.0045	1.2448
0.0045017	1.2406
0.0045105	1.2276
0.004525	1.2343
0.0045384	1.2711
0.0045384	1.2711
0.0045384	1.2711
0.0045457	1.278
0.0045457	1.278
0.0045482	1.272
0.00455	1.2674
0.00455	1.2674
0.00455	1.2674
0.0045518	1.2631
0.0045606	1.2498
0.004575	1.2566
0.0045883	1.2933
0.0045883	1.2933
0.0045883	1.2933
0.0045957	1.3002
0.0045957	1.3002
0.0045982	1.2941
0.0046	1.2893
0.0046	1.2893
0.0046	1.2893
0.0046018	1.2849
0.0046108	1.2712
0.004625	1.2781
0.0046381	1.3147
0.0046381	1.3147
0.0046381	1.3147
0.0046456	1.3216
0.0046456	1.3216
0.0046482	1.3154
0.00465	1.3104
0.00465	1.3104
0.00465	1.3104
0.0046518	1.3059
0.0046609	1.2919
0.004675	1.2989
0.004688	1.3355
0.004688	1.3355
0.004688	1.3355
0.0046956	1.3424
0.0046956	1.3424
0.0046982	1.336
0.0047	1.331
0.0047	1.331
0.0047	1.331
0.0047018	1.3263
0.0047111	1.312
0.004725	1.3191
0.0047379	1.3557
0.0047379	1.3557
0.0047379	1.3557
0.0047456	1.3626
0.0047456	1.3626
0.0047481	1.3561
0.00475	1.3509
0.00475	1.3509
0.00475	1.3509
0.0047519	1.3461
0.0047612	1.3315
0.004775	1.3388
0.0047878	1.3754
0.0047878	1.3754
0.0047878	1.3754
0.0047955	1.3823
0.0047955	1.3823
0.0047981	1.3757
0.0048	1.3703
0.0048	1.3703
0.0048	1.3703
0.0048019	1.3654
0.0048114	1.3506
0.004825	1.3581
0.0048376	1.3946
0.0048376	1.3946
0.0048376	1.3946
0.0048455	1.4016
0.0048455	1.4016
0.0048481	1.3948
0.00485	1.3893
0.00485	1.3893
0.00485	1.3893
0.0048519	1.3842
0.0048615	1.3692
0.004875	1.3769
0.0048875	1.4134
0.0048875	1.4134
0.0048875	1.4134
0.0048954	1.4205
[truncated: 456,760 more rows]
