# Supplementary material for: Code and data from an ADALINE network trained with the RTRL and LMS algorithms for an MPPT controller in a photovoltaic system
Source: Data Brief. 2020 Sep 8;32:106296. doi: 10.1016/j.dib.2020.106296 (PMC7495059; doi:10.1016/j.dib.2020.106296)
Supplement: Supplementary file 3 [file mmc3.zip › Data/Computational_Tests/PVModule_Case1.csv]

Time (sec)	PV Module Power (W)
0	64.866
0.0001	64.866
0.0002	64.866
0.0003	64.866
0.0004	64.866
0.0005	64.866
0.0006	64.866
0.0007	64.866
0.0008	64.866
0.0009	64.866
0.001	64.866
0.0011	64.866
0.0012	64.866
0.0013	64.866
0.0014	64.866
0.0015	64.866
0.0016	64.866
0.0017	64.866
0.0018	64.866
0.0019	64.866
0.002	64.866
0.0021	64.866
0.0022	64.866
0.0023	64.866
0.0024	64.866
0.0025	64.866
0.0026	64.866
0.0027	64.866
0.0028	64.866
0.0029	64.866
0.003	64.866
0.0031	64.866
0.0032	64.866
0.0033	64.866
0.0034	64.866
0.0035	64.866
0.0036	64.866
0.0037	64.866
0.0038	64.866
0.0039	64.866
0.004	64.866
0.0041	64.866
0.0042	64.866
0.0043	64.866
0.0044	64.866
0.0045	64.866
0.0046	64.866
0.0047	64.866
0.0048	64.866
0.0049	64.866
0.005	64.866
0.0051	64.866
0.0052	64.866
0.0053	64.866
0.0054	64.866
0.0055	64.866
0.0056	64.866
0.0057	64.866
0.0058	64.866
0.0059	64.866
0.006	64.866
0.0061	64.866
0.0062	64.866
0.0063	64.866
0.0064	64.866
0.0065	64.866
0.0066	64.866
0.0067	64.866
0.0068	64.866
0.0069	64.866
0.007	64.866
0.0071	64.866
0.0072	64.866
0.0073	64.866
0.0074	64.866
0.0075	64.866
0.0076	64.866
0.0077	64.866
0.0078	64.866
0.0079	64.866
0.008	64.866
0.0081	64.866
0.0082	64.866
0.0083	64.866
0.0084	64.866
0.0085	64.866
0.0086	64.866
0.0087	64.866
0.0088	64.866
0.0089	64.866
0.009	64.866
0.0091	64.866
0.0092	64.866
0.0093	64.866
0.0094	64.866
0.0095	64.866
0.0096	64.866
0.0097	64.866
0.0098	64.866
0.0099	64.866
0.01	64.866
0.0101	64.866
0.0102	64.866
0.0103	64.866
0.0104	64.866
0.0105	64.866
0.0106	64.866
0.0107	64.866
0.0108	64.866
0.0109	64.866
0.011	64.866
0.0111	64.866
0.0112	64.866
0.0113	64.866
0.0114	64.866
0.0115	64.866
0.0116	64.866
0.0117	64.866
0.0118	64.866
0.0119	64.866
0.012	64.866
0.0121	64.866
0.0122	64.866
0.0123	64.866
0.0124	64.866
0.0125	64.866
0.0126	64.866
0.0127	64.866
0.0128	64.866
0.0129	64.866
0.013	64.866
0.0131	64.866
0.0132	64.866
0.0133	64.866
0.0134	64.866
0.0135	64.866
0.0136	64.866
0.0137	64.866
0.0138	64.866
0.0139	64.866
0.014	64.866
0.0141	64.866
0.0142	64.866
0.0143	64.866
0.0144	64.866
0.0145	64.866
0.0146	64.866
0.0147	64.866
0.0148	64.866
0.0149	64.866
0.015	64.866
0.0151	64.866
0.0152	64.866
0.0153	64.866
0.0154	64.866
0.0155	64.866
0.0156	64.866
0.0157	64.866
0.0158	64.866
0.0159	64.866
0.016	64.866
0.0161	64.866
0.0162	64.866
0.0163	64.866
0.0164	64.866
0.0165	64.866
0.0166	64.866
0.0167	64.866
0.0168	64.866
0.0169	64.866
0.017	64.866
0.0171	64.866
0.0172	64.866
0.0173	64.866
0.0174	64.866
0.0175	64.866
0.0176	64.866
0.0177	64.866
0.0178	64.866
0.0179	64.866
0.018	64.866
0.0181	64.866
0.0182	64.866
0.0183	64.866
0.0184	64.866
0.0185	64.866
0.0186	64.866
0.0187	64.866
0.0188	64.866
0.0189	64.866
0.019	64.866
0.0191	64.866
0.0192	64.866
0.0193	64.866
0.0194	64.866
0.0195	64.866
0.0196	64.866
0.0197	64.866
0.0198	64.866
0.0199	64.866
0.02	64.866
0.0201	64.866
0.0202	64.866
0.0203	64.866
0.0204	64.866
0.0205	64.866
0.0206	64.866
0.0207	64.866
0.0208	64.866
0.0209	64.866
0.021	64.866
0.0211	64.866
0.0212	64.866
0.0213	64.866
0.0214	64.866
0.0215	64.866
0.0216	64.866
0.0217	64.866
0.0218	64.866
0.0219	64.866
0.022	64.866
0.0221	64.866
0.0222	64.866
0.0223	64.866
0.0224	64.866
0.0225	64.866
0.0226	64.866
0.0227	64.866
0.0228	64.866
0.0229	64.866
0.023	64.866
0.0231	64.866
0.0232	64.866
0.0233	64.866
0.0234	64.866
0.0235	64.866
0.0236	64.866
0.0237	64.866
0.0238	64.866
0.0239	64.866
0.024	64.866
0.0241	64.866
0.0242	64.866
0.0243	64.866
0.0244	64.866
0.0245	64.866
0.0246	64.866
0.0247	64.866
0.0248	64.866
0.0249	64.866
0.025	64.866
