# Supplementary material for: Code and data from an ADALINE network trained with the RTRL and LMS algorithms for an MPPT controller in a photovoltaic system
Source: Data Brief. 2020 Sep 8;32:106296. doi: 10.1016/j.dib.2020.106296 (PMC7495059; doi:10.1016/j.dib.2020.106296)
Supplement: Supplementary file 3 [file mmc3.zip › Data/Computational_Tests/PVModule_Case2.csv]

Time (sec)	PV Module Power (W)
0	NaN
0.0001	0.032552
0.0002	0.065334
0.0003	0.09833
0.0004	0.13153
0.0005	0.16491
0.0006	0.19848
0.0007	0.23221
0.0008	0.26609
0.0009	0.30013
0.001	0.3343
0.0011	0.36859
0.0012	0.40301
0.0013	0.43755
0.0014	0.47219
0.0015	0.50693
0.0016	0.54176
0.0017	0.57669
0.0018	0.61169
0.0019	0.64678
0.002	0.68194
0.0021	0.71716
0.0022	0.75246
0.0023	0.78781
0.0024	0.82322
0.0025	0.85868
0.0026	0.8942
0.0027	0.93058
0.0028	0.96964
0.0029	1.0089
0.003	1.0482
0.0031	1.0877
0.0032	1.1273
0.0033	1.167
0.0034	1.2068
0.0035	1.2468
0.0036	1.2868
0.0037	1.3269
0.0038	1.367
0.0039	1.4073
0.004	1.4476
0.0041	1.488
0.0042	1.5284
0.0043	1.5689
0.0044	1.6094
0.0045	1.65
0.0046	1.6906
0.0047	1.7313
0.0048	1.772
0.0049	1.8127
0.005	1.8535
0.0051	1.8943
0.0052	1.9351
0.0053	1.9759
0.0054	2.0168
0.0055	2.0576
0.0056	2.0985
0.0057	2.1394
0.0058	2.1803
0.0059	2.2213
0.006	2.2622
0.0061	2.3031
0.0062	2.3441
0.0063	2.3851
0.0064	2.426
0.0065	2.467
0.0066	2.5079
0.0067	2.5489
0.0068	2.5899
0.0069	2.6309
0.007	2.6781
0.0071	2.726
0.0072	2.7739
0.0073	2.8218
0.0074	2.8696
0.0075	2.9174
0.0076	2.9652
0.0077	3.0129
0.0078	3.0606
0.0079	3.1083
0.008	3.1559
0.0081	3.2035
0.0082	3.2511
0.0083	3.2986
0.0084	3.3461
0.0085	3.3935
0.0086	3.441
0.0087	3.4883
0.0088	3.5357
0.0089	3.583
0.009	3.6303
0.0091	3.6775
0.0092	3.7247
0.0093	3.7718
0.0094	3.819
0.0095	3.866
0.0096	3.9131
0.0097	3.9601
0.0098	4.0071
0.0099	4.054
0.01	4.1009
0.0101	4.1478
0.0102	4.1946
0.0103	4.2414
0.0104	4.2881
0.0105	4.3349
0.0106	4.3816
0.0107	4.4282
0.0108	4.4748
0.0109	4.5214
0.011	4.568
0.0111	4.6145
0.0112	4.661
0.0113	4.7074
0.0114	4.7539
0.0115	4.8002
0.0116	4.8466
0.0117	4.8929
0.0118	4.9454
0.0119	5.001
0.012	5.0565
0.0121	5.1118
0.0122	5.1671
0.0123	5.2222
0.0124	5.2773
0.0125	5.3322
0.0126	5.387
0.0127	5.4418
0.0128	5.4964
0.0129	5.5509
0.013	5.6054
0.0131	5.6597
0.0132	5.714
0.0133	5.7681
0.0134	5.8222
0.0135	5.8762
0.0136	5.93
0.0137	5.9839
0.0138	6.0376
0.0139	6.0912
0.014	6.1448
0.0141	6.1982
0.0142	6.2516
0.0143	6.305
0.0144	6.3582
0.0145	6.4114
0.0146	6.4645
0.0147	6.5175
0.0148	6.5704
0.0149	6.6233
0.015	6.6761
0.0151	6.7289
0.0152	6.7816
0.0153	6.8342
0.0154	6.8867
0.0155	6.9392
0.0156	6.9916
0.0157	7.044
0.0158	7.0963
0.0159	7.1485
0.016	7.2007
0.0161	7.2528
0.0162	7.3049
0.0163	7.3569
0.0164	7.4088
0.0165	7.4607
0.0166	7.5126
0.0167	7.5644
0.0168	7.6161
0.0169	7.6678
0.017	7.7195
0.0171	7.7711
0.0172	7.8226
0.0173	7.8741
0.0174	7.9321
0.0175	7.9943
0.0176	8.0563
0.0177	8.1182
0.0178	8.18
0.0179	8.2416
0.018	8.3031
0.0181	8.3644
0.0182	8.4257
0.0183	8.4867
0.0184	8.5477
0.0185	8.6085
0.0186	8.6693
0.0187	8.7298
0.0188	8.7903
0.0189	8.8507
0.019	8.9109
0.0191	8.971
0.0192	9.0311
0.0193	9.091
0.0194	9.1508
0.0195	9.2105
0.0196	9.2701
0.0197	9.3296
0.0198	9.3889
0.0199	9.4482
0.02	9.5074
0.0201	9.5665
0.0202	9.6255
0.0203	9.6844
0.0204	9.7433
0.0205	9.802
0.0206	9.8606
0.0207	9.9192
0.0208	9.9777
0.0209	10.036
0.021	10.094
0.0211	10.153
0.0212	10.211
0.0213	10.269
0.0214	10.327
0.0215	10.385
0.0216	10.443
0.0217	10.5
0.0218	10.558
0.0219	10.616
0.022	10.673
0.0221	10.731
0.0222	10.788
0.0223	10.845
0.0224	10.903
0.0225	10.96
0.0226	11.017
0.0227	11.074
0.0228	11.131
0.0229	11.188
0.023	11.245
0.0231	11.302
0.0232	11.359
0.0233	11.415
0.0234	11.472
0.0235	11.529
0.0236	11.585
0.0237	11.642
0.0238	11.698
0.0239	11.755
0.024	11.811
0.0241	11.876
0.0242	11.943
0.0243	12.011
0.0244	12.078
0.0245	12.145
0.0246	12.212
0.0247	12.279
0.0248	12.346
0.0249	12.413
0.025	12.48
0.0251	12.546
0.0252	12.612
0.0253	12.678
0.0254	12.745
0.0255	12.81
0.0256	12.876
0.0257	12.942
0.0258	13.008
0.0259	13.073
0.026	13.139
0.0261	13.204
0.0262	13.269
0.0263	13.334
0.0264	13.399
0.0265	13.464
0.0266	13.529
0.0267	13.593
0.0268	13.658
0.0269	13.722
0.027	13.786
0.0271	13.851
0.0272	13.915
0.0273	13.979
0.0274	14.043
0.0275	14.107
0.0276	14.171
0.0277	14.234
0.0278	14.298
0.0279	14.361
0.028	14.425
0.0281	14.488
0.0282	14.552
0.0283	14.615
0.0284	14.678
0.0285	14.741
0.0286	14.804
0.0287	14.867
0.0288	14.93
0.0289	14.992
0.029	15.055
0.0291	15.118
0.0292	15.18
0.0293	15.243
0.0294	15.305
0.0295	15.367
0.0296	15.43
0.0297	15.492
0.0298	15.554
0.0299	15.616
0.03	15.678
0.0301	15.74
0.0302	15.802
0.0303	15.864
0.0304	15.926
0.0305	15.987
0.0306	16.049
0.0307	16.11
0.0308	16.172
0.0309	16.233
0.031	16.295
0.0311	16.356
0.0312	16.418
0.0313	16.479
0.0314	16.54
0.0315	16.601
0.0316	16.662
0.0317	16.723
0.0318	16.784
0.0319	16.845
0.032	16.906
0.0321	16.967
0.0322	17.028
0.0323	17.088
0.0324	17.158
0.0325	17.23
0.0326	17.302
0.0327	17.374
0.0328	17.445
0.0329	17.517
0.033	17.588
0.0331	17.66
0.0332	17.731
0.0333	17.802
0.0334	17.873
0.0335	17.943
0.0336	18.014
0.0337	18.085
0.0338	18.155
0.0339	18.225
0.034	18.296
0.0341	18.366
0.0342	18.436
0.0343	18.506
0.0344	18.576
0.0345	18.645
0.0346	18.715
0.0347	18.785
0.0348	18.854
0.0349	18.924
0.035	18.993
0.0351	19.062
0.0352	19.131
0.0353	19.2
0.0354	19.269
0.0355	19.338
0.0356	19.407
0.0357	19.476
0.0358	19.544
0.0359	19.613
0.036	19.681
0.0361	19.75
0.0362	19.818
0.0363	19.886
0.0364	19.954
0.0365	20.022
0.0366	20.09
0.0367	20.158
0.0368	20.226
0.0369	20.294
0.037	20.362
0.0371	20.429
0.0372	20.497
0.0373	20.564
0.0374	20.632
0.0375	20.699
0.0376	20.766
0.0377	20.834
0.0378	20.901
0.0379	20.968
0.038	21.035
0.0381	21.102
0.0382	21.169
0.0383	21.236
0.0384	21.302
0.0385	21.369
0.0386	21.436
0.0387	21.502
0.0388	21.569
0.0389	21.635
0.039	21.702
0.0391	21.768
0.0392	21.835
0.0393	21.901
0.0394	21.967
0.0395	22.033
0.0396	22.099
0.0397	22.165
0.0398	22.231
0.0399	22.297
0.04	22.363
0.0401	22.429
0.0402	22.495
0.0403	22.561
0.0404	22.626
0.0405	22.692
0.0406	22.757
0.0407	22.823
0.0408	22.889
0.0409	22.954
0.041	23.019
0.0411	23.085
0.0412	23.15
0.0413	23.215
0.0414	23.281
0.0415	23.346
0.0416	23.411
0.0417	23.476
0.0418	23.541
0.0419	23.606
0.042	23.671
0.0421	23.736
0.0422	23.801
0.0423	23.866
0.0424	23.931
0.0425	23.995
0.0426	24.06
0.0427	24.125
0.0428	24.19
0.0429	24.254
0.043	24.319
0.0431	24.383
0.0432	24.448
0.0433	24.52
0.0434	24.595
0.0435	24.67
0.0436	24.744
0.0437	24.819
0.0438	24.893
0.0439	24.968
0.044	25.042
0.0441	25.116
0.0442	25.19
0.0443	25.264
0.0444	25.338
0.0445	25.412
0.0446	25.486
0.0447	25.559
0.0448	25.633
0.0449	25.707
0.045	25.78
0.0451	25.853
0.0452	25.927
0.0453	26
0.0454	26.073
0.0455	26.146
0.0456	26.219
0.0457	26.292
0.0458	26.365
0.0459	26.438
0.046	26.511
0.0461	26.583
0.0462	26.656
0.0463	26.728
0.0464	26.801
0.0465	26.873
0.0466	26.946
0.0467	27.018
0.0468	27.09
0.0469	27.162
0.047	27.234
0.0471	27.306
0.0472	27.378
0.0473	27.45
0.0474	27.522
0.0475	27.594
0.0476	27.665
0.0477	27.737
0.0478	27.809
0.0479	27.88
0.048	27.952
0.0481	28.023
0.0482	28.094
0.0483	28.166
0.0484	28.237
0.0485	28.308
0.0486	28.379
0.0487	28.45
0.0488	28.521
0.0489	28.592
0.049	28.663
0.0491	28.734
0.0492	28.805
0.0493	28.876
0.0494	28.946
0.0495	29.017
0.0496	29.088
0.0497	29.158
0.0498	29.229
0.0499	29.299
0.05	29.37
0.05	29.37
0.0501	29.44
0.0502	29.51
0.0503	29.581
0.0504	29.651
0.0505	29.721
0.0506	29.791
0.0507	29.861
0.0508	29.931
0.0509	30.001
0.051	30.071
0.0511	30.141
0.0512	30.211
0.0513	30.281
0.0514	30.351
0.0515	30.42
0.0516	30.49
0.0517	30.56
0.0518	30.629
0.0519	30.699
0.052	30.768
0.0521	30.838
0.0522	30.907
0.0523	30.977
0.0524	31.046
0.0525	31.116
0.0526	31.185
0.0527	31.254
0.0528	31.323
0.0529	31.392
0.053	31.462
0.0531	31.531
0.0532	31.6
0.0533	31.669
0.0534	31.738
0.0535	31.807
0.0536	31.876
0.0537	31.945
0.0538	32.014
0.0539	32.082
0.054	32.151
0.0541	32.22
0.0542	32.289
0.0543	32.357
0.0544	32.426
0.0545	32.495
0.0546	32.563
0.0547	32.632
0.0548	32.7
0.0549	32.769
0.055	32.837
0.0551	32.906
0.0552	32.974
0.0553	33.042
0.0554	33.111
0.0555	33.179
0.0556	33.247
0.0557	33.316
0.0558	33.384
0.0559	33.452
0.056	33.52
0.0561	33.588
0.0562	33.656
0.0563	33.724
0.0564	33.792
0.0565	33.86
0.0566	33.928
0.0567	33.996
0.0568	34.064
0.0569	34.132
0.057	34.2
0.0571	34.268
0.0572	34.336
0.0573	34.403
0.0574	34.471
0.0575	34.539
0.0576	34.607
0.0577	34.674
0.0578	34.742
0.0579	34.81
0.058	34.877
0.0581	34.945
0.0582	35.012
0.0583	35.08
0.0584	35.147
0.0585	35.215
0.0586	35.282
0.0587	35.35
0.0588	35.417
0.0589	35.485
0.059	35.552
0.0591	35.619
0.0592	35.687
0.0593	35.763
0.0594	35.839
0.0595	35.914
0.0596	35.99
0.0597	36.066
0.0598	36.141
0.0599	36.216
0.06	36.292
0.06	64.866
0.0601	64.866
0.0602	64.866
0.0603	64.866
0.0604	64.866
0.0605	64.866
0.0606	64.866
0.0607	64.866
0.0608	64.866
0.0609	64.866
0.061	64.866
0.0611	64.866
0.0612	64.866
0.0613	64.866
0.0614	64.866
0.0615	64.866
0.0616	64.866
0.0617	64.866
0.0618	64.866
0.0619	64.866
0.062	64.866
0.0621	64.866
0.0622	64.866
0.0623	64.866
0.0624	64.866
0.0625	64.866
0.0626	64.866
0.0627	64.866
0.0628	64.866
0.0629	64.866
0.063	64.866
0.0631	64.866
0.0632	64.866
0.0633	64.866
0.0634	64.866
0.0635	64.866
0.0636	64.866
0.0637	64.866
0.0638	64.866
0.0639	64.866
0.064	64.866
0.0641	64.866
0.0642	64.866
0.0643	64.866
0.0644	64.866
0.0645	64.866
0.0646	64.866
0.0647	64.866
0.0648	64.866
0.0649	64.866
0.065	64.866
0.0651	64.866
0.0652	64.866
0.0653	64.866
0.0654	64.866
0.0655	64.866
0.0656	64.866
0.0657	64.866
0.0658	64.866
0.0659	64.866
0.066	64.866
0.0661	64.866
0.0662	64.866
0.0663	64.866
0.0664	64.866
0.0665	64.866
0.0666	64.866
0.0667	64.866
0.0668	64.866
0.0669	64.866
0.067	64.866
0.0671	64.866
0.0672	64.866
0.0673	64.866
0.0674	64.866
0.0675	64.866
0.0676	64.866
0.0677	64.866
0.0678	64.866
0.0679	64.866
0.068	64.866
0.0681	64.866
0.0682	64.866
0.0683	64.866
0.0684	64.866
0.0685	64.866
0.0686	64.866
0.0687	64.866
0.0688	64.866
0.0689	64.866
0.069	64.866
0.0691	64.866
0.0692	64.866
0.0693	64.866
0.0694	64.866
0.0695	64.866
0.0696	64.866
0.0697	64.866
0.0698	64.866
0.0699	64.866
0.07	64.866
0.0701	64.866
0.0702	64.866
0.0703	64.866
0.0704	64.866
0.0705	64.866
0.0706	64.866
0.0707	64.866
0.0708	64.866
0.0709	64.866
0.071	64.866
0.0711	64.866
0.0712	64.866
0.0713	64.866
0.0714	64.866
0.0715	64.866
0.0716	64.866
0.0717	64.866
0.0718	64.866
0.0719	64.866
0.072	64.866
0.0721	64.866
0.0722	64.866
0.0723	64.866
0.0724	64.866
0.0725	64.866
0.0726	64.866
0.0727	64.866
0.0728	64.866
0.0729	64.866
0.073	64.866
0.0731	64.866
0.0732	64.866
0.0733	64.866
0.0734	64.866
0.0735	64.866
0.0736	64.866
0.0737	64.866
0.0738	64.866
0.0739	64.866
0.074	64.866
0.0741	64.866
0.0742	64.866
0.0743	64.866
0.0744	64.866
0.0745	64.866
0.0746	64.866
0.0747	64.866
0.0748	64.866
0.0749	64.866
0.075	64.866
0.0751	64.866
0.0752	64.866
0.0753	64.866
0.0754	64.866
0.0755	64.866
0.0756	64.866
0.0757	64.866
0.0758	64.866
0.0759	64.866
0.076	64.866
0.0761	64.866
0.0762	64.866
0.0763	64.866
0.0764	64.866
0.0765	64.866
0.0766	64.866
0.0767	64.866
0.0768	64.866
0.0769	64.866
0.077	64.866
0.0771	64.866
0.0772	64.866
0.0773	64.866
0.0774	64.866
0.0775	64.866
0.0776	64.866
0.0777	64.866
0.0778	64.866
0.0779	64.866
0.078	64.866
0.0781	64.866
0.0782	64.866
0.0783	64.866
0.0784	64.866
0.0785	64.866
0.0786	64.866
0.0787	64.866
0.0788	64.866
0.0789	64.866
0.079	64.866
0.0791	64.866
0.0792	64.866
0.0793	64.866
0.0794	64.866
0.0795	64.866
0.0796	64.866
0.0797	64.866
0.0798	64.866
0.0799	64.866
0.08	64.866
0.0801	64.866
0.0802	64.866
0.0803	64.866
0.0804	64.866
0.0805	64.866
0.0806	64.866
0.0807	64.866
0.0808	64.866
0.0809	64.866
0.081	64.866
0.0811	64.866
0.0812	64.866
0.0813	64.866
0.0814	64.866
0.0815	64.866
0.0816	64.866
0.0817	64.866
0.0818	64.866
0.0819	64.866
0.082	64.866
0.0821	64.866
0.0822	64.866
0.0823	64.866
0.0824	64.866
0.0825	64.866
0.0826	64.866
0.0827	64.866
0.0828	64.866
0.0829	64.866
0.083	64.866
0.0831	64.866
0.0832	64.866
0.0833	64.866
0.0834	64.866
0.0835	64.866
0.0836	64.866
0.0837	64.866
0.0838	64.866
0.0839	64.866
0.084	64.866
0.0841	64.866
0.0842	64.866
0.0843	64.866
0.0844	64.866
0.0845	64.866
0.0846	64.866
0.0847	64.866
0.0848	64.866
0.0849	64.866
0.085	64.866
0.0851	64.866
0.0852	64.866
0.0853	64.866
0.0854	64.866
0.0855	64.866
0.0856	64.866
0.0857	64.866
0.0858	64.866
0.0859	64.866
0.086	64.866
0.0861	64.866
0.0862	64.866
0.0863	64.866
0.0864	64.866
0.0865	64.866
0.0866	64.866
0.0867	64.866
0.0868	64.866
0.0869	64.866
0.087	64.866
0.0871	64.866
0.0872	64.866
0.0873	64.866
0.0874	64.866
0.0875	64.866
0.0876	64.866
0.0877	64.866
0.0878	64.866
0.0879	64.866
0.088	64.866
0.0881	64.866
0.0882	64.866
0.0883	64.866
0.0884	64.866
0.0885	64.866
0.0886	64.866
0.0887	64.866
0.0888	64.866
0.0889	64.866
0.089	64.866
0.0891	64.866
0.0892	64.866
0.0893	64.866
0.0894	64.866
0.0895	64.866
0.0896	64.866
0.0897	64.866
0.0898	64.866
0.0899	64.866
0.09	64.866
0.0901	64.866
0.0902	64.866
0.0903	64.866
0.0904	64.866
0.0905	64.866
0.0906	64.866
0.0907	64.866
0.0908	64.866
0.0909	64.866
0.091	64.866
0.0911	64.866
0.0912	64.866
0.0913	64.866
0.0914	64.866
0.0915	64.866
0.0916	64.866
0.0917	64.866
0.0918	64.866
0.0919	64.866
0.092	64.866
0.0921	64.866
0.0922	64.866
0.0923	64.866
0.0924	64.866
0.0925	64.866
0.0926	64.866
0.0927	64.866
0.0928	64.866
0.0929	64.866
0.093	64.866
0.0931	64.866
0.0932	64.866
0.0933	64.866
0.0934	64.866
0.0935	64.866
0.0936	64.866
0.0937	64.866
0.0938	64.866
0.0939	64.866
0.094	64.866
0.0941	64.866
0.0942	64.866
0.0943	64.866
0.0944	64.866
0.0945	64.866
0.0946	64.866
0.0947	64.866
0.0948	64.866
0.0949	64.866
0.095	64.866
0.0951	64.866
0.0952	64.866
0.0953	64.866
0.0954	64.866
0.0955	64.866
0.0956	64.866
0.0957	64.866
0.0958	64.866
0.0959	64.866
0.096	64.866
0.0961	64.866
0.0962	64.866
0.0963	64.866
0.0964	64.866
0.0965	64.866
0.0966	64.866
0.0967	64.866
0.0968	64.866
0.0969	64.866
0.097	64.866
0.0971	64.866
0.0972	64.866
0.0973	64.866
0.0974	64.866
0.0975	64.866
0.0976	64.866
0.0977	64.866
0.0978	64.866
0.0979	64.866
0.098	64.866
0.0981	64.866
0.0982	64.866
0.0983	64.866
0.0984	64.866
0.0985	64.866
0.0986	64.866
0.0987	64.866
0.0988	64.866
0.0989	64.866
0.099	64.866
0.0991	64.866
0.0992	64.866
0.0993	64.866
0.0994	64.866
0.0995	64.866
0.0996	64.866
0.0997	64.866
0.0998	64.866
0.0999	64.866
0.1	64.866
0.1	64.866
0.1	64.866
0.1001	64.866
0.1002	64.866
0.1003	64.866
0.1004	64.866
0.1005	64.866
0.1006	64.866
0.1007	64.866
0.1008	64.866
0.1009	64.866
0.101	64.866
0.1011	64.866
0.1012	64.866
0.1013	64.866
0.1014	64.866
0.1015	64.866
0.1016	64.866
0.1017	64.866
0.1018	64.866
0.1019	64.866
0.102	64.866
0.1021	64.866
0.1022	64.866
0.1023	64.866
0.1024	64.866
0.1025	64.866
0.1026	64.866
0.1027	64.866
0.1028	64.866
0.1029	64.866
0.103	64.866
0.1031	64.866
0.1032	64.866
0.1033	64.866
0.1034	64.866
0.1035	64.866
0.1036	64.866
0.1037	64.866
0.1038	64.866
0.1039	64.866
0.104	64.866
0.1041	64.866
0.1042	64.866
0.1043	64.866
0.1044	64.866
0.1045	64.866
0.1046	64.866
0.1047	64.866
0.1048	64.866
0.1049	64.866
0.105	64.866
0.1051	64.866
0.1052	64.866
0.1053	64.866
0.1054	64.866
0.1055	64.866
0.1056	64.866
0.1057	64.866
0.1058	64.866
0.1059	64.866
0.106	64.866
0.1061	64.866
0.1062	64.866
0.1063	64.866
0.1064	64.866
0.1065	64.866
0.1066	64.866
0.1067	64.866
0.1068	64.866
0.1069	64.866
0.107	64.866
0.1071	64.866
0.1072	64.866
0.1073	64.866
0.1074	64.866
0.1075	64.866
0.1076	64.866
0.1077	64.866
0.1078	64.866
0.1079	64.866
0.108	64.866
0.1081	64.866
0.1082	64.866
0.1083	64.866
0.1084	64.866
0.1085	64.866
0.1086	64.866
0.1087	64.866
0.1088	64.866
0.1089	64.866
0.109	64.866
0.1091	64.866
0.1092	64.866
0.1093	64.866
0.1094	64.866
0.1095	64.866
0.1096	64.866
0.1097	64.866
0.1098	64.866
0.1099	64.866
0.11	64.866
0.1101	64.866
0.1102	64.866
0.1103	64.866
0.1104	64.866
0.1105	64.866
0.1106	64.866
0.1107	64.866
0.1108	64.866
0.1109	64.866
0.111	64.866
0.1111	64.866
0.1112	64.866
0.1113	64.866
0.1114	64.866
0.1115	64.866
0.1116	64.866
0.1117	64.866
0.1118	64.866
0.1119	64.866
0.112	64.866
0.1121	64.866
0.1122	64.866
0.1123	64.866
0.1124	64.866
0.1125	64.866
0.1126	64.866
0.1127	64.866
0.1128	64.866
0.1129	64.866
0.113	64.866
0.1131	64.866
0.1132	64.866
0.1133	64.866
0.1134	64.866
0.1135	64.866
0.1136	64.866
0.1137	64.866
0.1138	64.866
0.1139	64.866
0.114	64.866
0.1141	64.866
0.1142	64.866
0.1143	64.866
0.1144	64.866
0.1145	64.866
0.1146	64.866
0.1147	64.866
0.1148	64.866
0.1149	64.866
0.115	64.866
0.1151	64.866
0.1152	64.866
0.1153	64.866
0.1154	64.866
0.1155	64.866
0.1156	64.866
0.1157	64.866
0.1158	64.866
0.1159	64.866
0.116	64.866
0.1161	64.866
0.1162	64.866
0.1163	64.866
0.1164	64.866
0.1165	64.866
0.1166	64.866
0.1167	64.866
0.1168	64.866
0.1169	64.866
0.117	64.866
0.1171	64.866
0.1172	64.866
0.1173	64.866
0.1174	64.866
0.1175	64.866
0.1176	64.866
0.1177	64.866
0.1178	64.866
0.1179	64.866
0.118	64.866
0.1181	64.866
0.1182	64.866
0.1183	64.866
0.1184	64.866
0.1185	64.866
0.1186	64.866
0.1187	64.866
0.1188	64.866
0.1189	64.866
0.119	64.866
0.1191	64.866
0.1192	64.866
0.1193	64.866
0.1194	64.866
0.1195	64.866
0.1196	64.866
0.1197	64.866
0.1198	64.866
0.1199	64.866
0.12	64.866
0.12	29.37
0.1201	29.37
0.1202	29.37
0.1203	29.37
0.1204	29.37
0.1205	29.37
0.1206	29.37
0.1207	29.37
0.1208	29.37
0.1209	29.37
0.121	29.37
0.1211	29.37
0.1212	29.37
0.1213	29.37
0.1214	29.37
0.1215	29.37
0.1216	29.37
0.1217	29.37
0.1218	29.37
0.1219	29.37
0.122	29.37
0.1221	29.37
0.1222	29.37
0.1223	29.37
0.1224	29.37
0.1225	29.37
0.1226	29.37
0.1227	29.37
0.1228	29.37
0.1229	29.37
0.123	29.37
0.1231	29.37
0.1232	29.37
0.1233	29.37
0.1234	29.37
0.1235	29.37
0.1236	29.37
0.1237	29.37
0.1238	29.37
0.1239	29.37
0.124	29.37
0.1241	29.37
0.1242	29.37
0.1243	29.37
0.1244	29.37
0.1245	29.37
0.1246	29.37
0.1247	29.37
0.1248	29.37
0.1249	29.37
0.125	29.37
0.1251	29.37
0.1252	29.37
0.1253	29.37
0.1254	29.37
0.1255	29.37
0.1256	29.37
0.1257	29.37
0.1258	29.37
0.1259	29.37
0.126	29.37
0.1261	29.37
0.1262	29.37
0.1263	29.37
0.1264	29.37
0.1265	29.37
0.1266	29.37
0.1267	29.37
0.1268	29.37
0.1269	29.37
0.127	29.37
0.1271	29.37
0.1272	29.37
0.1273	29.37
0.1274	29.37
0.1275	29.37
0.1276	29.37
0.1277	29.37
0.1278	29.37
0.1279	29.37
0.128	29.37
0.1281	29.37
0.1282	29.37
0.1283	29.37
0.1284	29.37
0.1285	29.37
0.1286	29.37
0.1287	29.37
0.1288	29.37
0.1289	29.37
0.129	29.37
0.1291	29.37
0.1292	29.37
0.1293	29.37
0.1294	29.37
0.1295	29.37
0.1296	29.37
0.1297	29.37
0.1298	29.37
0.1299	29.37
0.13	29.37
0.1301	29.37
0.1302	29.37
0.1303	29.37
0.1304	29.37
0.1305	29.37
0.1306	29.37
0.1307	29.37
0.1308	29.37
0.1309	29.37
0.131	29.37
0.1311	29.37
0.1312	29.37
0.1313	29.37
0.1314	29.37
0.1315	29.37
0.1316	29.37
0.1317	29.37
0.1318	29.37
0.1319	29.37
0.132	29.37
0.1321	29.37
0.1322	29.37
0.1323	29.37
0.1324	29.37
0.1325	29.37
0.1326	29.37
0.1327	29.37
0.1328	29.37
0.1329	29.37
0.133	29.37
0.1331	29.37
0.1332	29.37
0.1333	29.37
0.1334	29.37
0.1335	29.37
0.1336	29.37
0.1337	29.37
0.1338	29.37
0.1339	29.37
0.134	29.37
0.1341	29.37
0.1342	29.37
0.1343	29.37
0.1344	29.37
0.1345	29.37
0.1346	29.37
0.1347	29.37
0.1348	29.37
0.1349	29.37
0.135	29.37
0.1351	29.37
0.1352	29.37
0.1353	29.37
0.1354	29.37
0.1355	29.37
0.1356	29.37
0.1357	29.37
0.1358	29.37
0.1359	29.37
0.136	29.37
0.1361	29.37
0.1362	29.37
0.1363	29.37
0.1364	29.37
0.1365	29.37
0.1366	29.37
0.1367	29.37
0.1368	29.37
0.1369	29.37
0.137	29.37
0.1371	29.37
0.1372	29.37
0.1373	29.37
0.1374	29.37
0.1375	29.37
0.1376	29.37
0.1377	29.37
0.1378	29.37
0.1379	29.37
0.138	29.37
0.1381	29.37
0.1382	29.37
0.1383	29.37
0.1384	29.37
0.1385	29.37
0.1386	29.37
0.1387	29.37
0.1388	29.37
0.1389	29.37
0.139	29.37
0.1391	29.37
0.1392	29.37
0.1393	29.37
0.1394	29.37
0.1395	29.37
0.1396	29.37
0.1397	29.37
0.1398	29.37
0.1399	29.37
0.14	29.37
0.1401	29.37
0.1402	29.37
0.1403	29.37
0.1404	29.37
0.1405	29.37
0.1406	29.37
0.1407	29.37
0.1408	29.37
0.1409	29.37
0.141	29.37
0.1411	29.37
0.1412	29.37
0.1413	29.37
0.1414	29.37
0.1415	29.37
0.1416	29.37
0.1417	29.37
0.1418	29.37
0.1419	29.37
0.142	29.37
0.1421	29.37
0.1422	29.37
0.1423	29.37
0.1424	29.37
0.1425	29.37
0.1426	29.37
0.1427	29.37
0.1428	29.37
0.1429	29.37
0.143	29.37
0.1431	29.37
0.1432	29.37
0.1433	29.37
0.1434	29.37
0.1435	29.37
0.1436	29.37
0.1437	29.37
0.1438	29.37
0.1439	29.37
0.144	29.37
0.1441	29.37
0.1442	29.37
0.1443	29.37
0.1444	29.37
0.1445	29.37
0.1446	29.37
0.1447	29.37
0.1448	29.37
0.1449	29.37
0.145	29.37
0.1451	29.37
0.1452	29.37
0.1453	29.37
0.1454	29.37
0.1455	29.37
0.1456	29.37
0.1457	29.37
0.1458	29.37
0.1459	29.37
0.146	29.37
0.1461	29.37
0.1462	29.37
0.1463	29.37
0.1464	29.37
0.1465	29.37
0.1466	29.37
0.1467	29.37
0.1468	29.37
0.1469	29.37
0.147	29.37
0.1471	29.37
0.1472	29.37
0.1473	29.37
0.1474	29.37
0.1475	29.37
0.1476	29.37
0.1477	29.37
0.1478	29.37
0.1479	29.37
0.148	29.37
0.1481	29.37
0.1482	29.37
0.1483	29.37
0.1484	29.37
0.1485	29.37
0.1486	29.37
0.1487	29.37
0.1488	29.37
0.1489	29.37
0.149	29.37
0.1491	29.37
0.1492	29.37
0.1493	29.37
0.1494	29.37
0.1495	29.37
0.1496	29.37
0.1497	29.37
0.1498	29.37
0.1499	29.37
0.15	29.37
0.15	29.37
0.1501	29.37
0.1502	29.37
0.1503	29.37
0.1504	29.37
0.1505	29.37
0.1506	29.37
0.1507	29.37
0.1508	29.37
0.1509	29.37
0.151	29.37
0.1511	29.37
0.1512	29.37
0.1513	29.37
0.1514	29.37
0.1515	29.37
0.1516	29.37
0.1517	29.37
0.1518	29.37
0.1519	29.37
0.152	29.37
0.1521	29.37
0.1522	29.37
0.1523	29.37
0.1524	29.37
0.1525	29.37
0.1526	29.37
0.1527	29.37
0.1528	29.37
0.1529	29.37
0.153	29.37
0.1531	29.37
0.1532	29.37
0.1533	29.37
0.1534	29.37
0.1535	29.37
0.1536	29.37
0.1537	29.37
0.1538	29.37
0.1539	29.37
0.154	29.37
0.1541	29.37
0.1542	29.37
0.1543	29.37
0.1544	29.37
0.1545	29.37
0.1546	29.37
0.1547	29.37
0.1548	29.37
0.1549	29.37
0.155	29.37
0.1551	29.37
0.1552	29.37
0.1553	29.37
0.1554	29.37
0.1555	29.37
0.1556	29.37
0.1557	29.37
0.1558	29.37
0.1559	29.37
0.156	29.37
0.1561	29.37
0.1562	29.37
0.1563	29.37
0.1564	29.37
0.1565	29.37
0.1566	29.37
0.1567	29.37
0.1568	29.37
0.1569	29.37
0.157	29.37
0.1571	29.37
0.1572	29.37
0.1573	29.37
0.1574	29.37
0.1575	29.37
0.1576	29.37
0.1577	29.37
0.1578	29.37
0.1579	29.37
0.158	29.37
0.1581	29.37
0.1582	29.37
0.1583	29.37
0.1584	29.37
0.1585	29.37
0.1586	29.37
0.1587	29.37
0.1588	29.37
0.1589	29.37
0.159	29.37
0.1591	29.37
0.1592	29.37
0.1593	29.37
0.1594	29.37
0.1595	29.37
0.1596	29.37
0.1597	29.37
0.1598	29.37
0.1599	29.37
0.16	29.37
0.1601	29.37
0.1602	29.37
0.1603	29.37
0.1604	29.37
0.1605	29.37
0.1606	29.37
0.1607	29.37
0.1608	29.37
0.1609	29.37
0.161	29.37
0.1611	29.37
0.1612	29.37
0.1613	29.37
0.1614	29.37
0.1615	29.37
0.1616	29.37
0.1617	29.37
0.1618	29.37
0.1619	29.37
0.162	29.37
0.1621	29.37
0.1622	29.37
0.1623	29.37
0.1624	29.37
0.1625	29.37
0.1626	29.37
0.1627	29.37
0.1628	29.37
0.1629	29.37
0.163	29.37
0.1631	29.37
0.1632	29.37
0.1633	29.37
0.1634	29.37
0.1635	29.37
0.1636	29.37
0.1637	29.37
0.1638	29.37
0.1639	29.37
0.164	29.37
0.1641	29.37
0.1642	29.37
0.1643	29.37
0.1644	29.37
0.1645	29.37
0.1646	29.37
0.1647	29.37
0.1648	29.37
0.1649	29.37
0.165	29.37
0.1651	29.37
0.1652	29.37
0.1653	29.37
0.1654	29.37
0.1655	29.37
0.1656	29.37
0.1657	29.37
0.1658	29.37
0.1659	29.37
0.166	29.37
0.1661	29.37
0.1662	29.37
0.1663	29.37
0.1664	29.37
0.1665	29.37
0.1666	29.37
0.1667	29.37
0.1668	29.37
0.1669	29.37
0.167	29.37
0.1671	29.37
0.1672	29.37
0.1673	29.37
0.1674	29.37
0.1675	29.37
0.1676	29.37
0.1677	29.37
0.1678	29.37
0.1679	29.37
0.168	29.37
0.1681	29.37
0.1682	29.37
0.1683	29.37
0.1684	29.37
0.1685	29.37
0.1686	29.37
0.1687	29.37
0.1688	29.37
0.1689	29.37
0.169	29.37
0.1691	29.37
0.1692	29.37
0.1693	29.37
0.1694	29.37
0.1695	29.37
0.1696	29.37
0.1697	29.37
0.1698	29.37
0.1699	29.37
0.17	29.37
0.1701	29.37
0.1702	29.37
0.1703	29.37
0.1704	29.37
0.1705	29.37
0.1706	29.37
0.1707	29.37
0.1708	29.37
0.1709	29.37
0.171	29.37
0.1711	29.37
0.1712	29.37
0.1713	29.37
0.1714	29.37
0.1715	29.37
0.1716	29.37
0.1717	29.37
0.1718	29.37
0.1719	29.37
0.172	29.37
0.1721	29.37
0.1722	29.37
0.1723	29.37
0.1724	29.37
0.1725	29.37
0.1726	29.37
0.1727	29.37
0.1728	29.37
0.1729	29.37
0.173	29.37
0.1731	29.37
0.1732	29.37
0.1733	29.37
0.1734	29.37
0.1735	29.37
0.1736	29.37
0.1737	29.37
0.1738	29.37
0.1739	29.37
0.174	29.37
0.1741	29.37
0.1742	29.37
0.1743	29.37
0.1744	29.37
0.1745	29.37
0.1746	29.37
0.1747	29.37
0.1748	29.37
0.1749	29.37
0.175	29.37
0.1751	29.37
0.1752	29.37
0.1753	29.37
0.1754	29.37
0.1755	29.37
0.1756	29.37
0.1757	29.37
0.1758	29.37
0.1759	29.37
0.176	29.37
0.1761	29.37
0.1762	29.37
0.1763	29.37
0.1764	29.37
0.1765	29.37
0.1766	29.37
0.1767	29.37
0.1768	29.37
0.1769	29.37
0.177	29.37
0.1771	29.37
0.1772	29.37
0.1773	29.37
0.1774	29.37
0.1775	29.37
0.1776	29.37
0.1777	29.37
0.1778	29.37
0.1779	29.37
0.178	29.37
0.1781	29.37
0.1782	29.37
0.1783	29.37
0.1784	29.37
0.1785	29.37
0.1786	29.37
0.1787	29.37
0.1788	29.37
0.1789	29.37
0.179	29.37
0.1791	29.37
0.1792	29.37
0.1793	29.37
0.1794	29.37
0.1795	29.37
0.1796	29.37
0.1797	29.37
0.1798	29.37
0.1799	29.37
0.18	29.37
0.18	29.37
0.18	43.624
0.1801	43.624
0.1802	43.624
0.1803	43.624
0.1804	43.624
0.1805	43.624
0.1806	43.624
0.1807	43.624
0.1808	43.624
0.1809	43.624
0.181	43.624
0.1811	43.624
0.1812	43.624
0.1813	43.624
0.1814	43.624
0.1815	43.624
0.1816	43.624
0.1817	43.624
0.1818	43.624
0.1819	43.624
0.182	43.624
0.1821	43.624
0.1822	43.624
0.1823	43.624
0.1824	43.624
0.1825	43.624
0.1826	43.624
0.1827	43.624
0.1828	43.624
0.1829	43.624
0.183	43.624
0.1831	43.624
0.1832	43.624
0.1833	43.624
0.1834	43.624
0.1835	43.624
0.1836	43.624
0.1837	43.624
0.1838	43.624
0.1839	43.624
0.184	43.624
0.1841	43.624
0.1842	43.624
0.1843	43.624
0.1844	43.624
0.1845	43.624
0.1846	43.624
0.1847	43.624
0.1848	43.624
0.1849	43.624
0.185	43.624
0.1851	43.624
0.1852	43.624
0.1853	43.624
0.1854	43.624
0.1855	43.624
0.1856	43.624
0.1857	43.624
0.1858	43.624
0.1859	43.624
0.186	43.624
0.1861	43.624
0.1862	43.624
0.1863	43.624
0.1864	43.624
0.1865	43.624
0.1866	43.624
0.1867	43.624
0.1868	43.624
0.1869	43.624
0.187	43.624
0.1871	43.624
0.1872	43.624
0.1873	43.624
0.1874	43.624
0.1875	43.624
0.1876	43.624
0.1877	43.624
0.1878	43.624
0.1879	43.624
0.188	43.624
0.1881	43.624
0.1882	43.624
0.1883	43.624
0.1884	43.624
0.1885	43.624
0.1886	43.624
0.1887	43.624
0.1888	43.624
0.1889	43.624
0.189	43.624
0.1891	43.624
0.1892	43.624
0.1893	43.624
0.1894	43.624
0.1895	43.624
0.1896	43.624
0.1897	43.624
0.1898	43.624
0.1899	43.624
0.19	43.624
0.1901	43.624
0.1902	43.624
0.1903	43.624
0.1904	43.624
0.1905	43.624
0.1906	43.624
0.1907	43.624
0.1908	43.624
0.1909	43.624
0.191	43.624
0.1911	43.624
0.1912	43.624
0.1913	43.624
0.1914	43.624
0.1915	43.624
0.1916	43.624
0.1917	43.624
0.1918	43.624
0.1919	43.624
0.192	43.624
0.1921	43.624
0.1922	43.624
0.1923	43.624
0.1924	43.624
0.1925	43.624
0.1926	43.624
0.1927	43.624
0.1928	43.624
0.1929	43.624
0.193	43.624
0.1931	43.624
0.1932	43.624
0.1933	43.624
0.1934	43.624
0.1935	43.624
0.1936	43.624
0.1937	43.624
0.1938	43.624
0.1939	43.624
0.194	43.624
0.1941	43.624
0.1942	43.624
0.1943	43.624
0.1944	43.624
0.1945	43.624
0.1946	43.624
0.1947	43.624
0.1948	43.624
0.1949	43.624
0.195	43.624
0.1951	43.624
0.1952	43.624
0.1953	43.624
0.1954	43.624
0.1955	43.624
0.1956	43.624
0.1957	43.624
0.1958	43.624
0.1959	43.624
0.196	43.624
0.1961	43.624
0.1962	43.624
0.1963	43.624
0.1964	43.624
0.1965	43.624
0.1966	43.624
0.1967	43.624
0.1968	43.624
0.1969	43.624
0.197	43.624
0.1971	43.624
0.1972	43.624
0.1973	43.624
0.1974	43.624
0.1975	43.624
0.1976	43.624
0.1977	43.624
0.1978	43.624
0.1979	43.624
0.198	43.624
0.1981	43.624
0.1982	43.624
0.1983	43.624
0.1984	43.624
0.1985	43.624
0.1986	43.624
0.1987	43.624
0.1988	43.624
0.1989	43.624
0.199	43.624
[truncated: 8,045 more rows]
