# Supplementary material for: Code and data from an ADALINE network trained with the RTRL and LMS algorithms for an MPPT controller in a photovoltaic system
Source: Data Brief. 2020 Sep 8;32:106296. doi: 10.1016/j.dib.2020.106296 (PMC7495059; doi:10.1016/j.dib.2020.106296)
Supplement: Supplementary file 3 [file mmc3.zip › Data/Computational_Tests/PVModule_Case3.csv]

Time (sec)	PV Module Power (W)
0	54.422
0.0001	54.426
0.0002	54.43
0.0003	54.434
0.0004	54.439
0.0005	54.443
0.0006	54.447
0.0007	54.452
0.0008	54.463
0.0009	54.474
0.001	54.486
0.0011	54.497
0.0012	54.509
0.0013	54.52
0.0014	54.531
0.0015	54.543
0.0016	54.554
0.0017	54.565
0.0018	54.576
0.0019	54.587
0.002	54.599
0.0021	54.61
0.0022	54.621
0.0023	54.632
0.0024	54.643
0.0025	54.654
0.0026	54.665
0.0027	54.676
0.0028	54.687
0.0029	54.698
0.003	54.709
0.0031	54.72
0.0032	54.731
0.0033	54.741
0.0034	54.752
0.0035	54.763
0.0036	54.774
0.0037	54.785
0.0038	54.795
0.0039	54.806
0.004	54.817
0.0041	54.827
0.0042	54.838
0.0043	54.849
0.0044	54.859
0.0045	54.87
0.0046	54.88
0.0047	54.891
0.0048	54.901
0.0049	54.912
0.005	54.922
0.0051	54.933
0.0052	54.943
0.0053	54.953
0.0054	54.964
0.0055	54.974
0.0056	54.984
0.0057	54.995
0.0058	55.005
0.0059	55.015
0.006	55.025
0.0061	55.035
0.0062	55.046
0.0063	55.056
0.0064	55.066
0.0065	55.076
0.0066	55.086
0.0067	55.096
0.0068	55.106
0.0069	55.116
0.007	55.126
0.0071	55.136
0.0072	55.146
0.0073	55.156
0.0074	55.166
0.0075	55.176
0.0076	55.185
0.0077	55.195
0.0078	55.205
0.0079	55.215
0.008	55.225
0.0081	55.234
0.0082	55.244
0.0083	55.254
0.0084	55.263
0.0085	55.273
0.0086	55.283
0.0087	55.292
0.0088	55.302
0.0089	55.311
0.009	55.321
0.0091	55.33
0.0092	55.34
0.0093	55.349
0.0094	55.359
0.0095	55.368
0.0096	55.378
0.0097	55.387
0.0098	55.396
0.0099	55.406
0.01	55.415
0.0101	55.424
0.0102	55.434
0.0103	55.443
0.0104	55.452
0.0105	55.461
0.0106	55.471
0.0107	55.48
0.0108	55.489
0.0109	55.498
0.011	55.507
0.0111	55.516
0.0112	55.525
0.0113	55.535
0.0114	55.544
0.0115	55.553
0.0116	55.562
0.0117	55.571
0.0118	55.58
0.0119	55.588
0.012	55.597
0.0121	55.606
0.0122	55.615
0.0123	55.624
0.0124	55.633
0.0125	55.642
0.0126	55.651
0.0127	55.659
0.0128	55.668
0.0129	55.677
0.013	55.686
0.0131	55.694
0.0132	55.703
0.0133	55.712
0.0134	55.72
0.0135	55.729
0.0136	55.737
0.0137	55.746
0.0138	55.755
0.0139	55.763
0.014	55.772
0.0141	55.78
0.0142	55.789
0.0143	55.797
0.0144	55.806
0.0145	55.814
0.0146	55.822
0.0147	55.831
0.0148	55.839
0.0149	55.848
0.015	55.856
0.0151	55.864
0.0152	55.873
0.0153	55.881
0.0154	55.889
0.0155	55.897
0.0156	55.906
0.0157	55.914
0.0158	55.922
0.0159	55.93
0.016	55.938
0.0161	55.946
0.0162	55.955
0.0163	55.963
0.0164	55.971
0.0165	55.979
0.0166	55.987
0.0167	55.995
0.0168	56.003
0.0169	56.011
0.017	56.019
0.0171	56.027
0.0172	56.035
0.0173	56.043
0.0174	56.051
0.0175	56.058
0.0176	56.066
0.0177	56.074
0.0178	56.082
0.0179	56.09
0.018	56.098
0.0181	56.105
0.0182	56.113
0.0183	56.121
0.0184	56.129
0.0185	56.136
0.0186	56.144
0.0187	56.152
0.0188	56.159
0.0189	56.167
0.019	56.175
0.0191	56.182
0.0192	56.19
0.0193	56.197
0.0194	56.205
0.0195	56.213
0.0196	56.22
0.0197	56.228
0.0198	56.235
0.0199	56.243
0.02	56.25
0.0201	56.257
0.0202	56.265
0.0203	56.272
0.0204	56.28
0.0205	56.287
0.0206	56.294
0.0207	56.302
0.0208	56.309
0.0209	56.316
0.021	56.324
0.0211	56.331
0.0212	56.338
0.0213	56.345
0.0214	56.353
0.0215	56.36
0.0216	56.367
0.0217	56.374
0.0218	56.381
0.0219	56.389
0.022	56.396
0.0221	56.403
0.0222	56.41
0.0223	56.417
0.0224	56.424
0.0225	56.431
0.0226	56.438
0.0227	56.445
0.0228	56.452
0.0229	56.459
0.023	56.466
0.0231	56.473
0.0232	56.48
0.0233	56.487
0.0234	56.494
0.0235	56.501
0.0236	56.508
0.0237	56.514
0.0238	56.521
0.0239	56.528
0.024	56.535
0.0241	56.542
0.0242	56.549
0.0243	56.555
0.0244	56.562
0.0245	56.569
0.0246	56.576
0.0247	56.582
0.0248	56.589
0.0249	56.596
0.025	56.602
0.0251	56.609
0.0252	56.616
0.0253	56.622
0.0254	56.629
0.0255	56.635
0.0256	56.642
0.0257	56.648
0.0258	56.655
0.0259	56.662
0.026	56.668
0.0261	56.675
0.0262	56.681
0.0263	56.688
0.0264	56.694
0.0265	56.7
0.0266	56.707
0.0267	56.713
0.0268	56.72
0.0269	56.726
0.027	56.732
0.0271	56.739
0.0272	56.745
0.0273	56.751
0.0274	56.758
0.0275	56.764
0.0276	56.77
0.0277	56.777
0.0278	56.783
0.0279	56.789
0.028	56.795
0.0281	56.802
0.0282	56.808
0.0283	56.814
0.0284	56.82
0.0285	56.826
0.0286	56.832
0.0287	56.839
0.0288	56.845
0.0289	56.851
0.029	56.857
0.0291	56.863
0.0292	56.869
0.0293	56.875
0.0294	56.881
0.0295	56.887
0.0296	56.893
0.0297	56.899
0.0298	56.905
0.0299	56.911
0.03	56.917
0.0301	56.923
0.0302	56.929
0.0303	56.935
0.0304	56.941
0.0305	56.947
0.0306	56.952
0.0307	56.958
0.0308	56.964
0.0309	56.97
0.031	56.976
0.0311	56.982
0.0312	56.987
0.0313	56.993
0.0314	56.999
0.0315	57.005
0.0316	57.01
0.0317	57.016
0.0318	57.022
0.0319	57.028
0.032	57.033
0.0321	57.039
0.0322	57.045
0.0323	57.05
0.0324	57.056
0.0325	57.062
0.0326	57.067
0.0327	57.073
0.0328	57.078
0.0329	57.084
0.033	57.089
0.0331	57.095
0.0332	57.101
0.0333	57.106
0.0334	57.112
0.0335	57.117
0.0336	57.123
0.0337	57.128
0.0338	57.134
0.0339	57.139
0.034	57.144
0.0341	57.15
0.0342	57.155
0.0343	57.161
0.0344	57.166
0.0345	57.171
0.0346	57.177
0.0347	57.182
0.0348	57.187
0.0349	57.193
0.035	57.198
0.0351	57.203
0.0352	57.209
0.0353	57.214
0.0354	57.219
0.0355	57.225
0.0356	57.23
0.0357	57.235
0.0358	57.24
0.0359	57.245
0.036	57.251
0.0361	57.256
0.0362	57.261
0.0363	57.266
0.0364	57.271
0.0365	57.276
0.0366	57.282
0.0367	57.287
0.0368	57.292
0.0369	57.297
0.037	57.302
0.0371	57.307
0.0372	57.312
0.0373	57.317
0.0374	57.322
0.0375	57.327
0.0376	57.332
0.0377	57.337
0.0378	57.342
0.0379	57.347
0.038	57.352
0.0381	57.357
0.0382	57.362
0.0383	57.367
0.0384	57.372
0.0385	57.377
0.0386	57.382
0.0387	57.387
0.0388	57.391
0.0389	57.396
0.039	57.401
0.0391	57.406
0.0392	57.411
0.0393	57.416
0.0394	57.42
0.0395	57.425
0.0396	57.43
0.0397	57.435
0.0398	57.44
0.0399	57.444
0.04	57.449
0.0401	57.454
0.0402	57.458
0.0403	57.463
0.0404	57.468
0.0405	57.473
0.0406	57.477
0.0407	57.482
0.0408	57.487
0.0409	57.491
0.041	57.496
0.0411	57.5
0.0412	57.505
0.0413	57.51
0.0414	57.514
0.0415	57.519
0.0416	57.523
0.0417	57.528
0.0418	57.533
0.0419	57.537
0.042	57.542
0.0421	57.546
0.0422	57.551
0.0423	57.555
0.0424	57.56
0.0425	57.564
0.0426	57.569
0.0427	57.573
0.0428	57.577
0.0429	57.582
0.043	57.586
0.0431	57.591
0.0432	57.595
0.0433	57.599
0.0434	57.604
0.0435	57.608
0.0436	57.613
0.0437	57.617
0.0438	57.621
0.0439	57.626
0.044	57.63
0.0441	57.634
0.0442	57.639
0.0443	57.643
0.0444	57.647
0.0445	57.651
0.0446	57.656
0.0447	57.66
0.0448	57.664
0.0449	57.668
0.045	57.673
0.0451	57.677
0.0452	57.681
0.0453	57.685
0.0454	57.689
0.0455	57.694
0.0456	57.698
0.0457	57.702
0.0458	57.706
0.0459	57.71
0.046	57.714
0.0461	57.718
0.0462	57.723
0.0463	57.727
0.0464	57.737
0.0465	57.748
0.0466	57.759
0.0467	57.77
0.0468	57.781
0.0469	57.792
0.047	57.803
0.0471	57.813
0.0472	57.824
0.0473	57.835
0.0474	57.846
0.0475	57.856
0.0476	57.867
0.0477	57.878
0.0478	57.888
0.0479	57.899
0.048	57.91
0.0481	57.92
0.0482	57.931
0.0483	57.941
0.0484	57.952
0.0485	57.962
0.0486	57.973
0.0487	57.983
0.0488	57.994
0.0489	58.004
0.049	58.015
0.0491	58.025
0.0492	58.035
0.0493	58.046
0.0494	58.056
0.0495	58.066
0.0496	58.077
0.0497	58.087
0.0498	58.097
0.0499	58.107
0.05	58.117
0.05	58.117
0.0501	58.128
0.0502	58.138
0.0503	58.148
0.0504	58.158
0.0505	58.168
0.0506	58.178
0.0507	58.188
0.0508	58.198
0.0509	58.208
0.051	58.218
0.0511	58.228
0.0512	58.238
0.0513	58.248
0.0514	58.258
0.0515	58.267
0.0516	58.277
0.0517	58.287
0.0518	58.297
0.0519	58.307
0.052	58.316
0.0521	58.326
0.0522	58.336
0.0523	58.346
0.0524	58.355
0.0525	58.365
0.0526	58.374
0.0527	58.384
0.0528	58.394
0.0529	58.403
0.053	58.413
0.0531	58.422
0.0532	58.432
0.0533	58.441
0.0534	58.451
0.0535	58.46
0.0536	58.47
0.0537	58.479
0.0538	58.488
0.0539	58.498
0.054	58.507
0.0541	58.516
0.0542	58.526
0.0543	58.535
0.0544	58.544
0.0545	58.554
0.0546	58.563
0.0547	58.572
0.0548	58.581
0.0549	58.59
0.055	58.599
0.0551	58.609
0.0552	58.618
0.0553	58.627
0.0554	58.636
0.0555	58.645
0.0556	58.654
0.0557	58.663
0.0558	58.672
0.0559	58.681
0.056	58.69
0.0561	58.699
0.0562	58.708
0.0563	58.717
0.0564	58.726
0.0565	58.734
0.0566	58.743
0.0567	58.752
0.0568	58.761
0.0569	58.77
0.057	58.778
0.0571	58.787
0.0572	58.796
0.0573	58.805
0.0574	58.813
0.0575	58.822
0.0576	58.831
0.0577	58.839
0.0578	58.848
0.0579	58.857
0.058	58.865
0.0581	58.874
0.0582	58.882
0.0583	58.891
0.0584	58.899
0.0585	58.908
0.0586	58.916
0.0587	58.925
0.0588	58.933
0.0589	58.942
0.059	58.95
0.0591	58.958
0.0592	58.967
0.0593	58.975
0.0594	58.983
0.0595	58.992
0.0596	59
0.0597	59.008
0.0598	59.017
0.0599	59.025
0.06	59.033
0.06	59.033
0.0601	59.041
0.0602	59.049
0.0603	59.058
0.0604	59.066
0.0605	59.074
0.0606	59.082
0.0607	59.09
0.0608	59.098
0.0609	59.106
0.061	59.114
0.0611	59.122
0.0612	59.13
0.0613	59.138
0.0614	59.146
0.0615	59.154
0.0616	59.162
0.0617	59.17
0.0618	59.178
0.0619	59.186
0.062	59.194
0.0621	59.202
0.0622	59.21
0.0623	59.218
0.0624	59.225
0.0625	59.233
0.0626	59.241
0.0627	59.249
0.0628	59.256
0.0629	59.264
0.063	59.272
0.0631	59.28
0.0632	59.287
0.0633	59.295
0.0634	59.303
0.0635	59.31
0.0636	59.318
0.0637	59.325
0.0638	59.333
0.0639	59.341
0.064	59.348
0.0641	59.356
0.0642	59.363
0.0643	59.371
0.0644	59.378
0.0645	59.386
0.0646	59.393
0.0647	59.401
0.0648	59.408
0.0649	59.416
0.065	59.423
0.0651	59.43
0.0652	59.438
0.0653	59.445
0.0654	59.452
0.0655	59.46
0.0656	59.467
0.0657	59.474
0.0658	59.482
0.0659	59.489
0.066	59.496
0.0661	59.503
0.0662	59.51
0.0663	59.518
0.0664	59.525
0.0665	59.532
0.0666	59.539
0.0667	59.546
0.0668	59.553
0.0669	59.561
0.067	59.568
0.0671	59.575
0.0672	59.582
0.0673	59.589
0.0674	59.596
0.0675	59.603
0.0676	59.61
0.0677	59.617
0.0678	59.624
0.0679	59.631
0.068	59.638
0.0681	59.645
0.0682	59.652
0.0683	59.658
0.0684	59.665
0.0685	59.672
0.0686	59.679
0.0687	59.686
0.0688	59.693
0.0689	59.699
0.069	59.706
0.0691	59.713
0.0692	59.72
0.0693	59.727
0.0694	59.733
0.0695	59.74
0.0696	59.747
0.0697	59.753
0.0698	59.76
0.0699	59.767
0.07	59.773
0.0701	59.78
0.0702	59.787
0.0703	59.793
0.0704	59.8
0.0705	59.806
0.0706	59.813
0.0707	59.82
0.0708	59.826
0.0709	59.833
0.071	59.839
0.0711	59.846
0.0712	59.852
0.0713	59.859
0.0714	59.865
0.0715	59.871
0.0716	59.878
0.0717	59.884
0.0718	59.891
0.0719	59.897
0.072	59.903
0.0721	59.91
0.0722	59.916
0.0723	59.922
0.0724	59.929
0.0725	59.935
0.0726	59.941
0.0727	59.948
0.0728	59.954
0.0729	59.96
0.073	59.966
0.0731	59.973
0.0732	59.979
0.0733	59.985
0.0734	59.991
0.0735	59.997
0.0736	60.004
0.0737	60.01
0.0738	60.016
0.0739	60.022
0.074	60.028
0.0741	60.034
0.0742	60.04
0.0743	60.046
0.0744	60.052
0.0745	60.058
0.0746	60.064
0.0747	60.07
0.0748	60.076
0.0749	60.082
0.075	60.088
0.0751	60.094
0.0752	60.1
0.0753	60.106
0.0754	60.112
0.0755	60.118
0.0756	60.124
0.0757	60.13
0.0758	60.136
0.0759	60.142
0.076	60.147
0.0761	60.153
0.0762	60.159
0.0763	60.165
0.0764	60.171
0.0765	60.176
0.0766	60.182
0.0767	60.188
0.0768	60.194
0.0769	60.199
0.077	60.205
0.0771	60.211
0.0772	60.217
0.0773	60.222
0.0774	60.228
0.0775	60.234
0.0776	60.239
0.0777	60.245
0.0778	60.25
0.0779	60.256
0.078	60.262
0.0781	60.267
0.0782	60.273
0.0783	60.278
0.0784	60.284
0.0785	60.29
0.0786	60.295
0.0787	60.301
0.0788	60.306
0.0789	60.312
0.079	60.317
0.0791	60.322
0.0792	60.328
0.0793	60.333
0.0794	60.339
0.0795	60.344
0.0796	60.35
0.0797	60.355
0.0798	60.36
0.0799	60.366
0.08	60.371
0.0801	60.377
0.0802	60.382
0.0803	60.387
0.0804	60.393
0.0805	60.398
0.0806	60.403
0.0807	60.408
0.0808	60.414
0.0809	60.419
0.081	60.424
0.0811	60.429
0.0812	60.435
0.0813	60.44
0.0814	60.445
0.0815	60.45
0.0816	60.455
0.0817	60.461
0.0818	60.466
0.0819	60.471
0.082	60.476
0.0821	60.481
0.0822	60.486
0.0823	60.491
0.0824	60.496
0.0825	60.502
0.0826	60.507
0.0827	60.512
0.0828	60.517
0.0829	60.522
0.083	60.527
0.0831	60.532
0.0832	60.537
0.0833	60.542
0.0834	60.547
0.0835	60.552
0.0836	60.557
0.0837	60.562
0.0838	60.567
0.0839	60.571
0.084	60.576
0.0841	60.581
0.0842	60.586
0.0843	60.591
0.0844	60.596
0.0845	60.601
0.0846	60.606
0.0847	60.611
0.0848	60.615
0.0849	60.62
0.085	60.625
0.0851	60.63
0.0852	60.635
0.0853	60.639
0.0854	60.644
0.0855	60.649
0.0856	60.654
0.0857	60.658
0.0858	60.663
0.0859	60.668
0.086	60.673
0.0861	60.677
0.0862	60.682
0.0863	60.687
0.0864	60.691
0.0865	60.696
0.0866	60.701
0.0867	60.705
0.0868	60.71
0.0869	60.714
0.087	60.719
0.0871	60.724
0.0872	60.728
0.0873	60.733
0.0874	60.737
0.0875	60.742
0.0876	60.746
0.0877	60.751
0.0878	60.755
0.0879	60.76
0.088	60.764
0.0881	60.769
0.0882	60.773
0.0883	60.778
0.0884	60.782
0.0885	60.787
0.0886	60.791
0.0887	60.796
0.0888	60.8
0.0889	60.805
0.089	60.809
0.0891	60.813
0.0892	60.818
0.0893	60.822
0.0894	60.826
0.0895	60.831
0.0896	60.835
0.0897	60.84
0.0898	60.844
0.0899	60.848
0.09	60.852
0.0901	60.857
0.0902	60.861
0.0903	60.865
0.0904	60.87
0.0905	60.874
0.0906	60.878
0.0907	60.882
0.0908	60.887
0.0909	60.891
0.091	60.895
0.0911	60.899
0.0912	60.903
0.0913	60.908
0.0914	60.912
0.0915	60.916
0.0916	60.92
0.0917	60.924
0.0918	60.928
0.0919	60.933
0.092	60.941
0.0921	60.951
0.0922	60.962
0.0923	60.972
0.0924	60.983
0.0925	60.993
0.0926	61.004
0.0927	61.014
0.0928	61.024
0.0929	61.035
0.093	61.045
0.0931	61.055
0.0932	61.066
0.0933	61.076
0.0934	61.086
0.0935	61.096
0.0936	61.107
0.0937	61.117
0.0938	61.127
0.0939	61.137
0.094	61.147
0.0941	61.157
0.0942	61.167
0.0943	61.177
0.0944	61.187
0.0945	61.198
0.0946	61.208
0.0947	61.217
0.0948	61.227
0.0949	61.237
0.095	61.247
0.0951	61.257
0.0952	61.267
0.0953	61.277
0.0954	61.287
0.0955	61.297
0.0956	61.306
0.0957	61.316
0.0958	61.326
0.0959	61.336
0.096	61.345
0.0961	61.355
0.0962	61.365
0.0963	61.375
0.0964	61.384
0.0965	61.394
0.0966	61.403
0.0967	61.413
0.0968	61.423
0.0969	61.432
0.097	61.442
0.0971	61.451
0.0972	61.461
0.0973	61.47
0.0974	61.48
0.0975	61.489
0.0976	61.498
0.0977	61.508
0.0978	61.517
0.0979	61.527
0.098	61.536
0.0981	61.545
0.0982	61.555
0.0983	61.564
0.0984	61.573
0.0985	61.582
0.0986	61.592
0.0987	61.601
0.0988	61.61
0.0989	61.619
0.099	61.628
0.0991	61.637
0.0992	61.647
0.0993	61.656
0.0994	61.665
0.0995	61.674
0.0996	61.683
0.0997	61.692
0.0998	61.701
0.0999	61.71
0.1	61.719
0.1	61.719
0.1	61.719
0.1001	61.728
0.1002	61.737
0.1003	61.746
0.1004	61.755
0.1005	61.763
0.1006	61.772
0.1007	61.781
0.1008	61.79
0.1009	61.799
0.101	61.808
0.1011	61.816
0.1012	61.825
0.1013	61.834
0.1014	61.843
0.1015	61.851
0.1016	61.86
0.1017	61.869
0.1018	61.877
0.1019	61.886
0.102	61.895
0.1021	61.903
0.1022	61.912
0.1023	61.92
0.1024	61.929
0.1025	61.937
0.1026	61.946
0.1027	61.954
0.1028	61.963
0.1029	61.971
0.103	61.98
0.1031	61.988
0.1032	61.997
0.1033	62.005
0.1034	62.013
0.1035	62.022
0.1036	62.03
0.1037	62.038
0.1038	62.047
0.1039	62.055
0.104	62.063
0.1041	62.072
0.1042	62.08
0.1043	62.088
0.1044	62.096
0.1045	62.104
0.1046	62.113
0.1047	62.121
0.1048	62.129
0.1049	62.137
0.105	62.145
0.1051	62.153
0.1052	62.161
0.1053	62.169
0.1054	62.177
0.1055	62.185
0.1056	62.193
0.1057	62.201
0.1058	62.209
0.1059	62.217
0.106	62.225
0.1061	62.233
0.1062	62.241
0.1063	62.249
0.1064	62.257
0.1065	62.265
0.1066	62.273
0.1067	62.28
0.1068	62.288
0.1069	62.296
0.107	62.304
0.1071	62.312
0.1072	62.319
0.1073	62.327
0.1074	62.335
0.1075	62.343
0.1076	62.35
0.1077	62.358
0.1078	62.366
0.1079	62.373
0.108	62.381
0.1081	62.389
0.1082	62.396
0.1083	62.404
0.1084	62.411
0.1085	62.419
0.1086	62.426
0.1087	62.434
0.1088	62.441
0.1089	62.449
0.109	62.456
0.1091	62.464
0.1092	62.471
0.1093	62.479
0.1094	62.486
0.1095	62.494
0.1096	62.501
0.1097	62.508
0.1098	62.516
0.1099	62.523
0.11	62.53
0.1101	62.538
0.1102	62.545
0.1103	62.552
0.1104	62.559
0.1105	62.567
0.1106	62.574
0.1107	62.581
0.1108	62.588
0.1109	62.596
0.111	62.603
0.1111	62.61
0.1112	62.617
0.1113	62.624
0.1114	62.631
0.1115	62.638
0.1116	62.646
0.1117	62.653
0.1118	62.66
0.1119	62.667
0.112	62.674
0.1121	62.681
0.1122	62.688
0.1123	62.695
0.1124	62.702
0.1125	62.709
0.1126	62.716
0.1127	62.723
0.1128	62.73
0.1129	62.736
0.113	62.743
0.1131	62.75
0.1132	62.757
0.1133	62.764
0.1134	62.771
0.1135	62.778
0.1136	62.784
0.1137	62.791
0.1138	62.798
0.1139	62.805
0.114	62.812
0.1141	62.818
0.1142	62.825
0.1143	62.832
0.1144	62.838
0.1145	62.845
0.1146	62.852
0.1147	62.858
0.1148	62.865
0.1149	62.872
0.115	62.878
0.1151	62.885
0.1152	62.892
0.1153	62.898
0.1154	62.905
0.1155	62.911
0.1156	62.918
0.1157	62.924
0.1158	62.931
0.1159	62.937
0.116	62.944
0.1161	62.95
0.1162	62.957
0.1163	62.963
0.1164	62.97
0.1165	62.976
0.1166	62.982
0.1167	62.989
0.1168	62.995
0.1169	63.002
0.117	63.008
0.1171	63.014
0.1172	63.021
0.1173	63.027
0.1174	63.033
0.1175	63.04
0.1176	63.046
0.1177	63.052
0.1178	63.058
0.1179	63.065
0.118	63.071
0.1181	63.077
0.1182	63.083
0.1183	63.089
0.1184	63.096
0.1185	63.102
0.1186	63.108
0.1187	63.114
0.1188	63.12
0.1189	63.126
0.119	63.132
0.1191	63.138
0.1192	63.145
0.1193	63.151
0.1194	63.157
0.1195	63.163
0.1196	63.169
0.1197	63.175
0.1198	63.181
0.1199	63.187
0.12	63.193
0.12	63.193
0.1201	63.199
0.1202	63.205
0.1203	63.211
0.1204	63.216
0.1205	63.222
0.1206	63.228
0.1207	63.234
0.1208	63.24
0.1209	63.246
0.121	63.252
0.1211	63.258
0.1212	63.263
0.1213	63.269
0.1214	63.275
0.1215	63.281
0.1216	63.287
0.1217	63.292
0.1218	63.298
0.1219	63.304
0.122	63.31
0.1221	63.315
0.1222	63.321
0.1223	63.327
0.1224	63.332
0.1225	63.338
0.1226	63.344
0.1227	63.349
0.1228	63.355
0.1229	63.361
0.123	63.366
0.1231	63.372
0.1232	63.378
0.1233	63.383
0.1234	63.389
0.1235	63.394
0.1236	63.4
0.1237	63.405
0.1238	63.411
0.1239	63.416
0.124	63.422
0.1241	63.427
0.1242	63.433
0.1243	63.438
0.1244	63.444
0.1245	63.449
0.1246	63.455
0.1247	63.46
0.1248	63.466
0.1249	63.471
0.125	63.476
0.1251	63.482
0.1252	63.487
0.1253	63.492
0.1254	63.498
0.1255	63.503
0.1256	63.508
0.1257	63.514
0.1258	63.519
0.1259	63.524
0.126	63.53
0.1261	63.535
0.1262	63.54
0.1263	63.545
0.1264	63.551
0.1265	63.556
0.1266	63.561
0.1267	63.566
0.1268	63.571
0.1269	63.577
0.127	63.582
0.1271	63.587
0.1272	63.592
0.1273	63.597
0.1274	63.602
0.1275	63.608
0.1276	63.613
0.1277	63.618
0.1278	63.623
0.1279	63.628
0.128	63.633
0.1281	63.638
0.1282	63.643
0.1283	63.648
0.1284	63.653
0.1285	63.658
0.1286	63.663
0.1287	63.668
0.1288	63.673
0.1289	63.678
0.129	63.683
0.1291	63.688
0.1292	63.693
0.1293	63.698
0.1294	63.703
0.1295	63.708
0.1296	63.713
0.1297	63.717
0.1298	63.722
0.1299	63.727
0.13	63.732
0.1301	63.737
0.1302	63.742
0.1303	63.747
0.1304	63.751
0.1305	63.756
0.1306	63.761
0.1307	63.766
0.1308	63.771
0.1309	63.775
0.131	63.78
0.1311	63.785
0.1312	63.79
0.1313	63.794
0.1314	63.799
0.1315	63.804
0.1316	63.808
0.1317	63.813
0.1318	63.818
0.1319	63.822
0.132	63.827
0.1321	63.832
0.1322	63.836
0.1323	63.841
0.1324	63.846
0.1325	63.85
0.1326	63.855
0.1327	63.859
0.1328	63.864
0.1329	63.869
0.133	63.873
0.1331	63.878
0.1332	63.882
0.1333	63.887
0.1334	63.891
0.1335	63.896
0.1336	63.9
0.1337	63.905
0.1338	63.909
0.1339	63.914
0.134	63.918
0.1341	63.923
0.1342	63.927
0.1343	63.932
0.1344	63.936
0.1345	63.94
0.1346	63.945
0.1347	63.949
0.1348	63.954
0.1349	63.958
0.135	63.962
0.1351	63.967
0.1352	63.971
0.1353	63.976
0.1354	63.98
0.1355	63.984
0.1356	63.988
0.1357	63.993
0.1358	63.997
0.1359	64.001
0.136	64.006
0.1361	64.01
0.1362	64.014
0.1363	64.018
0.1364	64.023
0.1365	64.027
0.1366	64.031
0.1367	64.035
0.1368	64.04
0.1369	64.044
0.137	64.048
0.1371	64.052
0.1372	64.056
0.1373	64.061
0.1374	64.065
0.1375	64.069
0.1376	64.074
0.1377	64.084
0.1378	64.095
0.1379	64.105
0.138	64.115
0.1381	64.125
0.1382	64.135
0.1383	64.145
0.1384	64.155
0.1385	64.165
0.1386	64.175
0.1387	64.185
0.1388	64.195
0.1389	64.204
0.139	64.214
0.1391	64.224
0.1392	64.234
0.1393	64.244
0.1394	64.254
0.1395	64.263
0.1396	64.273
0.1397	64.283
0.1398	64.293
0.1399	64.302
0.14	64.312
0.1401	64.322
0.1402	64.331
0.1403	64.341
0.1404	64.351
0.1405	64.36
0.1406	64.37
0.1407	64.379
0.1408	64.389
0.1409	64.398
0.141	64.408
0.1411	64.417
0.1412	64.427
0.1413	64.436
0.1414	64.446
0.1415	64.455
0.1416	64.464
0.1417	64.474
0.1418	64.483
0.1419	64.493
0.142	64.502
0.1421	64.511
0.1422	64.52
0.1423	64.53
0.1424	64.539
0.1425	64.548
0.1426	64.557
0.1427	64.567
0.1428	64.576
0.1429	64.585
0.143	64.594
0.1431	64.603
0.1432	64.612
0.1433	64.621
0.1434	64.63
0.1435	64.639
0.1436	64.649
0.1437	64.658
0.1438	64.667
0.1439	64.676
0.144	64.684
0.1441	64.693
0.1442	64.702
0.1443	64.711
0.1444	64.72
0.1445	64.729
0.1446	64.738
0.1447	64.747
0.1448	64.756
0.1449	64.764
0.145	64.773
0.1451	64.782
0.1452	64.791
0.1453	64.8
0.1454	64.808
0.1455	64.817
0.1456	64.826
0.1457	64.834
0.1458	64.843
0.1459	64.852
0.146	64.86
0.1461	64.869
0.1462	64.877
0.1463	64.886
0.1464	64.895
0.1465	64.903
0.1466	64.912
0.1467	64.92
0.1468	64.929
0.1469	64.937
0.147	64.946
0.1471	64.954
0.1472	64.963
0.1473	64.971
0.1474	64.979
0.1475	64.988
0.1476	64.996
0.1477	65.004
0.1478	65.013
0.1479	65.021
0.148	65.029
0.1481	65.038
0.1482	65.046
0.1483	65.054
0.1484	65.062
0.1485	65.071
0.1486	65.079
0.1487	65.087
0.1488	65.095
0.1489	65.103
0.149	65.112
0.1491	65.12
0.1492	65.128
0.1493	65.136
0.1494	65.144
0.1495	65.152
0.1496	65.16
0.1497	65.168
0.1498	65.176
0.1499	65.184
0.15	65.192
0.15	65.192
0.1501	65.2
0.1502	65.208
0.1503	65.216
0.1504	65.224
0.1505	65.232
0.1506	65.24
0.1507	65.248
0.1508	65.255
0.1509	65.263
0.151	65.271
0.1511	65.279
0.1512	65.287
0.1513	65.294
0.1514	65.302
0.1515	65.31
0.1516	65.318
0.1517	65.326
0.1518	65.333
0.1519	65.341
0.152	65.349
0.1521	65.356
0.1522	65.364
0.1523	65.372
0.1524	65.379
0.1525	65.387
0.1526	65.394
0.1527	65.402
0.1528	65.41
0.1529	65.417
0.153	65.425
0.1531	65.432
0.1532	65.44
0.1533	65.447
0.1534	65.455
0.1535	65.462
0.1536	65.47
0.1537	65.477
0.1538	65.484
0.1539	65.492
0.154	65.499
0.1541	65.507
0.1542	65.514
0.1543	65.521
0.1544	65.529
0.1545	65.536
0.1546	65.543
0.1547	65.551
0.1548	65.558
0.1549	65.565
0.155	65.572
0.1551	65.58
0.1552	65.587
0.1553	65.594
0.1554	65.601
0.1555	65.608
0.1556	65.616
0.1557	65.623
0.1558	65.63
0.1559	65.637
0.156	65.644
0.1561	65.651
0.1562	65.658
0.1563	65.665
0.1564	65.672
0.1565	65.679
0.1566	65.686
0.1567	65.693
0.1568	65.7
0.1569	65.707
0.157	65.714
0.1571	65.721
0.1572	65.728
0.1573	65.735
0.1574	65.742
0.1575	65.749
0.1576	65.756
0.1577	65.763
0.1578	65.77
0.1579	65.777
0.158	65.783
0.1581	65.79
0.1582	65.797
0.1583	65.804
0.1584	65.811
0.1585	65.817
0.1586	65.824
0.1587	65.831
0.1588	65.838
0.1589	65.844
0.159	65.851
0.1591	65.858
0.1592	65.864
0.1593	65.871
0.1594	65.878
0.1595	65.884
0.1596	65.891
0.1597	65.898
0.1598	65.904
0.1599	65.911
0.16	65.917
0.1601	65.924
0.1602	65.93
0.1603	65.937
0.1604	65.944
0.1605	65.95
0.1606	65.957
0.1607	65.963
0.1608	65.97
0.1609	65.976
0.161	65.982
0.1611	65.989
0.1612	65.995
0.1613	66.002
0.1614	66.008
0.1615	66.015
0.1616	66.021
0.1617	66.027
0.1618	66.034
0.1619	66.04
0.162	66.046
0.1621	66.053
0.1622	66.059
0.1623	66.065
0.1624	66.071
0.1625	66.078
0.1626	66.084
0.1627	66.09
0.1628	66.096
0.1629	66.103
0.163	66.109
0.1631	66.115
0.1632	66.121
0.1633	66.127
0.1634	66.134
0.1635	66.14
0.1636	66.146
0.1637	66.152
0.1638	66.158
0.1639	66.164
0.164	66.17
0.1641	66.176
0.1642	66.182
0.1643	66.188
0.1644	66.194
0.1645	66.2
0.1646	66.206
0.1647	66.212
0.1648	66.218
0.1649	66.224
0.165	66.23
0.1651	66.236
0.1652	66.242
0.1653	66.248
0.1654	66.254
0.1655	66.26
0.1656	66.266
0.1657	66.272
0.1658	66.278
0.1659	66.284
0.166	66.289
0.1661	66.295
0.1662	66.301
0.1663	66.307
0.1664	66.313
0.1665	66.318
0.1666	66.324
0.1667	66.33
0.1668	66.336
0.1669	66.341
0.167	66.347
0.1671	66.353
0.1672	66.359
0.1673	66.364
0.1674	66.37
0.1675	66.376
0.1676	66.381
0.1677	66.387
0.1678	66.393
0.1679	66.398
0.168	66.404
0.1681	66.41
0.1682	66.415
0.1683	66.421
0.1684	66.426
0.1685	66.432
0.1686	66.437
0.1687	66.443
0.1688	66.448
0.1689	66.454
0.169	66.46
0.1691	66.465
0.1692	66.47
0.1693	66.476
0.1694	66.481
0.1695	66.487
0.1696	66.492
0.1697	66.498
0.1698	66.503
0.1699	66.509
0.17	66.514
0.1701	66.519
0.1702	66.525
0.1703	66.53
0.1704	66.536
0.1705	66.541
0.1706	66.546
0.1707	66.552
0.1708	66.557
0.1709	66.562
0.171	66.567
0.1711	66.573
0.1712	66.578
0.1713	66.583
0.1714	66.589
0.1715	66.594
0.1716	66.599
0.1717	66.604
0.1718	66.609
0.1719	66.615
0.172	66.62
0.1721	66.625
0.1722	66.63
0.1723	66.635
0.1724	66.641
0.1725	66.646
0.1726	66.651
0.1727	66.656
0.1728	66.661
0.1729	66.666
0.173	66.671
0.1731	66.676
0.1732	66.681
0.1733	66.686
0.1734	66.691
0.1735	66.696
0.1736	66.702
0.1737	66.707
0.1738	66.712
0.1739	66.717
0.174	66.722
0.1741	66.727
0.1742	66.731
0.1743	66.736
0.1744	66.741
0.1745	66.746
0.1746	66.751
0.1747	66.756
0.1748	66.761
0.1749	66.766
0.175	66.771
0.1751	66.776
0.1752	66.781
0.1753	66.785
0.1754	66.79
0.1755	66.795
0.1756	66.8
0.1757	66.805
0.1758	66.81
0.1759	66.814
0.176	66.819
0.1761	66.824
0.1762	66.829
0.1763	66.834
0.1764	66.838
0.1765	66.843
0.1766	66.848
0.1767	66.853
0.1768	66.857
0.1769	66.862
0.177	66.867
0.1771	66.871
0.1772	66.876
0.1773	66.881
0.1774	66.885
0.1775	66.89
0.1776	66.895
0.1777	66.899
0.1778	66.904
0.1779	66.908
0.178	66.913
0.1781	66.918
0.1782	66.922
0.1783	66.927
0.1784	66.931
0.1785	66.936
0.1786	66.941
0.1787	66.945
0.1788	66.95
0.1789	66.954
0.179	66.959
0.1791	66.963
0.1792	66.968
0.1793	66.972
0.1794	66.977
0.1795	66.981
0.1796	66.985
0.1797	66.99
0.1798	66.994
0.1799	66.999
0.18	67.003
0.18	67.003
0.18	67.003
0.1801	67.008
0.1802	67.012
0.1803	67.016
0.1804	67.021
0.1805	67.025
0.1806	67.03
0.1807	67.034
0.1808	67.038
0.1809	67.043
0.181	67.047
0.1811	67.051
0.1812	67.056
0.1813	67.06
0.1814	67.064
0.1815	67.068
0.1816	67.073
0.1817	67.077
0.1818	67.081
0.1819	67.086
0.182	67.09
0.1821	67.094
0.1822	67.098
0.1823	67.102
0.1824	67.107
0.1825	67.111
0.1826	67.115
0.1827	67.119
0.1828	67.123
0.1829	67.128
0.183	67.132
0.1831	67.136
0.1832	67.14
0.1833	67.148
0.1834	67.158
0.1835	67.168
0.1836	67.178
0.1837	67.187
0.1838	67.197
0.1839	67.207
0.184	67.216
0.1841	67.226
0.1842	67.235
0.1843	67.245
0.1844	67.254
0.1845	67.264
0.1846	67.274
0.1847	67.283
0.1848	67.293
0.1849	67.302
0.185	67.311
0.1851	67.321
0.1852	67.33
0.1853	67.34
0.1854	67.349
0.1855	67.358
0.1856	67.368
0.1857	67.377
0.1858	67.386
0.1859	67.396
0.186	67.405
0.1861	67.414
0.1862	67.424
0.1863	67.433
0.1864	67.442
0.1865	67.451
0.1866	67.46
0.1867	67.47
0.1868	67.479
0.1869	67.488
0.187	67.497
0.1871	67.506
0.1872	67.515
0.1873	67.524
0.1874	67.533
0.1875	67.542
0.1876	67.551
0.1877	67.56
0.1878	67.569
0.1879	67.578
0.188	67.587
0.1881	67.596
0.1882	67.605
0.1883	67.614
0.1884	67.623
0.1885	67.632
0.1886	67.64
0.1887	67.649
0.1888	67.658
0.1889	67.667
0.189	67.676
0.1891	67.684
0.1892	67.693
0.1893	67.702
0.1894	67.711
0.1895	67.719
0.1896	67.728
0.1897	67.737
0.1898	67.745
0.1899	67.754
0.19	67.763
0.1901	67.771
0.1902	67.78
0.1903	67.788
0.1904	67.797
0.1905	67.806
0.1906	67.814
0.1907	67.823
0.1908	67.831
0.1909	67.84
0.191	67.848
0.1911	67.856
0.1912	67.865
0.1913	67.873
0.1914	67.882
0.1915	67.89
0.1916	67.898
0.1917	67.907
0.1918	67.915
0.1919	67.923
0.192	67.932
0.1921	67.94
0.1922	67.948
0.1923	67.957
0.1924	67.965
0.1925	67.973
0.1926	67.981
0.1927	67.99
0.1928	67.998
0.1929	68.006
0.193	68.014
0.1931	68.022
0.1932	68.03
0.1933	68.038
0.1934	68.046
0.1935	68.055
0.1936	68.063
0.1937	68.071
0.1938	68.079
0.1939	68.087
0.194	68.095
0.1941	68.103
0.1942	68.111
0.1943	68.119
0.1944	68.127
0.1945	68.135
0.1946	68.142
0.1947	68.15
0.1948	68.158
0.1949	68.166
0.195	68.174
0.1951	68.182
0.1952	68.19
0.1953	68.198
0.1954	68.205
0.1955	68.213
0.1956	68.221
0.1957	68.229
0.1958	68.236
0.1959	68.244
0.196	68.252
0.1961	68.26
0.1962	68.267
0.1963	68.275
0.1964	68.283
0.1965	68.29
0.1966	68.298
0.1967	68.305
0.1968	68.313
0.1969	68.321
0.197	68.328
0.1971	68.336
0.1972	68.343
0.1973	68.351
0.1974	68.358
0.1975	68.366
0.1976	68.373
0.1977	68.381
0.1978	68.388
0.1979	68.396
0.198	68.403
0.1981	68.411
0.1982	68.418
0.1983	68.425
0.1984	68.433
0.1985	68.44
0.1986	68.447
0.1987	68.455
0.1988	68.462
0.1989	68.469
0.199	68.477
[truncated: 28,064 more rows]
