# Supplementary material for: Code and data from an ADALINE network trained with the RTRL and LMS algorithms for an MPPT controller in a photovoltaic system
Source: Data Brief. 2020 Sep 8;32:106296. doi: 10.1016/j.dib.2020.106296 (PMC7495059; doi:10.1016/j.dib.2020.106296)
Supplement: Supplementary file 3 [file mmc3.zip › Data/Computational_Tests/PVModule_Case4.csv]

Time (sec)	PV Module Power (W)
0	NaN
0.0001	0.034905
0.0002	0.070073
0.0003	0.10549
0.0004	0.14113
0.0005	0.17698
0.0006	0.21303
0.0007	0.24927
0.0008	0.28569
0.0009	0.32226
0.001	0.35899
0.0011	0.39586
0.0012	0.43287
0.0013	0.46999
0.0014	0.50724
0.0015	0.54459
0.0016	0.58204
0.0017	0.61959
0.0018	0.65723
0.0019	0.69495
0.002	0.73275
0.0021	0.77062
0.0022	0.80856
0.0023	0.84656
0.0024	0.88462
0.0025	0.92283
0.0026	0.96469
0.0027	1.0067
0.0028	1.0489
0.0029	1.0912
0.003	1.1337
0.0031	1.1763
0.0032	1.219
0.0033	1.2619
0.0034	1.3048
0.0035	1.3479
0.0036	1.391
0.0037	1.4342
0.0038	1.4774
0.0039	1.5208
0.004	1.5642
0.0041	1.6077
0.0042	1.6512
0.0043	1.6947
0.0044	1.7383
0.0045	1.782
0.0046	1.8257
0.0047	1.8694
0.0048	1.9131
0.0049	1.9569
0.005	2.0007
0.0051	2.0445
0.0052	2.0884
0.0053	2.1322
0.0054	2.1761
0.0055	2.22
0.0056	2.2639
0.0057	2.3078
0.0058	2.3517
0.0059	2.3956
0.006	2.4395
0.0061	2.4835
0.0062	2.5274
0.0063	2.5714
0.0064	2.6153
0.0065	2.6626
0.0066	2.714
0.0067	2.7653
0.0068	2.8166
0.0069	2.8679
0.007	2.9192
0.0071	2.9704
0.0072	3.0216
0.0073	3.0727
0.0074	3.1238
0.0075	3.1749
0.0076	3.2259
0.0077	3.2769
0.0078	3.3279
0.0079	3.3788
0.008	3.4296
0.0081	3.4805
0.0082	3.5312
0.0083	3.582
0.0084	3.6327
0.0085	3.6833
0.0086	3.7339
0.0087	3.7845
0.0088	3.835
0.0089	3.8855
0.009	3.936
0.0091	3.9864
0.0092	4.0367
0.0093	4.0871
0.0094	4.1373
0.0095	4.1876
0.0096	4.2378
0.0097	4.2879
0.0098	4.338
0.0099	4.3881
0.01	4.4382
0.0101	4.4882
0.0102	4.5381
0.0103	4.5881
0.0104	4.638
0.0105	4.6878
0.0106	4.7376
0.0107	4.7874
0.0108	4.8372
0.0109	4.8869
0.011	4.9387
0.0111	4.9983
0.0112	5.0578
0.0113	5.1172
0.0114	5.1765
0.0115	5.2356
0.0116	5.2946
0.0117	5.3535
0.0118	5.4123
0.0119	5.4709
0.012	5.5295
0.0121	5.5879
0.0122	5.6462
0.0123	5.7045
0.0124	5.7626
0.0125	5.8206
0.0126	5.8785
0.0127	5.9363
0.0128	5.994
0.0129	6.0516
0.013	6.1092
0.0131	6.1666
0.0132	6.224
0.0133	6.2812
0.0134	6.3384
0.0135	6.3955
0.0136	6.4524
0.0137	6.5094
0.0138	6.5662
0.0139	6.6229
0.014	6.6796
0.0141	6.7362
0.0142	6.7927
0.0143	6.8492
0.0144	6.9055
0.0145	6.9618
0.0146	7.0181
0.0147	7.0742
0.0148	7.1303
0.0149	7.1864
0.015	7.2423
0.0151	7.2982
0.0152	7.354
0.0153	7.4098
0.0154	7.4655
0.0155	7.5212
0.0156	7.5767
0.0157	7.6323
0.0158	7.6877
0.0159	7.7432
0.016	7.7985
0.0161	7.8538
0.0162	7.9091
0.0163	7.9689
0.0164	8.0355
0.0165	8.102
0.0166	8.1683
0.0167	8.2345
0.0168	8.3005
0.0169	8.3663
0.017	8.432
0.0171	8.4976
0.0172	8.563
0.0173	8.6282
0.0174	8.6933
0.0175	8.7583
0.0176	8.8232
0.0177	8.8879
0.0178	8.9525
0.0179	9.0169
0.018	9.0813
0.0181	9.1455
0.0182	9.2096
0.0183	9.2736
0.0184	9.3374
0.0185	9.4012
0.0186	9.4648
0.0187	9.5283
0.0188	9.5917
0.0189	9.655
0.019	9.7182
0.0191	9.7813
0.0192	9.8443
0.0193	9.9072
0.0194	9.97
0.0195	10.033
0.0196	10.095
0.0197	10.158
0.0198	10.22
0.0199	10.283
0.02	10.345
0.0201	10.407
0.0202	10.469
0.0203	10.531
0.0204	10.593
0.0205	10.655
0.0206	10.717
0.0207	10.778
0.0208	10.84
0.0209	10.901
0.021	10.963
0.0211	11.024
0.0212	11.085
0.0213	11.147
0.0214	11.208
0.0215	11.269
0.0216	11.33
0.0217	11.391
0.0218	11.452
0.0219	11.513
0.022	11.573
0.0221	11.634
0.0222	11.695
0.0223	11.755
0.0224	11.816
0.0225	11.876
0.0226	11.937
0.0227	12.008
0.0228	12.08
0.0229	12.152
0.023	12.224
0.0231	12.296
0.0232	12.368
0.0233	12.439
0.0234	12.511
0.0235	12.582
0.0236	12.653
0.0237	12.724
0.0238	12.795
0.0239	12.866
0.024	12.936
0.0241	13.007
0.0242	13.077
0.0243	13.147
0.0244	13.217
0.0245	13.287
0.0246	13.357
0.0247	13.427
0.0248	13.497
0.0249	13.566
0.025	13.635
0.0251	13.705
0.0252	13.774
0.0253	13.843
0.0254	13.912
0.0255	13.98
0.0256	14.049
0.0257	14.118
0.0258	14.186
0.0259	14.255
0.026	14.323
0.0261	14.391
0.0262	14.459
0.0263	14.527
0.0264	14.595
0.0265	14.663
0.0266	14.731
0.0267	14.799
0.0268	14.866
0.0269	14.934
0.027	15.001
0.0271	15.068
0.0272	15.136
0.0273	15.203
0.0274	15.27
0.0275	15.337
0.0276	15.404
0.0277	15.471
0.0278	15.537
0.0279	15.604
0.028	15.671
0.0281	15.737
0.0282	15.804
0.0283	15.87
0.0284	15.937
0.0285	16.003
0.0286	16.069
0.0287	16.135
0.0288	16.201
0.0289	16.267
0.029	16.333
0.0291	16.399
0.0292	16.465
0.0293	16.531
0.0294	16.597
0.0295	16.662
0.0296	16.728
0.0297	16.793
0.0298	16.859
0.0299	16.924
0.03	16.99
0.0301	17.055
0.0302	17.12
0.0303	17.185
0.0304	17.251
0.0305	17.316
0.0306	17.381
0.0307	17.456
0.0308	17.533
0.0309	17.609
0.031	17.686
0.0311	17.762
0.0312	17.838
0.0313	17.914
0.0314	17.99
0.0315	18.066
0.0316	18.142
0.0317	18.217
0.0318	18.293
0.0319	18.368
0.032	18.443
0.0321	18.518
0.0322	18.593
0.0323	18.668
0.0324	18.743
0.0325	18.818
0.0326	18.892
0.0327	18.967
0.0328	19.041
0.0329	19.115
0.033	19.19
0.0331	19.264
0.0332	19.338
0.0333	19.411
0.0334	19.485
0.0335	19.559
0.0336	19.632
0.0337	19.706
0.0338	19.779
0.0339	19.853
0.034	19.926
0.0341	19.999
0.0342	20.072
0.0343	20.145
0.0344	20.218
0.0345	20.291
0.0346	20.363
0.0347	20.436
0.0348	20.509
0.0349	20.581
0.035	20.654
0.0351	20.726
0.0352	20.798
0.0353	20.87
0.0354	20.942
0.0355	21.014
0.0356	21.086
0.0357	21.158
0.0358	21.23
0.0359	21.302
0.036	21.373
0.0361	21.445
0.0362	21.517
0.0363	21.588
0.0364	21.659
0.0365	21.731
0.0366	21.802
0.0367	21.873
0.0368	21.944
0.0369	22.015
0.037	22.087
0.0371	22.157
0.0372	22.228
0.0373	22.299
0.0374	22.37
0.0375	22.441
0.0376	22.511
0.0377	22.582
0.0378	22.653
0.0379	22.723
0.038	22.794
0.0381	22.864
0.0382	22.934
0.0383	23.005
0.0384	23.075
0.0385	23.145
0.0386	23.215
0.0387	23.285
0.0388	23.355
0.0389	23.425
0.039	23.495
0.0391	23.565
0.0392	23.635
0.0393	23.705
0.0394	23.774
0.0395	23.844
0.0396	23.914
0.0397	23.983
0.0398	24.053
0.0399	24.122
0.04	24.192
0.0401	24.261
0.0402	24.331
0.0403	24.4
0.0404	24.469
0.0405	24.538
0.0406	24.608
0.0407	24.677
0.0408	24.746
0.0409	24.815
0.041	24.884
0.0411	24.953
0.0412	25.022
0.0413	25.091
0.0414	25.16
0.0415	25.229
0.0416	25.308
0.0417	25.387
0.0418	25.466
0.0419	25.545
0.042	25.624
0.0421	25.703
0.0422	25.782
0.0423	25.86
0.0424	25.939
0.0425	26.017
0.0426	26.096
0.0427	26.174
0.0428	26.252
0.0429	26.33
0.043	26.408
0.0431	26.486
0.0432	26.564
0.0433	26.642
0.0434	26.72
0.0435	26.797
0.0436	26.875
0.0437	26.952
0.0438	27.03
0.0439	27.107
0.044	27.184
0.0441	27.261
0.0442	27.339
0.0443	27.416
0.0444	27.493
0.0445	27.569
0.0446	27.646
0.0447	27.723
0.0448	27.8
0.0449	27.876
0.045	27.953
0.0451	28.03
0.0452	28.106
0.0453	28.182
0.0454	28.259
0.0455	28.335
0.0456	28.411
0.0457	28.487
0.0458	28.563
0.0459	28.639
0.046	28.715
0.0461	28.791
0.0462	28.867
0.0463	28.943
0.0464	29.018
0.0465	29.094
0.0466	29.17
0.0467	29.245
0.0468	29.321
0.0469	29.396
0.047	29.471
0.0471	29.547
0.0472	29.622
0.0473	29.697
0.0474	29.772
0.0475	29.847
0.0476	29.922
0.0477	29.997
0.0478	30.072
0.0479	30.147
0.048	30.222
0.0481	30.297
0.0482	30.372
0.0483	30.446
0.0484	30.521
0.0485	30.596
0.0486	30.67
0.0487	30.745
0.0488	30.819
0.0489	30.893
0.049	30.968
0.0491	31.042
0.0492	31.116
0.0493	31.191
0.0494	31.265
0.0495	31.339
0.0496	31.413
0.0497	31.487
0.0498	31.561
0.0499	31.635
0.05	31.709
0.05	31.709
0.0501	31.979
0.0502	32.248
0.0503	32.517
0.0504	32.785
0.0505	33.053
0.0506	33.321
0.0507	33.587
0.0508	33.854
0.0509	34.12
0.051	34.385
0.0511	34.65
0.0512	34.915
0.0513	35.179
0.0514	35.443
0.0515	35.707
0.0516	35.97
0.0517	36.232
0.0518	36.495
0.0519	36.757
0.052	37.018
0.0521	37.28
0.0522	37.541
0.0523	37.802
0.0524	38.086
0.0525	38.375
0.0526	38.664
0.0527	38.953
0.0528	39.24
0.0529	39.528
0.053	39.814
0.0531	40.1
0.0532	40.385
0.0533	40.67
0.0534	40.955
0.0535	41.238
0.0536	41.522
0.0537	41.804
0.0538	42.087
0.0539	42.368
0.054	42.65
0.0541	42.93
0.0542	43.211
0.0543	43.491
0.0544	43.77
0.0545	44.049
0.0546	44.328
0.0547	44.606
0.0548	44.884
0.0549	45.162
0.055	45.439
0.0551	45.716
0.0552	45.992
0.0553	46.268
0.0554	46.544
0.0555	46.819
0.0556	47.094
0.0557	47.369
0.0558	47.644
0.0559	47.918
0.056	48.191
0.0561	48.465
0.0562	48.738
0.0563	49.011
0.0564	49.284
0.0565	49.556
0.0566	49.828
0.0567	50.1
0.0568	50.372
0.0569	50.643
0.057	50.914
0.0571	51.185
0.0572	51.455
0.0573	51.726
0.0574	51.996
0.0575	52.266
0.0576	52.535
0.0577	52.805
0.0578	53.074
0.0579	53.343
0.058	53.612
0.0581	53.88
0.0582	54.149
0.0583	54.417
0.0584	54.685
0.0585	54.952
0.0586	55.22
0.0587	55.487
0.0588	55.755
0.0589	56.022
0.059	56.288
0.0591	56.555
0.0592	56.822
0.0593	57.088
0.0594	57.354
0.0595	57.62
0.0596	57.886
0.0597	58.152
0.0598	58.417
0.0599	58.683
0.06	58.948
0.06	58.948
0.0601	58.808
0.0602	58.668
0.0603	58.527
0.0604	58.387
0.0605	58.247
0.0606	58.107
0.0607	57.967
0.0608	57.826
0.0609	57.686
0.061	57.545
0.0611	57.405
0.0612	57.264
0.0613	57.124
0.0614	56.983
0.0615	56.842
0.0616	56.702
0.0617	56.561
0.0618	56.42
0.0619	56.279
0.062	56.138
0.0621	55.997
0.0622	55.856
0.0623	55.715
0.0624	55.574
0.0625	55.433
0.0626	55.292
0.0627	55.15
0.0628	55.009
0.0629	54.868
0.063	54.726
0.0631	54.585
0.0632	54.443
0.0633	54.302
0.0634	54.16
0.0635	54.018
0.0636	53.876
0.0637	53.735
0.0638	53.593
0.0639	53.451
0.064	53.309
0.0641	53.167
0.0642	53.024
0.0643	52.882
0.0644	52.74
0.0645	52.598
0.0646	52.455
0.0647	52.313
0.0648	52.17
0.0649	52.028
0.065	51.885
0.0651	51.742
0.0652	51.6
0.0653	51.457
0.0654	51.314
0.0655	51.171
0.0656	51.028
0.0657	50.885
0.0658	50.741
0.0659	50.598
0.066	50.455
0.0661	50.311
0.0662	50.168
0.0663	50.024
0.0664	49.881
0.0665	49.737
0.0666	49.593
0.0667	49.449
0.0668	49.306
0.0669	49.162
0.067	49.017
0.0671	48.873
0.0672	48.729
0.0673	48.585
0.0674	48.44
0.0675	48.296
0.0676	48.151
0.0677	48.007
0.0678	47.862
0.0679	47.717
0.068	47.572
0.0681	47.427
0.0682	47.282
0.0683	47.137
0.0684	46.992
0.0685	46.846
0.0686	46.701
0.0687	46.555
0.0688	46.41
0.0689	46.264
0.069	46.118
0.0691	45.972
0.0692	45.826
0.0693	45.68
0.0694	45.534
0.0695	45.388
0.0696	45.241
0.0697	45.095
0.0698	44.948
0.0699	44.801
0.07	44.654
0.0701	44.507
0.0702	44.36
0.0703	44.213
0.0704	44.066
0.0705	43.918
0.0706	43.771
0.0707	43.623
0.0708	43.476
0.0709	43.328
0.071	43.18
0.0711	43.032
0.0712	42.883
0.0713	42.735
0.0714	42.586
0.0715	42.438
0.0716	42.289
0.0717	42.14
0.0718	41.991
0.0719	41.842
0.072	41.693
0.0721	41.543
0.0722	41.394
0.0723	41.244
0.0724	41.094
0.0725	40.944
0.0726	40.794
0.0727	40.644
0.0728	40.493
0.0729	40.343
0.073	40.192
0.0731	40.041
0.0732	39.89
0.0733	39.739
0.0734	39.587
0.0735	39.436
0.0736	39.284
0.0737	39.132
0.0738	38.98
0.0739	38.828
0.074	38.675
0.0741	38.523
0.0742	38.37
0.0743	38.217
0.0744	38.064
0.0745	37.911
0.0746	37.757
0.0747	37.603
0.0748	37.464
0.0749	37.326
0.075	37.187
0.0751	37.049
0.0752	36.911
0.0753	36.772
0.0754	36.634
0.0755	36.495
0.0756	36.357
0.0757	36.218
0.0758	36.079
0.0759	35.94
0.076	35.801
0.0761	35.661
0.0762	35.522
0.0763	35.383
0.0764	35.243
0.0765	35.104
0.0766	34.964
0.0767	34.824
0.0768	34.684
0.0769	34.544
0.077	34.404
0.0771	34.263
0.0772	34.123
0.0773	33.982
0.0774	33.842
0.0775	33.701
0.0776	33.56
0.0777	33.419
0.0778	33.278
0.0779	33.136
0.078	32.995
0.0781	32.853
0.0782	32.711
0.0783	32.57
0.0784	32.428
0.0785	32.285
0.0786	32.143
0.0787	32.001
0.0788	31.858
0.0789	31.715
0.079	31.572
0.0791	31.429
0.0792	31.286
0.0793	31.142
0.0794	30.999
0.0795	30.855
0.0796	30.711
0.0797	30.567
0.0798	30.422
0.0799	30.278
0.08	30.133
0.0801	29.988
0.0802	29.843
0.0803	29.698
0.0804	29.552
0.0805	29.407
0.0806	29.261
0.0807	29.115
0.0808	28.968
0.0809	28.822
0.081	28.675
0.0811	28.528
0.0812	28.381
0.0813	28.233
0.0814	28.086
0.0815	27.938
0.0816	27.789
0.0817	27.641
0.0818	27.492
0.0819	27.343
0.082	27.194
0.0821	27.044
0.0822	26.895
0.0823	26.744
0.0824	26.594
0.0825	26.443
0.0826	26.292
0.0827	26.141
0.0828	25.989
0.0829	25.837
0.083	25.685
0.0831	25.532
0.0832	25.379
0.0833	25.227
0.0834	25.094
0.0835	24.961
0.0836	24.828
0.0837	24.694
0.0838	24.561
0.0839	24.427
0.084	24.294
0.0841	24.16
0.0842	24.025
0.0843	23.891
0.0844	23.757
0.0845	23.622
0.0846	23.487
0.0847	23.352
0.0848	23.217
0.0849	23.082
0.085	22.946
0.0851	22.81
0.0852	22.674
0.0853	22.538
0.0854	22.401
0.0855	22.265
0.0856	22.128
0.0857	21.991
0.0858	21.853
0.0859	21.716
0.086	21.578
0.0861	21.44
0.0862	21.301
0.0863	21.163
0.0864	21.024
0.0865	20.885
0.0866	20.745
0.0867	20.606
0.0868	20.465
0.0869	20.325
0.087	20.184
0.0871	20.044
0.0872	19.902
0.0873	19.761
0.0874	19.619
0.0875	19.476
0.0876	19.334
0.0877	19.191
0.0878	19.047
0.0879	18.903
0.088	18.759
0.0881	18.615
0.0882	18.47
0.0883	18.324
0.0884	18.178
0.0885	18.032
0.0886	17.885
0.0887	17.738
0.0888	17.59
0.0889	17.448
0.089	17.323
0.0891	17.197
0.0892	17.071
0.0893	16.945
0.0894	16.819
0.0895	16.692
0.0896	16.566
0.0897	16.439
0.0898	16.312
0.0899	16.184
0.09	16.056
0.0901	15.929
0.0902	15.8
0.0903	15.672
0.0904	15.543
0.0905	15.414
0.0906	15.285
0.0907	15.155
0.0908	15.026
0.0909	14.895
0.091	14.765
0.0911	14.634
0.0912	14.503
0.0913	14.371
0.0914	14.239
0.0915	14.107
0.0916	13.974
0.0917	13.841
0.0918	13.708
0.0919	13.574
0.092	13.44
0.0921	13.305
0.0922	13.17
0.0923	13.034
0.0924	12.898
0.0925	12.761
0.0926	12.624
0.0927	12.486
0.0928	12.348
0.0929	12.209
0.093	12.069
0.0931	11.947
0.0932	11.83
0.0933	11.714
0.0934	11.597
0.0935	11.479
0.0936	11.362
0.0937	11.244
0.0938	11.126
0.0939	11.008
0.094	10.889
0.0941	10.77
0.0942	10.651
0.0943	10.532
0.0944	10.412
0.0945	10.292
0.0946	10.171
0.0947	10.05
0.0948	9.9293
0.0949	9.8078
0.095	9.686
0.0951	9.5637
0.0952	9.441
0.0953	9.3179
0.0954	9.1944
0.0955	9.0704
0.0956	8.946
0.0957	8.8211
0.0958	8.6956
0.0959	8.5697
0.096	8.4432
0.0961	8.3162
0.0962	8.1886
0.0963	8.0603
0.0964	7.9449
0.0965	7.8383
0.0966	7.7315
0.0967	7.6245
0.0968	7.5172
0.0969	7.4098
0.097	7.3021
0.0971	7.1942
0.0972	7.086
0.0973	6.9776
0.0974	6.8689
0.0975	6.7599
0.0976	6.6506
0.0977	6.5411
0.0978	6.4312
0.0979	6.3211
0.098	6.2106
0.0981	6.0997
0.0982	5.9886
0.0983	5.877
0.0984	5.7651
0.0985	5.6528
0.0986	5.5401
0.0987	5.427
0.0988	5.3134
0.0989	5.1994
0.099	5.085
0.0991	4.9701
0.0992	4.874
0.0993	4.7781
0.0994	4.682
0.0995	4.5858
0.0996	4.4894
0.0997	4.3929
0.0998	4.2962
0.0999	4.1994
0.1	4.1025
0.1	4.1025
0.1	4.1025
0.1001	4.0931
0.1002	4.0837
0.1003	4.0743
0.1004	4.0649
0.1005	4.0555
0.1006	4.0461
0.1007	4.0367
0.1008	4.0273
0.1009	4.0179
0.101	4.0085
0.1011	3.9991
0.1012	3.9897
0.1013	3.9803
0.1014	3.9709
0.1015	3.9614
0.1016	3.952
0.1017	3.9426
0.1018	3.9332
0.1019	3.9238
0.102	3.9143
0.1021	3.9049
0.1022	3.8955
0.1023	3.8861
0.1024	3.8766
0.1025	3.8672
0.1026	3.8578
0.1027	3.8483
0.1028	3.8389
0.1029	3.8295
0.103	3.82
0.1031	3.8106
0.1032	3.8012
0.1033	3.7917
0.1034	3.7823
0.1035	3.7728
0.1036	3.7634
0.1037	3.7539
0.1038	3.7445
0.1039	3.735
0.104	3.7256
0.1041	3.7161
0.1042	3.7066
0.1043	3.6972
0.1044	3.6877
0.1045	3.6783
0.1046	3.6688
0.1047	3.6593
0.1048	3.6499
0.1049	3.6404
0.105	3.6309
0.1051	3.6215
0.1052	3.612
0.1053	3.6025
0.1054	3.593
0.1055	3.5835
0.1056	3.5741
0.1057	3.5646
0.1058	3.5551
0.1059	3.5456
0.106	3.5361
0.1061	3.5266
0.1062	3.5172
0.1063	3.5077
0.1064	3.4982
0.1065	3.4887
0.1066	3.4792
0.1067	3.4697
0.1068	3.4602
0.1069	3.4507
0.107	3.4412
0.1071	3.4317
0.1072	3.4222
0.1073	3.4127
0.1074	3.4031
0.1075	3.3936
0.1076	3.3841
0.1077	3.3746
0.1078	3.3651
0.1079	3.3556
0.108	3.3461
0.1081	3.3365
0.1082	3.327
0.1083	3.3175
0.1084	3.308
0.1085	3.2984
0.1086	3.2889
0.1087	3.2794
0.1088	3.2699
0.1089	3.2603
0.109	3.2508
0.1091	3.2413
0.1092	3.2317
0.1093	3.2222
0.1094	3.2126
0.1095	3.2031
0.1096	3.1936
0.1097	3.184
0.1098	3.1745
0.1099	3.1649
0.11	3.1554
0.1101	3.1458
0.1102	3.1363
0.1103	3.1267
0.1104	3.1172
0.1105	3.1076
0.1106	3.098
0.1107	3.0885
0.1108	3.0789
0.1109	3.0694
0.111	3.0598
0.1111	3.0502
0.1112	3.0407
0.1113	3.0311
0.1114	3.0215
0.1115	3.012
0.1116	3.0024
0.1117	2.9928
0.1118	2.9832
0.1119	2.9737
0.112	2.9641
0.1121	2.9545
0.1122	2.9449
0.1123	2.9353
0.1124	2.9258
0.1125	2.9162
0.1126	2.9066
0.1127	2.897
0.1128	2.8874
0.1129	2.8778
0.113	2.8682
0.1131	2.8586
0.1132	2.849
0.1133	2.8395
0.1134	2.8299
0.1135	2.8203
0.1136	2.8107
0.1137	2.8011
0.1138	2.7915
0.1139	2.7819
0.114	2.7723
0.1141	2.7627
0.1142	2.7531
0.1143	2.7434
0.1144	2.7338
0.1145	2.7242
0.1146	2.7146
0.1147	2.705
0.1148	2.6954
0.1149	2.6858
0.115	2.6764
0.1151	2.6682
0.1152	2.66
0.1153	2.6518
0.1154	2.6436
0.1155	2.6354
0.1156	2.6271
0.1157	2.6189
0.1158	2.6107
0.1159	2.6025
0.116	2.5943
0.1161	2.5861
0.1162	2.5779
0.1163	2.5697
0.1164	2.5615
0.1165	2.5533
0.1166	2.5451
0.1167	2.5369
0.1168	2.5287
0.1169	2.5205
0.117	2.5123
0.1171	2.5041
0.1172	2.4959
0.1173	2.4877
0.1174	2.4794
0.1175	2.4712
0.1176	2.463
0.1177	2.4548
0.1178	2.4466
0.1179	2.4384
0.118	2.4302
0.1181	2.422
0.1182	2.4138
0.1183	2.4056
0.1184	2.3974
0.1185	2.3892
0.1186	2.381
0.1187	2.3728
0.1188	2.3646
0.1189	2.3564
0.119	2.3482
0.1191	2.34
0.1192	2.3318
0.1193	2.3236
0.1194	2.3154
0.1195	2.3072
0.1196	2.299
0.1197	2.2908
0.1198	2.2825
0.1199	2.2743
0.12	2.2661
0.12	2.2661
0.1201	2.2579
0.1202	2.2497
0.1203	2.2415
0.1204	2.2333
0.1205	2.2251
0.1206	2.2169
0.1207	2.2087
0.1208	2.2005
0.1209	2.1923
0.121	2.1841
0.1211	2.176
0.1212	2.1678
0.1213	2.1596
0.1214	2.1514
0.1215	2.1432
0.1216	2.135
0.1217	2.1268
0.1218	2.1186
0.1219	2.1104
0.122	2.1022
0.1221	2.094
0.1222	2.0858
0.1223	2.0776
0.1224	2.0694
0.1225	2.0612
0.1226	2.053
0.1227	2.0449
0.1228	2.0367
0.1229	2.0285
0.123	2.0203
0.1231	2.0121
0.1232	2.0039
0.1233	1.9957
0.1234	1.9875
0.1235	1.9794
0.1236	1.9712
0.1237	1.963
0.1238	1.9548
0.1239	1.9466
0.124	1.9385
0.1241	1.9303
0.1242	1.9221
0.1243	1.9139
0.1244	1.9057
0.1245	1.8976
0.1246	1.8894
0.1247	1.8812
0.1248	1.8731
0.1249	1.8649
0.125	1.8567
0.1251	1.8485
0.1252	1.8404
0.1253	1.8322
0.1254	1.824
0.1255	1.8159
0.1256	1.8077
0.1257	1.7995
0.1258	1.7914
0.1259	1.7832
0.126	1.7751
0.1261	1.7669
0.1262	1.7588
0.1263	1.7506
0.1264	1.7424
0.1265	1.7343
0.1266	1.7261
0.1267	1.718
0.1268	1.7098
0.1269	1.7017
0.127	1.6936
0.1271	1.6854
0.1272	1.6773
0.1273	1.6691
0.1274	1.661
0.1275	1.6529
0.1276	1.6447
0.1277	1.6366
0.1278	1.6285
0.1279	1.6203
0.128	1.6122
0.1281	1.6041
0.1282	1.5959
0.1283	1.5878
0.1284	1.5797
0.1285	1.5716
0.1286	1.5635
0.1287	1.5554
0.1288	1.5472
0.1289	1.5391
0.129	1.531
0.1291	1.5229
0.1292	1.5148
0.1293	1.5067
0.1294	1.4986
0.1295	1.4905
0.1296	1.4824
0.1297	1.4743
0.1298	1.4662
0.1299	1.4581
0.13	1.4501
0.1301	1.442
0.1302	1.4339
0.1303	1.4258
0.1304	1.4177
0.1305	1.4097
0.1306	1.4016
0.1307	1.3935
0.1308	1.3855
0.1309	1.3774
0.131	1.3693
0.1311	1.3613
0.1312	1.3532
0.1313	1.3452
0.1314	1.3371
0.1315	1.3291
0.1316	1.3211
0.1317	1.313
0.1318	1.305
0.1319	1.297
0.132	1.2889
0.1321	1.2809
0.1322	1.2729
0.1323	1.2649
0.1324	1.2569
0.1325	1.2488
0.1326	1.2408
0.1327	1.2328
0.1328	1.2248
0.1329	1.2168
0.133	1.2089
0.1331	1.2009
0.1332	1.1929
0.1333	1.1849
0.1334	1.1769
0.1335	1.169
0.1336	1.161
0.1337	1.153
0.1338	1.1451
0.1339	1.1371
0.134	1.1292
0.1341	1.1212
0.1342	1.1133
0.1343	1.1054
0.1344	1.0974
0.1345	1.0895
0.1346	1.0816
0.1347	1.0737
0.1348	1.0658
0.1349	1.0579
0.135	1.05
0.1351	1.0421
0.1352	1.0342
0.1353	1.0263
0.1354	1.0184
0.1355	1.0105
0.1356	1.0027
0.1357	0.99481
0.1358	0.98695
0.1359	0.9791
0.136	0.97126
0.1361	0.96342
0.1362	0.95559
0.1363	0.94777
0.1364	0.94006
0.1365	0.93292
0.1366	0.92579
0.1367	0.91865
0.1368	0.91152
0.1369	0.90439
0.137	0.89726
0.1371	0.89014
0.1372	0.88301
0.1373	0.87589
0.1374	0.86877
0.1375	0.86165
0.1376	0.85454
0.1377	0.84742
0.1378	0.84031
0.1379	0.8332
0.138	0.82609
0.1381	0.81898
0.1382	0.81188
0.1383	0.80478
0.1384	0.79768
0.1385	0.79058
0.1386	0.78348
0.1387	0.77639
0.1388	0.7693
0.1389	0.76221
0.139	0.75513
0.1391	0.74804
0.1392	0.74096
0.1393	0.73388
0.1394	0.72681
0.1395	0.71973
0.1396	0.71266
0.1397	0.70559
0.1398	0.69853
0.1399	0.69146
0.14	0.6844
0.1401	0.67734
0.1402	0.67029
0.1403	0.66324
0.1404	0.65619
0.1405	0.64914
0.1406	0.64209
0.1407	0.63505
0.1408	0.62802
0.1409	0.62098
0.141	0.61395
0.1411	0.60692
0.1412	0.59989
0.1413	0.59287
0.1414	0.58585
0.1415	0.57883
0.1416	0.57182
0.1417	0.56481
0.1418	0.5578
0.1419	0.5508
0.142	0.5438
0.1421	0.53681
0.1422	0.52981
0.1423	0.52282
0.1424	0.51584
0.1425	0.50886
0.1426	0.50188
0.1427	0.4949
0.1428	0.48793
0.1429	0.48097
0.143	0.474
0.1431	0.46705
0.1432	0.46009
0.1433	0.45314
0.1434	0.44619
0.1435	0.43925
0.1436	0.43231
0.1437	0.42538
0.1438	0.41845
0.1439	0.41152
0.144	0.4046
0.1441	0.39769
0.1442	0.39077
0.1443	0.38387
0.1444	0.37696
0.1445	0.37006
0.1446	0.36317
0.1447	0.35628
0.1448	0.3494
0.1449	0.34252
0.145	0.33565
0.1451	0.32878
0.1452	0.32191
0.1453	0.31506
0.1454	0.3082
0.1455	0.30136
0.1456	0.29451
0.1457	0.28768
0.1458	0.28085
0.1459	0.27402
0.146	0.2672
0.1461	0.26039
0.1462	0.25358
0.1463	0.24678
0.1464	0.23998
0.1465	0.23319
0.1466	0.2264
0.1467	0.21963
0.1468	0.21285
0.1469	0.20609
0.147	0.19933
0.1471	0.19258
0.1472	0.18583
0.1473	0.17909
0.1474	0.17236
0.1475	0.16563
0.1476	0.15891
0.1477	0.1522
0.1478	0.1455
0.1479	0.1388
0.148	0.13211
0.1481	0.12543
0.1482	0.11875
0.1483	0.11209
0.1484	0.10543
0.1485	0.098775
0.1486	0.09213
0.1487	0.085494
0.1488	0.078866
0.1489	0.072246
0.149	0.065635
0.1491	0.059032
0.1492	0.052437
0.1493	0.045851
0.1494	0.039274
0.1495	0.032705
0.1496	0.026146
0.1497	0.019596
0.1498	0.013054
0.1499	0.0065225
0.15	7.417e-14
0.15	4.168e-13
0.1501	0.065639
0.1502	0.13213
0.1503	0.19937
0.1504	0.26726
0.1505	0.33574
0.1506	0.40474
0.1507	0.47419
0.1508	0.54405
0.1509	0.61426
0.151	0.68478
0.1511	0.75559
0.1512	0.82664
0.1513	0.8979
0.1514	0.97162
0.1515	1.0504
0.1516	1.1297
0.1517	1.2094
0.1518	1.2896
0.1519	1.3701
0.152	1.4509
0.1521	1.532
0.1522	1.6133
0.1523	1.6948
0.1524	1.7765
0.1525	1.8583
0.1526	1.9402
0.1527	2.0222
0.1528	2.1043
0.1529	2.1864
0.153	2.2687
0.1531	2.3509
0.1532	2.4332
0.1533	2.5155
0.1534	2.5978
0.1535	2.6801
0.1536	2.7705
0.1537	2.8667
0.1538	2.9628
0.1539	3.0587
0.154	3.1545
0.1541	3.2502
0.1542	3.3457
0.1543	3.4411
0.1544	3.5364
0.1545	3.6315
0.1546	3.7265
0.1547	3.8213
0.1548	3.916
0.1549	4.0106
0.155	4.105
0.1551	4.1993
0.1552	4.2934
0.1553	4.3874
0.1554	4.4812
0.1555	4.575
0.1556	4.6686
0.1557	4.762
0.1558	4.8554
0.1559	4.9486
0.156	5.0417
0.1561	5.1454
0.1562	5.2566
0.1563	5.3675
0.1564	5.4778
0.1565	5.5878
0.1566	5.6975
0.1567	5.8067
0.1568	5.9156
0.1569	6.0241
0.157	6.1323
0.1571	6.2402
0.1572	6.3477
0.1573	6.455
0.1574	6.5619
0.1575	6.6686
0.1576	6.775
0.1577	6.8811
0.1578	6.987
0.1579	7.0926
0.158	7.1979
0.1581	7.3031
0.1582	7.4079
0.1583	7.5126
0.1584	7.6171
0.1585	7.7213
0.1586	7.8254
0.1587	7.9292
0.1588	8.0329
0.1589	8.1364
0.159	8.2426
0.1591	8.3669
0.1592	8.4907
0.1593	8.614
0.1594	8.7367
0.1595	8.859
0.1596	8.9808
0.1597	9.1021
0.1598	9.223
0.1599	9.3435
0.16	9.4635
0.1601	9.5832
0.1602	9.7024
0.1603	9.8213
0.1604	9.9399
0.1605	10.058
0.1606	10.176
0.1607	10.293
0.1608	10.411
0.1609	10.527
0.161	10.644
0.1611	10.76
0.1612	10.876
0.1613	10.992
0.1614	11.107
0.1615	11.223
0.1616	11.337
0.1617	11.452
0.1618	11.567
0.1619	11.681
0.162	11.795
0.1621	11.909
0.1622	12.022
0.1623	12.136
0.1624	12.249
0.1625	12.362
0.1626	12.481
0.1627	12.616
0.1628	12.75
0.1629	12.883
0.163	13.017
0.1631	13.149
0.1632	13.281
0.1633	13.413
0.1634	13.545
0.1635	13.676
0.1636	13.806
0.1637	13.936
0.1638	14.066
0.1639	14.195
0.164	14.324
0.1641	14.453
0.1642	14.581
0.1643	14.709
0.1644	14.837
0.1645	14.964
0.1646	15.091
0.1647	15.218
0.1648	15.344
0.1649	15.47
0.165	15.596
0.1651	15.722
0.1652	15.847
0.1653	15.972
0.1654	16.097
0.1655	16.221
0.1656	16.346
0.1657	16.47
0.1658	16.594
0.1659	16.717
0.166	16.841
0.1661	16.964
0.1662	17.087
0.1663	17.21
0.1664	17.332
0.1665	17.455
0.1666	17.577
0.1667	17.699
0.1668	17.821
0.1669	17.942
0.167	18.064
0.1671	18.185
0.1672	18.311
0.1673	18.453
0.1674	18.595
0.1675	18.736
0.1676	18.877
0.1677	19.018
0.1678	19.158
0.1679	19.298
0.168	19.438
0.1681	19.577
0.1682	19.715
0.1683	19.854
0.1684	19.992
0.1685	20.13
0.1686	20.267
0.1687	20.404
0.1688	20.541
0.1689	20.678
0.169	20.814
0.1691	20.95
0.1692	21.086
0.1693	21.222
0.1694	21.357
0.1695	21.492
0.1696	21.626
0.1697	21.761
0.1698	21.895
0.1699	22.029
0.17	22.163
0.1701	22.296
0.1702	22.43
0.1703	22.563
0.1704	22.696
0.1705	22.828
0.1706	22.961
0.1707	23.093
0.1708	23.225
0.1709	23.357
0.171	23.489
0.1711	23.62
0.1712	23.752
0.1713	23.883
0.1714	24.014
0.1715	24.145
0.1716	24.275
0.1717	24.406
0.1718	24.536
0.1719	24.666
0.172	24.796
0.1721	24.926
0.1722	25.056
0.1723	25.185
0.1724	25.315
0.1725	25.444
0.1726	25.573
0.1727	25.702
0.1728	25.831
0.1729	25.96
0.173	26.088
0.1731	26.217
0.1732	26.345
0.1733	26.473
0.1734	26.602
0.1735	26.73
0.1736	26.857
0.1737	26.985
0.1738	27.13
0.1739	27.275
0.174	27.42
0.1741	27.565
0.1742	27.71
0.1743	27.854
0.1744	27.998
0.1745	28.142
0.1746	28.286
0.1747	28.429
0.1748	28.572
0.1749	28.715
0.175	28.858
0.1751	29
0.1752	29.143
0.1753	29.285
0.1754	29.427
0.1755	29.568
0.1756	29.71
0.1757	29.851
0.1758	29.992
0.1759	30.133
0.176	30.273
0.1761	30.414
0.1762	30.554
0.1763	30.694
0.1764	30.834
0.1765	30.974
0.1766	31.113
0.1767	31.253
0.1768	31.392
0.1769	31.531
0.177	31.67
0.1771	31.808
0.1772	31.947
0.1773	32.085
0.1774	32.224
0.1775	32.362
0.1776	32.5
0.1777	32.637
0.1778	32.775
0.1779	32.913
0.178	33.05
0.1781	33.187
0.1782	33.324
0.1783	33.461
0.1784	33.598
0.1785	33.735
0.1786	33.871
0.1787	34.008
0.1788	34.144
0.1789	34.28
0.179	34.416
0.1791	34.552
0.1792	34.688
0.1793	34.824
0.1794	34.959
0.1795	35.095
0.1796	35.23
0.1797	35.365
0.1798	35.501
0.1799	35.636
0.18	35.771
0.18	35.771
0.18	35.771
0.1801	35.905
0.1802	36.04
0.1803	36.175
0.1804	36.309
0.1805	36.444
0.1806	36.578
0.1807	36.712
0.1808	36.846
0.1809	36.98
0.181	37.114
0.1811	37.248
0.1812	37.382
0.1813	37.515
0.1814	37.649
0.1815	37.782
0.1816	37.916
0.1817	38.049
0.1818	38.182
0.1819	38.315
0.182	38.448
0.1821	38.581
0.1822	38.714
0.1823	38.847
0.1824	38.98
0.1825	39.112
0.1826	39.245
0.1827	39.377
0.1828	39.51
0.1829	39.642
0.183	39.774
0.1831	39.907
0.1832	40.039
0.1833	40.171
0.1834	40.303
0.1835	40.435
0.1836	40.566
0.1837	40.698
0.1838	40.83
0.1839	40.961
0.184	41.093
0.1841	41.224
0.1842	41.356
0.1843	41.487
0.1844	41.618
0.1845	41.75
0.1846	41.881
0.1847	42.012
0.1848	42.143
0.1849	42.274
0.185	42.405
0.1851	42.536
0.1852	42.666
0.1853	42.797
0.1854	42.928
0.1855	43.058
0.1856	43.189
0.1857	43.319
0.1858	43.459
0.1859	43.6
0.186	43.741
0.1861	43.882
0.1862	44.022
0.1863	44.163
0.1864	44.303
0.1865	44.443
0.1866	44.583
0.1867	44.723
0.1868	44.863
0.1869	45.003
0.187	45.143
0.1871	45.282
0.1872	45.422
0.1873	45.561
0.1874	45.7
0.1875	45.839
0.1876	45.978
0.1877	46.117
0.1878	46.256
0.1879	46.395
0.188	46.533
0.1881	46.671
0.1882	46.81
0.1883	46.948
0.1884	47.086
0.1885	47.224
0.1886	47.362
0.1887	47.5
0.1888	47.638
0.1889	47.775
0.189	47.913
0.1891	48.05
0.1892	48.187
0.1893	48.325
0.1894	48.462
0.1895	48.599
0.1896	48.736
0.1897	48.872
0.1898	49.009
0.1899	49.146
0.19	49.282
0.1901	49.419
0.1902	49.555
0.1903	49.691
0.1904	49.827
0.1905	49.964
0.1906	50.1
0.1907	50.235
0.1908	50.371
0.1909	50.507
0.191	50.643
0.1911	50.778
0.1912	50.914
0.1913	51.049
0.1914	51.184
0.1915	51.319
0.1916	51.455
0.1917	51.59
0.1918	51.725
0.1919	51.859
0.192	51.994
0.1921	52.129
0.1922	52.264
0.1923	52.398
0.1924	52.533
0.1925	52.667
0.1926	52.801
0.1927	52.935
0.1928	53.07
0.1929	53.204
0.193	53.338
0.1931	53.471
0.1932	53.605
0.1933	53.739
0.1934	53.873
0.1935	54.006
0.1936	54.14
0.1937	54.273
0.1938	54.407
0.1939	54.54
0.194	54.673
0.1941	54.806
0.1942	54.939
0.1943	55.072
0.1944	55.205
0.1945	55.338
0.1946	55.471
0.1947	55.604
0.1948	55.736
0.1949	55.869
0.195	56.001
0.1951	56.134
0.1952	56.266
0.1953	56.398
0.1954	56.53
0.1955	56.663
0.1956	56.795
0.1957	56.927
0.1958	57.059
0.1959	57.19
0.196	57.322
0.1961	57.454
0.1962	57.585
0.1963	57.717
0.1964	57.849
0.1965	57.98
0.1966	58.111
0.1967	58.243
0.1968	58.374
0.1969	58.505
0.197	58.636
0.1971	58.767
0.1972	58.898
0.1973	59.029
0.1974	59.16
0.1975	59.291
0.1976	59.421
0.1977	59.552
0.1978	59.682
0.1979	59.813
0.198	59.943
0.1981	60.074
0.1982	60.204
0.1983	60.334
0.1984	60.464
0.1985	60.595
0.1986	60.725
0.1987	60.855
0.1988	60.984
0.1989	61.114
0.199	61.244
[truncated: 8,045 more rows]
