# Supplementary material for: Code and data from an ADALINE network trained with the RTRL and LMS algorithms for an MPPT controller in a photovoltaic system
Source: Data Brief. 2020 Sep 8;32:106296. doi: 10.1016/j.dib.2020.106296 (PMC7495059; doi:10.1016/j.dib.2020.106296)
Supplement: Supplementary file 3 [file mmc3.zip › Data/Computational_Tests/PVModule_Case5.csv]

Time (sec)	PV Module Power (W)
0	4.1009
0.0001	4.1009
0.0002	4.1009
0.0003	4.1009
0.0004	4.1009
0.0005	4.1009
0.0006	4.1009
0.0007	4.1009
0.0008	4.1009
0.0009	4.1009
0.001	4.1009
0.0011	4.1009
0.0012	4.1009
0.0013	4.1009
0.0014	4.1009
0.0015	4.1009
0.0016	4.1009
0.0017	4.1009
0.0018	4.1009
0.0019	4.1009
0.002	4.1009
0.0021	4.1009
0.0022	4.1009
0.0023	4.1009
0.0024	4.1009
0.0025	4.1009
0.0026	4.1009
0.0027	4.1009
0.0028	4.1009
0.0029	4.1009
0.003	4.1009
0.0031	4.1009
0.0032	4.1009
0.0033	4.1009
0.0034	4.1009
0.0035	4.1009
0.0036	4.1009
0.0037	4.1009
0.0038	4.1009
0.0039	4.1009
0.004	4.1009
0.0041	4.1009
0.0042	4.1009
0.0043	4.1009
0.0044	4.1009
0.0045	4.1009
0.0046	4.1009
0.0047	4.1009
0.0048	4.1009
0.0049	4.1009
0.005	4.1009
0.0051	4.1009
0.0052	4.1009
0.0053	4.1009
0.0054	4.1009
0.0055	4.1009
0.0056	4.1009
0.0057	4.1009
0.0058	4.1009
0.0059	4.1009
0.006	4.1009
0.0061	4.1009
0.0062	4.1009
0.0063	4.1009
0.0064	4.1009
0.0065	4.1009
0.0066	4.1009
0.0067	4.1009
0.0068	4.1009
0.0069	4.1009
0.007	4.1009
0.0071	4.1009
0.0072	4.1009
0.0073	4.1009
0.0074	4.1009
0.0075	4.1009
0.0076	4.1009
0.0077	4.1009
0.0078	4.1009
0.0079	4.1009
0.008	4.1009
0.0081	4.1009
0.0082	4.1009
0.0083	4.1009
0.0084	4.1009
0.0085	4.1009
0.0086	4.1009
0.0087	4.1009
0.0088	4.1009
0.0089	4.1009
0.009	4.1009
0.0091	4.1009
0.0092	4.1009
0.0093	4.1009
0.0094	4.1009
0.0095	4.1009
0.0096	4.1009
0.0097	4.1009
0.0098	4.1009
0.0099	4.1009
0.01	4.1009
0.0101	4.1009
0.0102	4.1009
0.0103	4.1009
0.0104	4.1009
0.0105	4.1009
0.0106	4.1009
0.0107	4.1009
0.0108	4.1009
0.0109	4.1009
0.011	4.1009
0.0111	4.1009
0.0112	4.1009
0.0113	4.1009
0.0114	4.1009
0.0115	4.1009
0.0116	4.1009
0.0117	4.1009
0.0118	4.1009
0.0119	4.1009
0.012	4.1009
0.0121	4.1009
0.0122	4.1009
0.0123	4.1009
0.0124	4.1009
0.0125	4.1009
0.0126	4.1009
0.0127	4.1009
0.0128	4.1009
0.0129	4.1009
0.013	4.1009
0.0131	4.1009
0.0132	4.1009
0.0133	4.1009
0.0134	4.1009
0.0135	4.1009
0.0136	4.1009
0.0137	4.1009
0.0138	4.1009
0.0139	4.1009
0.014	4.1009
0.0141	4.1009
0.0142	4.1009
0.0143	4.1009
0.0144	4.1009
0.0145	4.1009
0.0146	4.1009
0.0147	4.1009
0.0148	4.1009
0.0149	4.1009
0.015	4.1009
0.0151	4.1009
0.0152	4.1009
0.0153	4.1009
0.0154	4.1009
0.0155	4.1009
0.0156	4.1009
0.0157	4.1009
0.0158	4.1009
0.0159	4.1009
0.016	4.1009
0.0161	4.1009
0.0162	4.1009
0.0163	4.1009
0.0164	4.1009
0.0165	4.1009
0.0166	4.1009
0.0167	4.1009
0.0168	4.1009
0.0169	4.1009
0.017	4.1009
0.0171	4.1009
0.0172	4.1009
0.0173	4.1009
0.0174	4.1009
0.0175	4.1009
0.0176	4.1009
0.0177	4.1009
0.0178	4.1009
0.0179	4.1009
0.018	4.1009
0.0181	4.1009
0.0182	4.1009
0.0183	4.1009
0.0184	4.1009
0.0185	4.1009
0.0186	4.1009
0.0187	4.1009
0.0188	4.1009
0.0189	4.1009
0.019	4.1009
0.0191	4.1009
0.0192	4.1009
0.0193	4.1009
0.0194	4.1009
0.0195	4.1009
0.0196	4.1009
0.0197	4.1009
0.0198	4.1009
0.0199	4.1009
0.02	4.1009
0.0201	4.1009
0.0202	4.1009
0.0203	4.1009
0.0204	4.1009
0.0205	4.1009
0.0206	4.1009
0.0207	4.1009
0.0208	4.1009
0.0209	4.1009
0.021	4.1009
0.0211	4.1009
0.0212	4.1009
0.0213	4.1009
0.0214	4.1009
0.0215	4.1009
0.0216	4.1009
0.0217	4.1009
0.0218	4.1009
0.0219	4.1009
0.022	4.1009
0.0221	4.1009
0.0222	4.1009
0.0223	4.1009
0.0224	4.1009
0.0225	4.1009
0.0226	4.1009
0.0227	4.1009
0.0228	4.1009
0.0229	4.1009
0.023	4.1009
0.0231	4.1009
0.0232	4.1009
0.0233	4.1009
0.0234	4.1009
0.0235	4.1009
0.0236	4.1009
0.0237	4.1009
0.0238	4.1009
0.0239	4.1009
0.024	4.1009
0.0241	4.1009
0.0242	4.1009
0.0243	4.1009
0.0244	4.1009
0.0245	4.1009
0.0246	4.1009
0.0247	4.1009
0.0248	4.1009
0.0249	4.1009
0.025	4.1009
0.0251	4.1009
0.0252	4.1009
0.0253	4.1009
0.0254	4.1009
0.0255	4.1009
0.0256	4.1009
0.0257	4.1009
0.0258	4.1009
0.0259	4.1009
0.026	4.1009
0.0261	4.1009
0.0262	4.1009
0.0263	4.1009
0.0264	4.1009
0.0265	4.1009
0.0266	4.1009
0.0267	4.1009
0.0268	4.1009
0.0269	4.1009
0.027	4.1009
0.0271	4.1009
0.0272	4.1009
0.0273	4.1009
0.0274	4.1009
0.0275	4.1009
0.0276	4.1009
0.0277	4.1009
0.0278	4.1009
0.0279	4.1009
0.028	4.1009
0.0281	4.1009
0.0282	4.1009
0.0283	4.1009
0.0284	4.1009
0.0285	4.1009
0.0286	4.1009
0.0287	4.1009
0.0288	4.1009
0.0289	4.1009
0.029	4.1009
0.0291	4.1009
0.0292	4.1009
0.0293	4.1009
0.0294	4.1009
0.0295	4.1009
0.0296	4.1009
0.0297	4.1009
0.0298	4.1009
0.0299	4.1009
0.03	4.1009
0.0301	4.1009
0.0302	4.1009
0.0303	4.1009
0.0304	4.1009
0.0305	4.1009
0.0306	4.1009
0.0307	4.1009
0.0308	4.1009
0.0309	4.1009
0.031	4.1009
0.0311	4.1009
0.0312	4.1009
0.0313	4.1009
0.0314	4.1009
0.0315	4.1009
0.0316	4.1009
0.0317	4.1009
0.0318	4.1009
0.0319	4.1009
0.032	4.1009
0.0321	4.1009
0.0322	4.1009
0.0323	4.1009
0.0324	4.1009
0.0325	4.1009
0.0326	4.1009
0.0327	4.1009
0.0328	4.1009
0.0329	4.1009
0.033	4.1009
0.0331	4.1009
0.0332	4.1009
0.0333	4.1009
0.0334	4.1009
0.0335	4.1009
0.0336	4.1009
0.0337	4.1009
0.0338	4.1009
0.0339	4.1009
0.034	4.1009
0.0341	4.1009
0.0342	4.1009
0.0343	4.1009
0.0344	4.1009
0.0345	4.1009
0.0346	4.1009
0.0347	4.1009
0.0348	4.1009
0.0349	4.1009
0.035	4.1009
0.0351	4.1009
0.0352	4.1009
0.0353	4.1009
0.0354	4.1009
0.0355	4.1009
0.0356	4.1009
0.0357	4.1009
0.0358	4.1009
0.0359	4.1009
0.036	4.1009
0.0361	4.1009
0.0362	4.1009
0.0363	4.1009
0.0364	4.1009
0.0365	4.1009
0.0366	4.1009
0.0367	4.1009
0.0368	4.1009
0.0369	4.1009
0.037	4.1009
0.0371	4.1009
0.0372	4.1009
0.0373	4.1009
0.0374	4.1009
0.0375	4.1009
0.0376	4.1009
0.0377	4.1009
0.0378	4.1009
0.0379	4.1009
0.038	4.1009
0.0381	4.1009
0.0382	4.1009
0.0383	4.1009
0.0384	4.1009
0.0385	4.1009
0.0386	4.1009
0.0387	4.1009
0.0388	4.1009
0.0389	4.1009
0.039	4.1009
0.0391	4.1009
0.0392	4.1009
0.0393	4.1009
0.0394	4.1009
0.0395	4.1009
0.0396	4.1009
0.0397	4.1009
0.0398	4.1009
0.0399	4.1009
0.04	4.1009
0.0401	4.1009
0.0402	4.1009
0.0403	4.1009
0.0404	4.1009
0.0405	4.1009
0.0406	4.1009
0.0407	4.1009
0.0408	4.1009
0.0409	4.1009
0.041	4.1009
0.0411	4.1009
0.0412	4.1009
0.0413	4.1009
0.0414	4.1009
0.0415	4.1009
0.0416	4.1009
0.0417	4.1009
0.0418	4.1009
0.0419	4.1009
0.042	4.1009
0.0421	4.1009
0.0422	4.1009
0.0423	4.1009
0.0424	4.1009
0.0425	4.1009
0.0426	4.1009
0.0427	4.1009
0.0428	4.1009
0.0429	4.1009
0.043	4.1009
0.0431	4.1009
0.0432	4.1009
0.0433	4.1009
0.0434	4.1009
0.0435	4.1009
0.0436	4.1009
0.0437	4.1009
0.0438	4.1009
0.0439	4.1009
0.044	4.1009
0.0441	4.1009
0.0442	4.1009
0.0443	4.1009
0.0444	4.1009
0.0445	4.1009
0.0446	4.1009
0.0447	4.1009
0.0448	4.1009
0.0449	4.1009
0.045	4.1009
0.0451	4.1009
0.0452	4.1009
0.0453	4.1009
0.0454	4.1009
0.0455	4.1009
0.0456	4.1009
0.0457	4.1009
0.0458	4.1009
0.0459	4.1009
0.046	4.1009
0.0461	4.1009
0.0462	4.1009
0.0463	4.1009
0.0464	4.1009
0.0465	4.1009
0.0466	4.1009
0.0467	4.1009
0.0468	4.1009
0.0469	4.1009
0.047	4.1009
0.0471	4.1009
0.0472	4.1009
0.0473	4.1009
0.0474	4.1009
0.0475	4.1009
0.0476	4.1009
0.0477	4.1009
0.0478	4.1009
0.0479	4.1009
0.048	4.1009
0.0481	4.1009
0.0482	4.1009
0.0483	4.1009
0.0484	4.1009
0.0485	4.1009
0.0486	4.1009
0.0487	4.1009
0.0488	4.1009
0.0489	4.1009
0.049	4.1009
0.0491	4.1009
0.0492	4.1009
0.0493	4.1009
0.0494	4.1009
0.0495	4.1009
0.0496	4.1009
0.0497	4.1009
0.0498	4.1009
0.0499	4.1009
0.05	4.1009
0.05	4.1009
0.0501	4.1009
0.0502	4.1009
0.0503	4.1009
0.0504	4.1009
0.0505	4.1009
0.0506	4.1009
0.0507	4.1009
0.0508	4.1009
0.0509	4.1009
0.051	4.1009
0.0511	4.1009
0.0512	4.1009
0.0513	4.1009
0.0514	4.1009
0.0515	4.1009
0.0516	4.1009
0.0517	4.1009
0.0518	4.1009
0.0519	4.1009
0.052	4.1009
0.0521	4.1009
0.0522	4.1009
0.0523	4.1009
0.0524	4.1009
0.0525	4.1009
0.0526	4.1009
0.0527	4.1009
0.0528	4.1009
0.0529	4.1009
0.053	4.1009
0.0531	4.1009
0.0532	4.1009
0.0533	4.1009
0.0534	4.1009
0.0535	4.1009
0.0536	4.1009
0.0537	4.1009
0.0538	4.1009
0.0539	4.1009
0.054	4.1009
0.0541	4.1009
0.0542	4.1009
0.0543	4.1009
0.0544	4.1009
0.0545	4.1009
0.0546	4.1009
0.0547	4.1009
0.0548	4.1009
0.0549	4.1009
0.055	4.1009
0.0551	4.1009
0.0552	4.1009
0.0553	4.1009
0.0554	4.1009
0.0555	4.1009
0.0556	4.1009
0.0557	4.1009
0.0558	4.1009
0.0559	4.1009
0.056	4.1009
0.0561	4.1009
0.0562	4.1009
0.0563	4.1009
0.0564	4.1009
0.0565	4.1009
0.0566	4.1009
0.0567	4.1009
0.0568	4.1009
0.0569	4.1009
0.057	4.1009
0.0571	4.1009
0.0572	4.1009
0.0573	4.1009
0.0574	4.1009
0.0575	4.1009
0.0576	4.1009
0.0577	4.1009
0.0578	4.1009
0.0579	4.1009
0.058	4.1009
0.0581	4.1009
0.0582	4.1009
0.0583	4.1009
0.0584	4.1009
0.0585	4.1009
0.0586	4.1009
0.0587	4.1009
0.0588	4.1009
0.0589	4.1009
0.059	4.1009
0.0591	4.1009
0.0592	4.1009
0.0593	4.1009
0.0594	4.1009
0.0595	4.1009
0.0596	4.1009
0.0597	4.1009
0.0598	4.1009
0.0599	4.1009
0.06	4.1009
0.06	4.1009
0.0601	4.1009
0.0602	4.1009
0.0603	4.1009
0.0604	4.1009
0.0605	4.1009
0.0606	4.1009
0.0607	4.1009
0.0608	4.1009
0.0609	4.1009
0.061	4.1009
0.0611	4.1009
0.0612	4.1009
0.0613	4.1009
0.0614	4.1009
0.0615	4.1009
0.0616	4.1009
0.0617	4.1009
0.0618	4.1009
0.0619	4.1009
0.062	4.1009
0.0621	4.1009
0.0622	4.1009
0.0623	4.1009
0.0624	4.1009
0.0625	4.1009
0.0626	4.1009
0.0627	4.1009
0.0628	4.1009
0.0629	4.1009
0.063	4.1009
0.0631	4.1009
0.0632	4.1009
0.0633	4.1009
0.0634	4.1009
0.0635	4.1009
0.0636	4.1009
0.0637	4.1009
0.0638	4.1009
0.0639	4.1009
0.064	4.1009
0.0641	4.1009
0.0642	4.1009
0.0643	4.1009
0.0644	4.1009
0.0645	4.1009
0.0646	4.1009
0.0647	4.1009
0.0648	4.1009
0.0649	4.1009
0.065	4.1009
0.0651	4.1009
0.0652	4.1009
0.0653	4.1009
0.0654	4.1009
0.0655	4.1009
0.0656	4.1009
0.0657	4.1009
0.0658	4.1009
0.0659	4.1009
0.066	4.1009
0.0661	4.1009
0.0662	4.1009
0.0663	4.1009
0.0664	4.1009
0.0665	4.1009
0.0666	4.1009
0.0667	4.1009
0.0668	4.1009
0.0669	4.1009
0.067	4.1009
0.0671	4.1009
0.0672	4.1009
0.0673	4.1009
0.0674	4.1009
0.0675	4.1009
0.0676	4.1009
0.0677	4.1009
0.0678	4.1009
0.0679	4.1009
0.068	4.1009
0.0681	4.1009
0.0682	4.1009
0.0683	4.1009
0.0684	4.1009
0.0685	4.1009
0.0686	4.1009
0.0687	4.1009
0.0688	4.1009
0.0689	4.1009
0.069	4.1009
0.0691	4.1009
0.0692	4.1009
0.0693	4.1009
0.0694	4.1009
0.0695	4.1009
0.0696	4.1009
0.0697	4.1009
0.0698	4.1009
0.0699	4.1009
0.07	4.1009
0.0701	4.1009
0.0702	4.1009
0.0703	4.1009
0.0704	4.1009
0.0705	4.1009
0.0706	4.1009
0.0707	4.1009
0.0708	4.1009
0.0709	4.1009
0.071	4.1009
0.0711	4.1009
0.0712	4.1009
0.0713	4.1009
0.0714	4.1009
0.0715	4.1009
0.0716	4.1009
0.0717	4.1009
0.0718	4.1009
0.0719	4.1009
0.072	4.1009
0.0721	4.1009
0.0722	4.1009
0.0723	4.1009
0.0724	4.1009
0.0725	4.1009
0.0726	4.1009
0.0727	4.1009
0.0728	4.1009
0.0729	4.1009
0.073	4.1009
0.0731	4.1009
0.0732	4.1009
0.0733	4.1009
0.0734	4.1009
0.0735	4.1009
0.0736	4.1009
0.0737	4.1009
0.0738	4.1009
0.0739	4.1009
0.074	4.1009
0.0741	4.1009
0.0742	4.1009
0.0743	4.1009
0.0744	4.1009
0.0745	4.1009
0.0746	4.1009
0.0747	4.1009
0.0748	4.1009
0.0749	4.1009
0.075	4.1009
0.0751	4.1009
0.0752	4.1009
0.0753	4.1009
0.0754	4.1009
0.0755	4.1009
0.0756	4.1009
0.0757	4.1009
0.0758	4.1009
0.0759	4.1009
0.076	4.1009
0.0761	4.1009
0.0762	4.1009
0.0763	4.1009
0.0764	4.1009
0.0765	4.1009
0.0766	4.1009
0.0767	4.1009
0.0768	4.1009
0.0769	4.1009
0.077	4.1009
0.0771	4.1009
0.0772	4.1009
0.0773	4.1009
0.0774	4.1009
0.0775	4.1009
0.0776	4.1009
0.0777	4.1009
0.0778	4.1009
0.0779	4.1009
0.078	4.1009
0.0781	4.1009
0.0782	4.1009
0.0783	4.1009
0.0784	4.1009
0.0785	4.1009
0.0786	4.1009
0.0787	4.1009
0.0788	4.1009
0.0789	4.1009
0.079	4.1009
0.0791	4.1009
0.0792	4.1009
0.0793	4.1009
0.0794	4.1009
0.0795	4.1009
0.0796	4.1009
0.0797	4.1009
0.0798	4.1009
0.0799	4.1009
0.08	4.1009
0.0801	4.1009
0.0802	4.1009
0.0803	4.1009
0.0804	4.1009
0.0805	4.1009
0.0806	4.1009
0.0807	4.1009
0.0808	4.1009
0.0809	4.1009
0.081	4.1009
0.0811	4.1009
0.0812	4.1009
0.0813	4.1009
0.0814	4.1009
0.0815	4.1009
0.0816	4.1009
0.0817	4.1009
0.0818	4.1009
0.0819	4.1009
0.082	4.1009
0.0821	4.1009
0.0822	4.1009
0.0823	4.1009
0.0824	4.1009
0.0825	4.1009
0.0826	4.1009
0.0827	4.1009
0.0828	4.1009
0.0829	4.1009
0.083	4.1009
0.0831	4.1009
0.0832	4.1009
0.0833	4.1009
0.0834	4.1009
0.0835	4.1009
0.0836	4.1009
0.0837	4.1009
0.0838	4.1009
0.0839	4.1009
0.084	4.1009
0.0841	4.1009
0.0842	4.1009
0.0843	4.1009
0.0844	4.1009
0.0845	4.1009
0.0846	4.1009
0.0847	4.1009
0.0848	4.1009
0.0849	4.1009
0.085	4.1009
0.0851	4.1009
0.0852	4.1009
0.0853	4.1009
0.0854	4.1009
0.0855	4.1009
0.0856	4.1009
0.0857	4.1009
0.0858	4.1009
0.0859	4.1009
0.086	4.1009
0.0861	4.1009
0.0862	4.1009
0.0863	4.1009
0.0864	4.1009
0.0865	4.1009
0.0866	4.1009
0.0867	4.1009
0.0868	4.1009
0.0869	4.1009
0.087	4.1009
0.0871	4.1009
0.0872	4.1009
0.0873	4.1009
0.0874	4.1009
0.0875	4.1009
0.0876	4.1009
0.0877	4.1009
0.0878	4.1009
0.0879	4.1009
0.088	4.1009
0.0881	4.1009
0.0882	4.1009
0.0883	4.1009
0.0884	4.1009
0.0885	4.1009
0.0886	4.1009
0.0887	4.1009
0.0888	4.1009
0.0889	4.1009
0.089	4.1009
0.0891	4.1009
0.0892	4.1009
0.0893	4.1009
0.0894	4.1009
0.0895	4.1009
0.0896	4.1009
0.0897	4.1009
0.0898	4.1009
0.0899	4.1009
0.09	4.1009
0.0901	4.1009
0.0902	4.1009
0.0903	4.1009
0.0904	4.1009
0.0905	4.1009
0.0906	4.1009
0.0907	4.1009
0.0908	4.1009
0.0909	4.1009
0.091	4.1009
0.0911	4.1009
0.0912	4.1009
0.0913	4.1009
0.0914	4.1009
0.0915	4.1009
0.0916	4.1009
0.0917	4.1009
0.0918	4.1009
0.0919	4.1009
0.092	4.1009
0.0921	4.1009
0.0922	4.1009
0.0923	4.1009
0.0924	4.1009
0.0925	4.1009
0.0926	4.1009
0.0927	4.1009
0.0928	4.1009
0.0929	4.1009
0.093	4.1009
0.0931	4.1009
0.0932	4.1009
0.0933	4.1009
0.0934	4.1009
0.0935	4.1009
0.0936	4.1009
0.0937	4.1009
0.0938	4.1009
0.0939	4.1009
0.094	4.1009
0.0941	4.1009
0.0942	4.1009
0.0943	4.1009
0.0944	4.1009
0.0945	4.1009
0.0946	4.1009
0.0947	4.1009
0.0948	4.1009
0.0949	4.1009
0.095	4.1009
0.0951	4.1009
0.0952	4.1009
0.0953	4.1009
0.0954	4.1009
0.0955	4.1009
0.0956	4.1009
0.0957	4.1009
0.0958	4.1009
0.0959	4.1009
0.096	4.1009
0.0961	4.1009
0.0962	4.1009
0.0963	4.1009
0.0964	4.1009
0.0965	4.1009
0.0966	4.1009
0.0967	4.1009
0.0968	4.1009
0.0969	4.1009
0.097	4.1009
0.0971	4.1009
0.0972	4.1009
0.0973	4.1009
0.0974	4.1009
0.0975	4.1009
0.0976	4.1009
0.0977	4.1009
0.0978	4.1009
0.0979	4.1009
0.098	4.1009
0.0981	4.1009
0.0982	4.1009
0.0983	4.1009
0.0984	4.1009
0.0985	4.1009
0.0986	4.1009
0.0987	4.1009
0.0988	4.1009
0.0989	4.1009
0.099	4.1009
0.0991	4.1009
0.0992	4.1009
0.0993	4.1009
0.0994	4.1009
0.0995	4.1009
0.0996	4.1009
0.0997	4.1009
0.0998	4.1009
0.0999	4.1009
0.1	4.1009
0.1	4.1009
0.1	4.1009
0.1001	4.1009
0.1002	4.1009
0.1003	4.1009
0.1004	4.1009
0.1005	4.1009
0.1006	4.1009
0.1007	4.1009
0.1008	4.1009
0.1009	4.1009
0.101	4.1009
0.1011	4.1009
0.1012	4.1009
0.1013	4.1009
0.1014	4.1009
0.1015	4.1009
0.1016	4.1009
0.1017	4.1009
0.1018	4.1009
0.1019	4.1009
0.102	4.1009
0.1021	4.1009
0.1022	4.1009
0.1023	4.1009
0.1024	4.1009
0.1025	4.1009
0.1026	4.1009
0.1027	4.1009
0.1028	4.1009
0.1029	4.1009
0.103	4.1009
0.1031	4.1009
0.1032	4.1009
0.1033	4.1009
0.1034	4.1009
0.1035	4.1009
0.1036	4.1009
0.1037	4.1009
0.1038	4.1009
0.1039	4.1009
0.104	4.1009
0.1041	4.1009
0.1042	4.1009
0.1043	4.1009
0.1044	4.1009
0.1045	4.1009
0.1046	4.1009
0.1047	4.1009
0.1048	4.1009
0.1049	4.1009
0.105	4.1009
0.1051	4.1009
0.1052	4.1009
0.1053	4.1009
0.1054	4.1009
0.1055	4.1009
0.1056	4.1009
0.1057	4.1009
0.1058	4.1009
0.1059	4.1009
0.106	4.1009
0.1061	4.1009
0.1062	4.1009
0.1063	4.1009
0.1064	4.1009
0.1065	4.1009
0.1066	4.1009
0.1067	4.1009
0.1068	4.1009
0.1069	4.1009
0.107	4.1009
0.1071	4.1009
0.1072	4.1009
0.1073	4.1009
0.1074	4.1009
0.1075	4.1009
0.1076	4.1009
0.1077	4.1009
0.1078	4.1009
0.1079	4.1009
0.108	4.1009
0.1081	4.1009
0.1082	4.1009
0.1083	4.1009
0.1084	4.1009
0.1085	4.1009
0.1086	4.1009
0.1087	4.1009
0.1088	4.1009
0.1089	4.1009
0.109	4.1009
0.1091	4.1009
0.1092	4.1009
0.1093	4.1009
0.1094	4.1009
0.1095	4.1009
0.1096	4.1009
0.1097	4.1009
0.1098	4.1009
0.1099	4.1009
0.11	4.1009
0.1101	4.1009
0.1102	4.1009
0.1103	4.1009
0.1104	4.1009
0.1105	4.1009
0.1106	4.1009
0.1107	4.1009
0.1108	4.1009
0.1109	4.1009
0.111	4.1009
0.1111	4.1009
0.1112	4.1009
0.1113	4.1009
0.1114	4.1009
0.1115	4.1009
0.1116	4.1009
0.1117	4.1009
0.1118	4.1009
0.1119	4.1009
0.112	4.1009
0.1121	4.1009
0.1122	4.1009
0.1123	4.1009
0.1124	4.1009
0.1125	4.1009
0.1126	4.1009
0.1127	4.1009
0.1128	4.1009
0.1129	4.1009
0.113	4.1009
0.1131	4.1009
0.1132	4.1009
0.1133	4.1009
0.1134	4.1009
0.1135	4.1009
0.1136	4.1009
0.1137	4.1009
0.1138	4.1009
0.1139	4.1009
0.114	4.1009
0.1141	4.1009
0.1142	4.1009
0.1143	4.1009
0.1144	4.1009
0.1145	4.1009
0.1146	4.1009
0.1147	4.1009
0.1148	4.1009
0.1149	4.1009
0.115	4.1009
0.1151	4.1009
0.1152	4.1009
0.1153	4.1009
0.1154	4.1009
0.1155	4.1009
0.1156	4.1009
0.1157	4.1009
0.1158	4.1009
0.1159	4.1009
0.116	4.1009
0.1161	4.1009
0.1162	4.1009
0.1163	4.1009
0.1164	4.1009
0.1165	4.1009
0.1166	4.1009
0.1167	4.1009
0.1168	4.1009
0.1169	4.1009
0.117	4.1009
0.1171	4.1009
0.1172	4.1009
0.1173	4.1009
0.1174	4.1009
0.1175	4.1009
0.1176	4.1009
0.1177	4.1009
0.1178	4.1009
0.1179	4.1009
0.118	4.1009
0.1181	4.1009
0.1182	4.1009
0.1183	4.1009
0.1184	4.1009
0.1185	4.1009
0.1186	4.1009
0.1187	4.1009
0.1188	4.1009
0.1189	4.1009
0.119	4.1009
0.1191	4.1009
0.1192	4.1009
0.1193	4.1009
0.1194	4.1009
0.1195	4.1009
0.1196	4.1009
0.1197	4.1009
0.1198	4.1009
0.1199	4.1009
0.12	4.1009
0.12	4.1009
0.1201	4.1009
0.1202	4.1009
0.1203	4.1009
0.1204	4.1009
0.1205	4.1009
0.1206	4.1009
0.1207	4.1009
0.1208	4.1009
0.1209	4.1009
0.121	4.1009
0.1211	4.1009
0.1212	4.1009
0.1213	4.1009
0.1214	4.1009
0.1215	4.1009
0.1216	4.1009
0.1217	4.1009
0.1218	4.1009
0.1219	4.1009
0.122	4.1009
0.1221	4.1009
0.1222	4.1009
0.1223	4.1009
0.1224	4.1009
0.1225	4.1009
0.1226	4.1009
0.1227	4.1009
0.1228	4.1009
0.1229	4.1009
0.123	4.1009
0.1231	4.1009
0.1232	4.1009
0.1233	4.1009
0.1234	4.1009
0.1235	4.1009
0.1236	4.1009
0.1237	4.1009
0.1238	4.1009
0.1239	4.1009
0.124	4.1009
0.1241	4.1009
0.1242	4.1009
0.1243	4.1009
0.1244	4.1009
0.1245	4.1009
0.1246	4.1009
0.1247	4.1009
0.1248	4.1009
0.1249	4.1009
0.125	4.1009
0.1251	4.1009
0.1252	4.1009
0.1253	4.1009
0.1254	4.1009
0.1255	4.1009
0.1256	4.1009
0.1257	4.1009
0.1258	4.1009
0.1259	4.1009
0.126	4.1009
0.1261	4.1009
0.1262	4.1009
0.1263	4.1009
0.1264	4.1009
0.1265	4.1009
0.1266	4.1009
0.1267	4.1009
0.1268	4.1009
0.1269	4.1009
0.127	4.1009
0.1271	4.1009
0.1272	4.1009
0.1273	4.1009
0.1274	4.1009
0.1275	4.1009
0.1276	4.1009
0.1277	4.1009
0.1278	4.1009
0.1279	4.1009
0.128	4.1009
0.1281	4.1009
0.1282	4.1009
0.1283	4.1009
0.1284	4.1009
0.1285	4.1009
0.1286	4.1009
0.1287	4.1009
0.1288	4.1009
0.1289	4.1009
0.129	4.1009
0.1291	4.1009
0.1292	4.1009
0.1293	4.1009
0.1294	4.1009
0.1295	4.1009
0.1296	4.1009
0.1297	4.1009
0.1298	4.1009
0.1299	4.1009
0.13	4.1009
0.1301	4.1009
0.1302	4.1009
0.1303	4.1009
0.1304	4.1009
0.1305	4.1009
0.1306	4.1009
0.1307	4.1009
0.1308	4.1009
0.1309	4.1009
0.131	4.1009
0.1311	4.1009
0.1312	4.1009
0.1313	4.1009
0.1314	4.1009
0.1315	4.1009
0.1316	4.1009
0.1317	4.1009
0.1318	4.1009
0.1319	4.1009
0.132	4.1009
0.1321	4.1009
0.1322	4.1009
0.1323	4.1009
0.1324	4.1009
0.1325	4.1009
0.1326	4.1009
0.1327	4.1009
0.1328	4.1009
0.1329	4.1009
0.133	4.1009
0.1331	4.1009
0.1332	4.1009
0.1333	4.1009
0.1334	4.1009
0.1335	4.1009
0.1336	4.1009
0.1337	4.1009
0.1338	4.1009
0.1339	4.1009
0.134	4.1009
0.1341	4.1009
0.1342	4.1009
0.1343	4.1009
0.1344	4.1009
0.1345	4.1009
0.1346	4.1009
0.1347	4.1009
0.1348	4.1009
0.1349	4.1009
0.135	4.1009
0.1351	4.1009
0.1352	4.1009
0.1353	4.1009
0.1354	4.1009
0.1355	4.1009
0.1356	4.1009
0.1357	4.1009
0.1358	4.1009
0.1359	4.1009
0.136	4.1009
0.1361	4.1009
0.1362	4.1009
0.1363	4.1009
0.1364	4.1009
0.1365	4.1009
0.1366	4.1009
0.1367	4.1009
0.1368	4.1009
0.1369	4.1009
0.137	4.1009
0.1371	4.1009
0.1372	4.1009
0.1373	4.1009
0.1374	4.1009
0.1375	4.1009
0.1376	4.1009
0.1377	4.1009
0.1378	4.1009
0.1379	4.1009
0.138	4.1009
0.1381	4.1009
0.1382	4.1009
0.1383	4.1009
0.1384	4.1009
0.1385	4.1009
0.1386	4.1009
0.1387	4.1009
0.1388	4.1009
0.1389	4.1009
0.139	4.1009
0.1391	4.1009
0.1392	4.1009
0.1393	4.1009
0.1394	4.1009
0.1395	4.1009
0.1396	4.1009
0.1397	4.1009
0.1398	4.1009
0.1399	4.1009
0.14	4.1009
0.1401	4.1009
0.1402	4.1009
0.1403	4.1009
0.1404	4.1009
0.1405	4.1009
0.1406	4.1009
0.1407	4.1009
0.1408	4.1009
0.1409	4.1009
0.141	4.1009
0.1411	4.1009
0.1412	4.1009
0.1413	4.1009
0.1414	4.1009
0.1415	4.1009
0.1416	4.1009
0.1417	4.1009
0.1418	4.1009
0.1419	4.1009
0.142	4.1009
0.1421	4.1009
0.1422	4.1009
0.1423	4.1009
0.1424	4.1009
0.1425	4.1009
0.1426	4.1009
0.1427	4.1009
0.1428	4.1009
0.1429	4.1009
0.143	4.1009
0.1431	4.1009
0.1432	4.1009
0.1433	4.1009
0.1434	4.1009
0.1435	4.1009
0.1436	4.1009
0.1437	4.1009
0.1438	4.1009
0.1439	4.1009
0.144	4.1009
0.1441	4.1009
0.1442	4.1009
0.1443	4.1009
0.1444	4.1009
0.1445	4.1009
0.1446	4.1009
0.1447	4.1009
0.1448	4.1009
0.1449	4.1009
0.145	4.1009
0.1451	4.1009
0.1452	4.1009
0.1453	4.1009
0.1454	4.1009
0.1455	4.1009
0.1456	4.1009
0.1457	4.1009
0.1458	4.1009
0.1459	4.1009
0.146	4.1009
0.1461	4.1009
0.1462	4.1009
0.1463	4.1009
0.1464	4.1009
0.1465	4.1009
0.1466	4.1009
0.1467	4.1009
0.1468	4.1009
0.1469	4.1009
0.147	4.1009
0.1471	4.1009
0.1472	4.1009
0.1473	4.1009
0.1474	4.1009
0.1475	4.1009
0.1476	4.1009
0.1477	4.1009
0.1478	4.1009
0.1479	4.1009
0.148	4.1009
0.1481	4.1009
0.1482	4.1009
0.1483	4.1009
0.1484	4.1009
0.1485	4.1009
0.1486	4.1009
0.1487	4.1009
0.1488	4.1009
0.1489	4.1009
0.149	4.1009
0.1491	4.1009
0.1492	4.1009
0.1493	4.1009
0.1494	4.1009
0.1495	4.1009
0.1496	4.1009
0.1497	4.1009
0.1498	4.1009
0.1499	4.1009
0.15	4.1009
0.15	4.1009
0.1501	4.1009
0.1502	4.1009
0.1503	4.1009
0.1504	4.1009
0.1505	4.1009
0.1506	4.1009
0.1507	4.1009
0.1508	4.1009
0.1509	4.1009
0.151	4.1009
0.1511	4.1009
0.1512	4.1009
0.1513	4.1009
0.1514	4.1009
0.1515	4.1009
0.1516	4.1009
0.1517	4.1009
0.1518	4.1009
0.1519	4.1009
0.152	4.1009
0.1521	4.1009
0.1522	4.1009
0.1523	4.1009
0.1524	4.1009
0.1525	4.1009
0.1526	4.1009
0.1527	4.1009
0.1528	4.1009
0.1529	4.1009
0.153	4.1009
0.1531	4.1009
0.1532	4.1009
0.1533	4.1009
0.1534	4.1009
0.1535	4.1009
0.1536	4.1009
0.1537	4.1009
0.1538	4.1009
0.1539	4.1009
0.154	4.1009
0.1541	4.1009
0.1542	4.1009
0.1543	4.1009
0.1544	4.1009
0.1545	4.1009
0.1546	4.1009
0.1547	4.1009
0.1548	4.1009
0.1549	4.1009
0.155	4.1009
0.1551	4.1009
0.1552	4.1009
0.1553	4.1009
0.1554	4.1009
0.1555	4.1009
0.1556	4.1009
0.1557	4.1009
0.1558	4.1009
0.1559	4.1009
0.156	4.1009
0.1561	4.1009
0.1562	4.1009
0.1563	4.1009
0.1564	4.1009
0.1565	4.1009
0.1566	4.1009
0.1567	4.1009
0.1568	4.1009
0.1569	4.1009
0.157	4.1009
0.1571	4.1009
0.1572	4.1009
0.1573	4.1009
0.1574	4.1009
0.1575	4.1009
0.1576	4.1009
0.1577	4.1009
0.1578	4.1009
0.1579	4.1009
0.158	4.1009
0.1581	4.1009
0.1582	4.1009
0.1583	4.1009
0.1584	4.1009
0.1585	4.1009
0.1586	4.1009
0.1587	4.1009
0.1588	4.1009
0.1589	4.1009
0.159	4.1009
0.1591	4.1009
0.1592	4.1009
0.1593	4.1009
0.1594	4.1009
0.1595	4.1009
0.1596	4.1009
0.1597	4.1009
0.1598	4.1009
0.1599	4.1009
0.16	4.1009
0.1601	4.1009
0.1602	4.1009
0.1603	4.1009
0.1604	4.1009
0.1605	4.1009
0.1606	4.1009
0.1607	4.1009
0.1608	4.1009
0.1609	4.1009
0.161	4.1009
0.1611	4.1009
0.1612	4.1009
0.1613	4.1009
0.1614	4.1009
0.1615	4.1009
0.1616	4.1009
0.1617	4.1009
0.1618	4.1009
0.1619	4.1009
0.162	4.1009
0.1621	4.1009
0.1622	4.1009
0.1623	4.1009
0.1624	4.1009
0.1625	4.1009
0.1626	4.1009
0.1627	4.1009
0.1628	4.1009
0.1629	4.1009
0.163	4.1009
0.1631	4.1009
0.1632	4.1009
0.1633	4.1009
0.1634	4.1009
0.1635	4.1009
0.1636	4.1009
0.1637	4.1009
0.1638	4.1009
0.1639	4.1009
0.164	4.1009
0.1641	4.1009
0.1642	4.1009
0.1643	4.1009
0.1644	4.1009
0.1645	4.1009
0.1646	4.1009
0.1647	4.1009
0.1648	4.1009
0.1649	4.1009
0.165	4.1009
0.1651	4.1009
0.1652	4.1009
0.1653	4.1009
0.1654	4.1009
0.1655	4.1009
0.1656	4.1009
0.1657	4.1009
0.1658	4.1009
0.1659	4.1009
0.166	4.1009
0.1661	4.1009
0.1662	4.1009
0.1663	4.1009
0.1664	4.1009
0.1665	4.1009
0.1666	4.1009
0.1667	4.1009
0.1668	4.1009
0.1669	4.1009
0.167	4.1009
0.1671	4.1009
0.1672	4.1009
0.1673	4.1009
0.1674	4.1009
0.1675	4.1009
0.1676	4.1009
0.1677	4.1009
0.1678	4.1009
0.1679	4.1009
0.168	4.1009
0.1681	4.1009
0.1682	4.1009
0.1683	4.1009
0.1684	4.1009
0.1685	4.1009
0.1686	4.1009
0.1687	4.1009
0.1688	4.1009
0.1689	4.1009
0.169	4.1009
0.1691	4.1009
0.1692	4.1009
0.1693	4.1009
0.1694	4.1009
0.1695	4.1009
0.1696	4.1009
0.1697	4.1009
0.1698	4.1009
0.1699	4.1009
0.17	4.1009
0.1701	4.1009
0.1702	4.1009
0.1703	4.1009
0.1704	4.1009
0.1705	4.1009
0.1706	4.1009
0.1707	4.1009
0.1708	4.1009
0.1709	4.1009
0.171	4.1009
0.1711	4.1009
0.1712	4.1009
0.1713	4.1009
0.1714	4.1009
0.1715	4.1009
0.1716	4.1009
0.1717	4.1009
0.1718	4.1009
0.1719	4.1009
0.172	4.1009
0.1721	4.1009
0.1722	4.1009
0.1723	4.1009
0.1724	4.1009
0.1725	4.1009
0.1726	4.1009
0.1727	4.1009
0.1728	4.1009
0.1729	4.1009
0.173	4.1009
0.1731	4.1009
0.1732	4.1009
0.1733	4.1009
0.1734	4.1009
0.1735	4.1009
0.1736	4.1009
0.1737	4.1009
0.1738	4.1009
0.1739	4.1009
0.174	4.1009
0.1741	4.1009
0.1742	4.1009
0.1743	4.1009
0.1744	4.1009
0.1745	4.1009
0.1746	4.1009
0.1747	4.1009
0.1748	4.1009
0.1749	4.1009
0.175	4.1009
0.1751	4.1009
0.1752	4.1009
0.1753	4.1009
0.1754	4.1009
0.1755	4.1009
0.1756	4.1009
0.1757	4.1009
0.1758	4.1009
0.1759	4.1009
0.176	4.1009
0.1761	4.1009
0.1762	4.1009
0.1763	4.1009
0.1764	4.1009
0.1765	4.1009
0.1766	4.1009
0.1767	4.1009
0.1768	4.1009
0.1769	4.1009
0.177	4.1009
0.1771	4.1009
0.1772	4.1009
0.1773	4.1009
0.1774	4.1009
0.1775	4.1009
0.1776	4.1009
0.1777	4.1009
0.1778	4.1009
0.1779	4.1009
0.178	4.1009
0.1781	4.1009
0.1782	4.1009
0.1783	4.1009
0.1784	4.1009
0.1785	4.1009
0.1786	4.1009
0.1787	4.1009
0.1788	4.1009
0.1789	4.1009
0.179	4.1009
0.1791	4.1009
0.1792	4.1009
0.1793	4.1009
0.1794	4.1009
0.1795	4.1009
0.1796	4.1009
0.1797	4.1009
0.1798	4.1009
0.1799	4.1009
0.18	4.1009
0.18	4.1009
0.18	4.1009
0.1801	4.1009
0.1802	4.1009
0.1803	4.1009
0.1804	4.1009
0.1805	4.1009
0.1806	4.1009
0.1807	4.1009
0.1808	4.1009
0.1809	4.1009
0.181	4.1009
0.1811	4.1009
0.1812	4.1009
0.1813	4.1009
0.1814	4.1009
0.1815	4.1009
0.1816	4.1009
0.1817	4.1009
0.1818	4.1009
0.1819	4.1009
0.182	4.1009
0.1821	4.1009
0.1822	4.1009
0.1823	4.1009
0.1824	4.1009
0.1825	4.1009
0.1826	4.1009
0.1827	4.1009
0.1828	4.1009
0.1829	4.1009
0.183	4.1009
0.1831	4.1009
0.1832	4.1009
0.1833	4.1009
0.1834	4.1009
0.1835	4.1009
0.1836	4.1009
0.1837	4.1009
0.1838	4.1009
0.1839	4.1009
0.184	4.1009
0.1841	4.1009
0.1842	4.1009
0.1843	4.1009
0.1844	4.1009
0.1845	4.1009
0.1846	4.1009
0.1847	4.1009
0.1848	4.1009
0.1849	4.1009
0.185	4.1009
0.1851	4.1009
0.1852	4.1009
0.1853	4.1009
0.1854	4.1009
0.1855	4.1009
0.1856	4.1009
0.1857	4.1009
0.1858	4.1009
0.1859	4.1009
0.186	4.1009
0.1861	4.1009
0.1862	4.1009
0.1863	4.1009
0.1864	4.1009
0.1865	4.1009
0.1866	4.1009
0.1867	4.1009
0.1868	4.1009
0.1869	4.1009
0.187	4.1009
0.1871	4.1009
0.1872	4.1009
0.1873	4.1009
0.1874	4.1009
0.1875	4.1009
0.1876	4.1009
0.1877	4.1009
0.1878	4.1009
0.1879	4.1009
0.188	4.1009
0.1881	4.1009
0.1882	4.1009
0.1883	4.1009
0.1884	4.1009
0.1885	4.1009
0.1886	4.1009
0.1887	4.1009
0.1888	4.1009
0.1889	4.1009
0.189	4.1009
0.1891	4.1009
0.1892	4.1009
0.1893	4.1009
0.1894	4.1009
0.1895	4.1009
0.1896	4.1009
0.1897	4.1009
0.1898	4.1009
0.1899	4.1009
0.19	4.1009
0.1901	4.1009
0.1902	4.1009
0.1903	4.1009
0.1904	4.1009
0.1905	4.1009
0.1906	4.1009
0.1907	4.1009
0.1908	4.1009
0.1909	4.1009
0.191	4.1009
0.1911	4.1009
0.1912	4.1009
0.1913	4.1009
0.1914	4.1009
0.1915	4.1009
0.1916	4.1009
0.1917	4.1009
0.1918	4.1009
0.1919	4.1009
0.192	4.1009
0.1921	4.1009
0.1922	4.1009
0.1923	4.1009
0.1924	4.1009
0.1925	4.1009
0.1926	4.1009
0.1927	4.1009
0.1928	4.1009
0.1929	4.1009
0.193	4.1009
0.1931	4.1009
0.1932	4.1009
0.1933	4.1009
0.1934	4.1009
0.1935	4.1009
0.1936	4.1009
0.1937	4.1009
0.1938	4.1009
0.1939	4.1009
0.194	4.1009
0.1941	4.1009
0.1942	4.1009
0.1943	4.1009
0.1944	4.1009
0.1945	4.1009
0.1946	4.1009
0.1947	4.1009
0.1948	4.1009
0.1949	4.1009
0.195	4.1009
0.1951	4.1009
0.1952	4.1009
0.1953	4.1009
0.1954	4.1009
0.1955	4.1009
0.1956	4.1009
0.1957	4.1009
0.1958	4.1009
0.1959	4.1009
0.196	4.1009
0.1961	4.1009
0.1962	4.1009
0.1963	4.1009
0.1964	4.1009
0.1965	4.1009
0.1966	4.1009
0.1967	4.1009
0.1968	4.1009
0.1969	4.1009
0.197	4.1009
0.1971	4.1009
0.1972	4.1009
0.1973	4.1009
0.1974	4.1009
0.1975	4.1009
0.1976	4.1009
0.1977	4.1009
0.1978	4.1009
0.1979	4.1009
0.198	4.1009
0.1981	4.1009
0.1982	4.1009
0.1983	4.1009
0.1984	4.1009
0.1985	4.1009
0.1986	4.1009
0.1987	4.1009
0.1988	4.1009
0.1989	4.1009
0.199	4.1009
[truncated: 248,338 more rows]
