# Supplementary material for: Code and data from an ADALINE network trained with the RTRL and LMS algorithms for an MPPT controller in a photovoltaic system
Source: Data Brief. 2020 Sep 8;32:106296. doi: 10.1016/j.dib.2020.106296 (PMC7495059; doi:10.1016/j.dib.2020.106296)
Supplement: Supplementary file 3 [file mmc3.zip › Data/Computational_Tests/RTRL_Case1.csv]

Time (sec)	RTRL Power (W)
0	-1.279E-13
3.1554E-30	-1.279E-13
6.3109E-30	-1.279E-13
1.3878E-21	-1.279E-13
1.3878E-21	-1.279E-13
2.7756E-21	-1.279E-13
9.7145E-21	-1.279E-13
4.4409E-20	-1.279E-13
2.1788E-19	-1.279E-13
1.0852E-18	-1.279E-13
5.4221E-18	-1.279E-13
2.7106E-17	-1.279E-13
1.3553E-16	-1.279E-13
6.7763E-16	-1.279E-13
3.3881E-15	-1.279E-13
1.6941E-14	-1.279E-13
8.4703E-14	-1.279E-13
4.2352E-13	-1.279E-13
2.1176E-12	-1.279E-13
1.0588E-11	-1.7053E-13
5.294E-11	-1.1298E-12
2.647E-10	-2.5324E-11
1.3235E-09	-6.3068E-10
6.6174E-09	-1.5764E-08
3.3087E-08	-3.9409E-07
1.6544E-07	-9.8496E-06
8.2718E-07	-0.00024591
4.1359E-06	-0.0061064
8.818E-06	-0.027521
1.6267E-05	-0.092306
2.5E-05	-0.21422
2.5E-05	-0.21422
3.8309E-05	-0.48875
4.496E-05	-0.66333
4.496E-05	-0.66333
4.496E-05	-0.66333
4.496E-05	-0.66333
4.496E-05	-0.66333
4.496E-05	-0.66333
4.496E-05	-0.66333
4.496E-05	-0.66333
4.496E-05	-0.66333
4.496E-05	-0.66333
4.496E-05	-0.66333
4.496E-05	-0.66333
4.496E-05	-0.66333
4.496E-05	-0.66333
4.496E-05	-0.66333
4.496E-05	-0.66333
4.496E-05	-0.66333
4.4961E-05	-0.66335
4.4963E-05	-0.66342
4.4977E-05	-0.66379
4.5043E-05	-0.66565
4.5374E-05	-0.67496
4.7028E-05	-0.72238
5E-05	-0.81104
5E-05	-0.81104
5E-05	-0.81104
5.2972E-05	-0.90405
6.7832E-05	-1.4293
7.5E-05	-1.7157
9.501E-05	-2.607
9.501E-05	-2.607
9.501E-05	-2.607
9.501E-05	-2.607
9.501E-05	-2.607
9.501E-05	-2.607
9.501E-05	-2.607
9.501E-05	-2.607
9.501E-05	-2.607
9.501E-05	-2.607
9.501E-05	-2.607
9.501E-05	-2.607
9.501E-05	-2.607
9.501E-05	-2.607
9.501E-05	-2.607
9.501E-05	-2.607
9.501E-05	-2.607
9.5011E-05	-2.607
9.5017E-05	-2.6073
9.5043E-05	-2.6086
9.5175E-05	-2.6149
9.5837E-05	-2.6464
9.9146E-05	-2.8061
0.0001	-2.8477
0.0001	-2.8477
0.0001	-2.8477
0.00010085	-2.8895
0.00010512	-3.1011
0.000125	-4.129
0.00014501	-5.2089
0.00014501	-5.2089
0.00014501	-5.2089
0.00015	-5.4816
0.00015	-5.4816
0.00015	-5.4816
0.00015499	-5.7543
0.000175	-6.8362
0.00019501	-7.8771
0.00019501	-7.8771
0.00019501	-7.8771
0.00019501	-7.8771
0.00019501	-7.8771
0.00019501	-7.8771
0.00019501	-7.8771
0.00019501	-7.8771
0.00019501	-7.8771
0.00019501	-7.8771
0.00019501	-7.8771
0.00019501	-7.8771
0.00019501	-7.8771
0.00019501	-7.8771
0.00019501	-7.8771
0.00019501	-7.8771
0.00019501	-7.8772
0.00019501	-7.8773
0.00019502	-7.8778
0.00019508	-7.8805
0.00019534	-7.8939
0.00019666	-7.9606
0.0002	-8.1275
0.0002	-8.1275
0.0002	-8.1275
0.00020334	-8.2922
0.00022001	-9.0794
0.000225	-9.3019
0.00024501	-10.124
0.00024501	-10.124
0.00024501	-10.124
0.00025	-10.31
0.00025	-10.31
0.00025	-10.31
0.00025499	-10.488
0.000275	-11.114
0.00029501	-11.587
0.00029501	-11.587
0.00029501	-11.587
0.0003	-11.679
0.0003	-11.679
0.0003	-11.679
0.00030499	-11.761
0.000325	-11.981
0.00034504	-12.016
0.00034504	-12.016
0.00034504	-12.016
0.00034504	-12.016
0.00034504	-12.016
0.00034504	-12.016
0.00034504	-12.016
0.00034504	-12.016
0.00034504	-12.016
0.00034504	-12.016
0.00034504	-12.016
0.00034504	-12.016
0.00034504	-12.016
0.00034504	-12.016
0.00034504	-12.016
0.00034504	-12.016
0.00034505	-12.016
0.00034505	-12.016
0.00034507	-12.016
0.00034518	-12.016
0.00034571	-12.014
0.00034835	-12.004
0.00035	-11.996
0.00035	-11.996
0.00035	-11.996
0.00035165	-11.986
0.00035988	-11.919
0.000375	-11.71
0.00038153	-11.585
0.00038153	-11.585
0.00039501	-11.262
0.00039501	-11.262
0.00039501	-11.262
0.00039501	-11.262
0.00039501	-11.262
0.00039501	-11.262
0.00039501	-11.262
0.00039501	-11.262
0.00039501	-11.262
0.00039501	-11.262
0.00039501	-11.262
0.00039501	-11.262
0.00039501	-11.262
0.00039501	-11.262
0.00039501	-11.262
0.00039501	-11.262
0.00039502	-11.262
0.00039502	-11.262
0.00039504	-11.261
0.00039515	-11.258
0.00039568	-11.244
0.00039832	-11.175
0.0004	-11.133
0.0004	-11.133
0.0004	-11.133
0.00040168	-11.092
0.00041006	-10.865
0.000425	-10.376
0.000445	-9.5536
0.000445	-9.5536
0.000445	-9.5536
0.000445	-9.5536
0.000445	-9.5536
0.000445	-9.5536
0.000445	-9.5536
0.000445	-9.5536
0.000445	-9.5536
0.000445	-9.5536
0.000445	-9.5536
0.000445	-9.5536
0.000445	-9.5536
0.000445	-9.5536
0.000445	-9.5536
0.000445	-9.5536
0.000445	-9.5535
0.00044501	-9.5533
0.00044503	-9.5524
0.00044513	-9.5475
0.00044566	-9.5233
0.00044831	-9.4053
0.00045	-9.3323
0.00045	-9.3323
0.00045	-9.3323
0.00045169	-9.2596
0.00046015	-8.8758
0.000475	-8.1201
0.00049502	-6.9394
0.00049502	-6.9394
0.00049502	-6.9394
0.0005	-6.6316
0.0005	-6.6316
0.0005	-6.6316
0.00050498	-6.3269
0.000525	-4.9881
0.00054502	-3.4697
0.00054502	-3.4697
0.00054502	-3.4697
0.00054502	-3.4697
0.00055	-3.0795
0.00055	-3.0795
0.00055	-3.0795
0.00055498	-2.6936
0.000575	-1.0335
0.00059504	0.79837
0.00059504	0.79837
0.00059504	0.79837
0.0006	1.2619
0.0006	1.2619
0.0006	1.2619
0.00060496	1.7199
0.000625	3.6719
0.00064502	5.7775
0.00064502	5.7775
0.00064502	5.7775
0.00064502	5.7775
0.00064502	5.7775
0.00064502	5.7775
0.00064502	5.7775
0.00064502	5.7775
0.00064502	5.7775
0.00064502	5.7775
0.00064502	5.7775
0.00064502	5.7775
0.00064502	5.7775
0.00064502	5.7775
0.00064502	5.7775
0.00064502	5.7776
0.00064503	5.7778
0.00064503	5.7787
0.00064508	5.7833
0.00064529	5.8063
0.00064635	5.9209
0.00065	6.308
0.00065	6.308
0.00065	6.308
0.00065365	6.6913
0.00067191	8.6791
0.000675	9.0267
0.00069043	10.812
0.00069503	11.359
0.00069503	11.359
0.00069503	11.359
0.00069503	11.359
0.00069503	11.359
0.00069503	11.359
0.00069503	11.359
0.00069503	11.359
0.00069503	11.359
0.00069503	11.359
0.00069503	11.359
0.00069503	11.359
0.00069503	11.359
0.00069503	11.359
0.00069503	11.359
0.00069503	11.359
0.00069504	11.359
0.00069504	11.36
0.00069509	11.365
0.0006953	11.39
0.00069636	11.516
0.0007	11.94
0.0007	11.94
0.0007	11.94
0.00070364	12.359
0.00072186	14.514
0.000725	14.895
0.0007407	16.84
0.00074505	17.39
0.00074505	17.39
0.00074505	17.39
0.00074505	17.39
0.00074505	17.39
0.00074505	17.39
0.00074505	17.39
0.00074505	17.39
0.00074505	17.39
0.00074505	17.39
0.00074505	17.39
0.00074505	17.39
0.00074505	17.39
0.00074505	17.39
0.00074505	17.39
0.00074505	17.39
0.00074505	17.39
0.00074505	17.39
0.00074506	17.391
0.0007451	17.397
0.00074531	17.424
0.00074637	17.557
0.00075	18.004
0.00075	18.004
0.00075	18.004
0.00075363	18.446
0.00077176	20.697
0.000775	21.107
0.0007912	23.184
0.00079505	23.683
0.00079505	23.683
0.00079505	23.683
0.00079505	23.683
0.00079505	23.683
0.00079505	23.683
0.00079505	23.683
0.00079505	23.683
0.00079505	23.683
0.00079505	23.683
0.00079505	23.683
0.00079505	23.683
0.00079505	23.683
0.00079505	23.683
0.00079505	23.683
0.00079505	23.683
0.00079505	23.683
0.00079506	23.684
0.0007951	23.69
0.00079531	23.717
0.00079637	23.854
0.0008	24.312
0.0008	24.312
0.0008	24.312
0.00080363	24.762
0.00082176	27.042
0.000825	27.454
0.0008412	29.526
0.00084504	30.02
0.00084504	30.02
0.00084504	30.02
0.00084504	30.02
0.00084504	30.02
0.00084504	30.02
0.00084504	30.02
0.00084504	30.02
0.00084504	30.02
0.00084504	30.02
0.00084504	30.02
0.00084504	30.02
0.00084504	30.02
0.00084504	30.02
0.00084504	30.02
0.00084504	30.02
0.00084505	30.02
0.00084505	30.021
0.0008451	30.027
0.00084531	30.054
0.00084637	30.189
0.00085	30.641
0.00085	30.641
0.00085	30.641
0.00085363	31.085
0.00087179	33.311
0.000875	33.705
0.00089103	35.673
0.00089501	36.16
0.00089501	36.16
0.00089501	36.16
0.00089501	36.16
0.00089501	36.16
0.00089501	36.16
0.00089501	36.16
0.00089501	36.16
0.00089501	36.16
0.00089501	36.16
0.00089501	36.16
0.00089501	36.16
0.00089501	36.16
0.00089501	36.16
0.00089501	36.16
0.00089501	36.16
0.00089501	36.161
0.00089502	36.162
0.00089506	36.167
0.00089527	36.193
0.00089633	36.321
0.0009	36.754
0.0009	36.754
0.0009	36.754
0.00090367	37.176
0.00092201	39.277
0.000925	39.617
0.00093994	41.304
0.000945	41.869
0.000945	41.869
0.000945	41.869
0.000945	41.869
0.000945	41.869
0.000945	41.869
0.000945	41.869
0.000945	41.869
0.000945	41.869
0.000945	41.869
0.000945	41.869
0.000945	41.869
0.000945	41.869
0.000945	41.869
0.000945	41.869
0.000945	41.869
0.000945	41.87
0.00094501	41.87
0.00094505	41.875
0.00094526	41.899
0.00094632	42.015
0.00095	42.407
0.00095	42.407
0.00095	42.407
0.00095368	42.788
0.00097207	44.664
0.000975	44.958
0.00098966	46.405
0.00099497	46.919
0.00099497	46.919
0.00099497	46.919
0.001	47.383
0.001	47.383
0.001	47.383
0.001005	47.825
0.001025	49.524
0.001045	51.13
0.001045	51.13
0.001045	51.13
0.00105	51.501
0.00105	51.501
0.00105	51.501
0.001055	51.848
0.001075	53.164
0.001095	54.372
0.001095	54.372
0.001095	54.372
0.0011	54.64
0.0011	54.64
0.0011	54.64
0.001105	54.884
0.001125	55.79
0.001145	56.584
0.001145	56.584
0.001145	56.584
0.00115	56.748
0.00115	56.748
0.00115	56.748
0.001155	56.888
0.001175	57.383
0.001195	57.776
0.001195	57.776
0.001195	57.776
0.0012	57.841
0.0012	57.841
0.0012	57.841
0.001205	57.883
0.001225	57.997
0.001245	58.028
0.001245	58.028
0.001245	58.028
0.00125	58.006
0.00125	58.006
0.00125	58.006
0.001255	57.962
0.001275	57.748
0.001295	57.479
0.001295	57.479
0.001295	57.479
0.001295	57.479
0.001295	57.479
0.001295	57.479
0.001295	57.479
0.001295	57.479
0.001295	57.479
0.001295	57.479
0.001295	57.479
0.001295	57.479
0.001295	57.479
0.001295	57.479
0.001295	57.479
0.001295	57.479
0.001295	57.479
0.001295	57.479
0.0012951	57.478
0.0012955	57.471
0.0012976	57.435
0.0013	57.386
0.0013	57.386
0.0013	57.386
0.0013024	57.333
0.0013142	57.06
0.001325	56.802
0.001345	56.31
0.001345	56.31
0.001345	56.31
0.001345	56.31
0.001345	56.31
0.001345	56.31
0.001345	56.31
0.001345	56.31
0.001345	56.31
0.001345	56.31
0.001345	56.31
0.001345	56.31
0.001345	56.31
0.001345	56.31
0.001345	56.31
0.001345	56.31
0.001345	56.31
0.001345	56.309
0.0013451	56.307
0.0013455	56.297
0.0013477	56.239
0.00135	56.167
0.00135	56.167
0.00135	56.167
0.0013523	56.09
0.0013641	55.711
0.001375	55.359
0.001395	54.731
0.001395	54.731
0.001395	54.731
0.001395	54.731
0.001395	54.731
0.001395	54.731
0.001395	54.731
0.001395	54.731
0.001395	54.731
0.001395	54.731
0.001395	54.731
0.001395	54.731
0.001395	54.731
0.001395	54.731
0.001395	54.731
0.001395	54.731
0.001395	54.731
0.001395	54.73
0.0013951	54.728
0.0013955	54.714
0.0013977	54.644
0.0014	54.558
0.0014	54.558
0.0014	54.558
0.0014023	54.469
0.0014141	54.031
0.001425	53.637
0.001445	52.957
0.001445	52.957
0.001445	52.957
0.001445	52.957
0.001445	52.957
0.001445	52.957
0.001445	52.957
0.001445	52.957
0.001445	52.957
0.001445	52.957
0.001445	52.957
0.001445	52.957
0.001445	52.957
0.001445	52.957
0.001445	52.957
0.001445	52.957
0.001445	52.957
0.001445	52.957
0.0014451	52.954
0.0014455	52.94
0.0014477	52.866
0.00145	52.777
0.00145	52.777
0.00145	52.777
0.0014523	52.684
0.001464	52.238
0.001475	51.845
0.001495	51.195
0.001495	51.195
0.001495	51.195
0.001495	51.195
0.001495	51.195
0.001495	51.195
0.001495	51.195
0.001495	51.195
0.001495	51.195
0.001495	51.195
0.001495	51.195
0.001495	51.195
0.001495	51.195
0.001495	51.195
0.001495	51.195
0.001495	51.195
0.001495	51.195
0.001495	51.194
0.0014951	51.192
0.0014955	51.179
0.0014977	51.11
0.0015	51.026
0.0015	51.026
0.0015	51.026
0.0015023	50.939
0.0015141	50.527
0.001525	50.177
0.001545	49.624
0.001545	49.624
0.001545	49.624
0.001545	49.624
0.001545	49.624
0.001545	49.624
0.001545	49.624
0.001545	49.624
0.001545	49.624
0.001545	49.624
0.001545	49.624
0.001545	49.624
0.001545	49.624
0.001545	49.624
0.001545	49.624
0.001545	49.624
0.001545	49.624
0.001545	49.624
0.0015451	49.622
0.0015455	49.611
0.0015477	49.554
0.00155	49.484
0.00155	49.484
0.00155	49.484
0.0015523	49.41
0.001564	49.07
0.001575	48.793
0.001595	48.391
0.001595	48.391
0.001595	48.391
0.001595	48.391
0.001595	48.391
0.001595	48.391
0.001595	48.391
0.001595	48.391
0.001595	48.391
0.001595	48.391
0.001595	48.391
0.001595	48.391
0.001595	48.391
0.001595	48.391
0.001595	48.391
0.001595	48.391
0.001595	48.391
0.0015951	48.391
0.0015951	48.389
0.0015956	48.382
0.0015977	48.342
0.0016	48.291
0.0016	48.291
0.0016	48.291
0.0016023	48.236
0.0016139	47.996
0.001625	47.813
0.001645	47.597
0.001645	47.597
0.001645	47.597
0.001645	47.597
0.001645	47.597
0.001645	47.597
0.001645	47.597
0.001645	47.597
0.001645	47.597
0.001645	47.597
0.001645	47.597
0.001645	47.597
0.001645	47.597
0.001645	47.597
0.001645	47.597
0.001645	47.597
0.001645	47.597
0.001645	47.597
0.001645	47.596
0.0016451	47.596
0.0016455	47.593
0.0016477	47.573
0.00165	47.543
0.00165	47.543
0.00165	47.543
0.0016523	47.51
0.0016641	47.38
0.001675	47.307
0.001695	47.289
0.001695	47.289
0.001695	47.289
0.001695	47.289
0.001695	47.289
0.001695	47.289
0.001695	47.289
0.001695	47.289
0.001695	47.289
0.001695	47.289
0.001695	47.289
0.001695	47.289
0.001695	47.289
0.001695	47.289
0.001695	47.289
0.001695	47.289
0.001695	47.289
0.001695	47.289
0.0016951	47.289
0.0016955	47.29
0.0016976	47.291
0.0017	47.285
0.0017	47.285
0.0017	47.285
0.0017024	47.276
0.0017141	47.262
0.001725	47.296
0.001745	47.474
0.001745	47.474
0.001745	47.474
0.001745	47.474
0.001745	47.474
0.001745	47.474
0.001745	47.474
0.001745	47.474
0.001745	47.474
0.001745	47.474
0.001745	47.474
0.001745	47.474
0.001745	47.474
0.001745	47.474
0.001745	47.474
0.001745	47.474
0.001745	47.474
0.001745	47.474
0.0017451	47.475
0.0017455	47.48
0.0017476	47.502
0.00175	47.518
0.00175	47.518
0.00175	47.518
0.0017524	47.531
0.0017641	47.629
0.001775	47.764
0.001795	48.122
0.001795	48.122
0.001795	48.122
0.001795	48.122
0.001795	48.122
0.001795	48.122
0.001795	48.122
0.001795	48.122
0.001795	48.122
0.001795	48.122
0.001795	48.122
0.001795	48.122
0.001795	48.122
0.001795	48.122
0.001795	48.122
0.001795	48.122
0.001795	48.122
0.0017951	48.122
0.0017951	48.124
0.0017956	48.133
0.0017977	48.173
0.0018	48.209
0.0018	48.209
0.0018	48.209
0.0018023	48.242
0.0018139	48.435
0.001825	48.664
0.0018451	49.177
0.0018451	49.177
0.0018451	49.177
0.0018451	49.177
0.0018451	49.177
0.0018451	49.177
0.0018451	49.177
0.0018451	49.177
0.0018451	49.177
0.0018451	49.177
0.0018451	49.177
0.0018451	49.177
0.0018451	49.177
0.0018451	49.177
0.0018451	49.177
0.0018451	49.177
0.0018451	49.177
0.0018451	49.178
0.0018452	49.18
0.0018456	49.192
0.0018477	49.248
0.00185	49.301
0.00185	49.301
0.00185	49.301
0.0018523	49.35
0.0018638	49.624
0.001875	49.929
0.001895	50.567
0.0018951	50.567
0.0018951	50.567
0.0018951	50.567
0.0018951	50.567
0.0018951	50.567
0.0018951	50.567
0.0018951	50.567
0.0018951	50.567
0.0018951	50.567
0.0018951	50.567
0.0018951	50.567
0.0018951	50.567
0.0018951	50.567
0.0018951	50.567
0.0018951	50.567
0.0018951	50.567
0.0018951	50.567
0.0018952	50.57
0.0018956	50.585
0.0018977	50.653
0.0019	50.719
0.0019	50.719
0.0019	50.719
0.0019023	50.782
0.0019138	51.118
0.001925	51.479
0.0019451	52.206
0.0019451	52.206
0.0019451	52.206
0.0019451	52.206
0.0019451	52.206
0.0019451	52.206
0.0019451	52.206
0.0019451	52.206
0.0019451	52.206
0.0019451	52.206
0.0019451	52.206
0.0019451	52.206
0.0019451	52.206
0.0019451	52.206
0.0019451	52.206
0.0019451	52.206
0.0019451	52.207
0.0019451	52.207
0.0019452	52.211
0.0019456	52.227
0.0019477	52.303
0.00195	52.379
0.00195	52.379
0.00195	52.379
0.0019523	52.45
0.0019638	52.829
0.001975	53.227
0.001995	54.008
0.0019951	54.008
0.0019951	54.008
0.002	54.191
0.002	54.191
0.002	54.191
0.0020049	54.357
0.002025	55.082
0.002045	55.88
0.002045	55.88
0.002045	55.88
0.00205	56.067
0.00205	56.067
0.00205	56.067
0.002055	56.235
0.002075	56.956
0.002095	57.737
0.002095	57.737
0.002095	57.737
0.0021	57.918
0.0021	57.918
0.0021	57.918
0.002105	58.08
0.002125	58.765
0.002145	59.497
0.002145	59.497
0.002145	59.497
0.00215	59.665
0.00215	59.665
0.00215	59.665
0.002155	59.813
0.002175	60.433
0.002195	61.09
0.002195	61.09
0.002195	61.09
0.0022	61.238
0.0022	61.238
0.0022	61.238
0.002205	61.366
0.002225	61.897
0.002245	62.459
0.002245	62.459
0.002245	62.459
0.00225	62.581
0.00225	62.581
0.00225	62.581
0.002255	62.684
0.002275	63.111
0.002295	63.564
0.002295	63.564
0.002295	63.564
0.0023	63.659
0.0023	63.659
0.0023	63.659
0.002305	63.733
0.002325	64.047
0.002345	64.384
0.002345	64.384
0.002345	64.384
0.00235	64.449
0.00235	64.449
0.00235	64.449
0.002355	64.494
0.002375	64.691
0.002395	64.913
0.002395	64.913
0.002395	64.913
0.0024	64.949
0.0024	64.949
0.0024	64.949
0.002405	64.966
0.002425	65.05
0.002445	65.162
0.002445	65.162
0.002445	65.162
0.00245	65.172
0.00245	65.172
0.00245	65.172
0.002455	65.162
0.002475	65.143
0.002495	65.159
0.002495	65.159
0.002495	65.159
0.0025	65.145
0.0025	65.145
0.0025	65.145
0.002505	65.112
0.002525	65.007
0.002545	64.943
0.002545	64.943
0.002545	64.943
0.002545	64.943
0.002545	64.943
0.002545	64.943
0.002545	64.943
0.002545	64.943
0.002545	64.943
0.002545	64.943
0.002545	64.943
0.002545	64.943
0.002545	64.943
0.002545	64.943
0.002545	64.943
0.002545	64.943
0.002545	64.943
0.002545	64.943
0.0025452	64.942
0.0025461	64.939
0.00255	64.91
0.00255	64.91
0.00255	64.91
0.0025539	64.87
0.002575	64.685
0.002595	64.562
0.002595	64.562
0.002595	64.562
0.002595	64.562
0.002595	64.562
0.002595	64.562
0.002595	64.562
0.002595	64.562
0.002595	64.562
0.002595	64.562
0.002595	64.562
0.002595	64.562
0.002595	64.562
0.002595	64.562
0.002595	64.562
0.002595	64.562
0.002595	64.562
0.002595	64.562
0.0025952	64.561
0.0025961	64.556
0.0026	64.516
0.0026	64.516
0.0026	64.516
0.0026039	64.465
0.002625	64.231
0.002645	64.07
0.002645	64.07
0.002645	64.07
0.002645	64.07
0.002645	64.07
0.002645	64.07
0.002645	64.07
0.002645	64.07
0.002645	64.07
0.002645	64.07
0.002645	64.07
0.002645	64.07
0.002645	64.07
0.002645	64.07
0.002645	64.07
0.002645	64.07
0.002645	64.07
0.002645	64.07
0.0026452	64.068
0.0026461	64.062
0.00265	64.016
0.00265	64.016
0.00265	64.016
0.0026539	63.959
0.002675	63.698
0.002695	63.521
0.002695	63.521
0.002695	63.521
0.002695	63.521
0.002695	63.521
0.002695	63.521
0.002695	63.521
0.002695	63.521
0.002695	63.521
0.002695	63.521
0.002695	63.521
0.002695	63.521
0.002695	63.521
0.002695	63.521
0.002695	63.521
0.002695	63.521
0.002695	63.521
0.002695	63.521
0.0026952	63.52
0.0026961	63.513
0.0027	63.465
0.0027	63.465
0.0027	63.465
0.0027039	63.406
0.002725	63.141
0.002745	62.968
0.002745	62.968
0.002745	62.968
0.002745	62.968
0.002745	62.968
0.002745	62.968
0.002745	62.968
0.002745	62.968
0.002745	62.968
0.002745	62.968
0.002745	62.968
0.002745	62.968
0.002745	62.968
0.002745	62.968
0.002745	62.968
0.002745	62.968
0.002745	62.968
0.002745	62.967
0.0027452	62.966
0.0027461	62.959
0.00275	62.913
0.00275	62.913
0.00275	62.913
0.0027539	62.856
0.002775	62.606
0.002795	62.455
0.002795	62.455
0.002795	62.455
0.002795	62.455
0.002795	62.455
0.002795	62.455
0.002795	62.455
0.002795	62.455
0.002795	62.455
0.002795	62.455
0.002795	62.455
0.002795	62.455
0.002795	62.455
0.002795	62.455
0.002795	62.455
0.002795	62.455
0.002795	62.455
0.0027951	62.454
0.0027952	62.453
0.0027961	62.448
0.0028	62.406
0.0028	62.406
0.0028	62.406
0.0028039	62.354
0.002825	62.136
0.002845	62.019
0.002845	62.019
0.002845	62.019
0.002845	62.019
0.002845	62.019
0.002845	62.019
0.002845	62.019
0.002845	62.019
0.002845	62.019
0.002845	62.019
0.002845	62.019
0.002845	62.019
0.002845	62.019
0.002845	62.019
0.002845	62.019
0.002845	62.019
0.002845	62.019
0.0028451	62.019
0.0028452	62.018
0.0028461	62.014
0.00285	61.981
0.00285	61.981
0.00285	61.981
0.0028539	61.936
0.002875	61.76
0.002895	61.688
0.002895	61.688
0.002895	61.688
0.002895	61.688
0.002895	61.688
0.002895	61.688
0.002895	61.688
0.002895	61.688
0.002895	61.688
0.002895	61.688
0.002895	61.688
0.002895	61.688
0.002895	61.688
0.002895	61.688
0.002895	61.688
0.002895	61.688
0.002895	61.688
0.0028951	61.688
0.0028952	61.688
0.0028961	61.686
0.0029	61.661
0.0029	61.661
0.0029	61.661
0.0029039	61.626
0.002925	61.5
0.002945	61.478
0.002945	61.478
0.002945	61.478
0.002945	61.478
0.002945	61.478
0.002945	61.478
0.002945	61.478
0.002945	61.478
0.002945	61.478
0.002945	61.478
0.002945	61.478
0.002945	61.478
0.002945	61.478
0.002945	61.478
0.002945	61.478
0.002945	61.478
0.002945	61.478
0.002945	61.478
0.0029452	61.479
0.0029461	61.479
0.00295	61.464
0.00295	61.464
0.00295	61.464
0.0029539	61.438
0.002975	61.366
0.002995	61.395
0.002995	61.395
0.002995	61.395
0.002995	61.395
0.002995	61.395
0.002995	61.395
0.002995	61.395
0.002995	61.395
0.002995	61.395
0.002995	61.395
0.002995	61.395
0.002995	61.395
0.002995	61.395
0.002995	61.395
0.002995	61.395
0.002995	61.395
0.002995	61.395
0.002995	61.395
0.0029952	61.395
0.0029961	61.398
0.003	61.393
0.003	61.393
0.003	61.393
0.0030039	61.377
0.003025	61.357
0.003045	61.434
0.003045	61.434
0.003045	61.434
0.003045	61.434
0.003045	61.434
0.003045	61.434
0.003045	61.434
0.003045	61.434
0.003045	61.434
0.003045	61.434
0.003045	61.434
0.003045	61.434
0.003045	61.434
0.003045	61.434
0.003045	61.434
0.003045	61.434
0.003045	61.434
0.003045	61.434
0.0030452	61.435
0.0030461	61.439
0.00305	61.444
0.00305	61.444
0.00305	61.444
0.0030539	61.437
0.003075	61.465
0.003095	61.585
0.003095	61.585
0.003095	61.585
0.003095	61.585
0.003095	61.585
0.003095	61.585
0.003095	61.585
0.003095	61.585
0.003095	61.585
0.003095	61.585
0.003095	61.585
0.003095	61.585
0.003095	61.585
0.003095	61.585
0.003095	61.585
0.003095	61.585
0.003095	61.585
0.003095	61.585
0.0030952	61.586
0.0030961	61.592
0.0031	61.605
0.0031	61.605
0.0031	61.605
0.0031039	61.606
0.003125	61.675
0.003145	61.83
0.003145	61.83
0.003145	61.83
0.003145	61.83
0.003145	61.83
0.003145	61.83
0.003145	61.83
0.003145	61.83
0.003145	61.83
0.003145	61.83
0.003145	61.83
0.003145	61.83
0.003145	61.83
0.003145	61.83
0.003145	61.83
0.003145	61.83
0.003145	61.83
0.003145	61.83
0.0031452	61.832
0.0031461	61.839
0.00315	61.858
0.00315	61.858
0.00315	61.858
0.0031539	61.866
0.003175	61.967
0.003195	62.148
0.003195	62.148
0.003195	62.148
0.003195	62.148
0.003195	62.148
0.003195	62.148
0.003195	62.148
0.003195	62.148
0.003195	62.148
0.003195	62.148
0.003195	62.148
0.003195	62.148
0.003195	62.148
0.003195	62.148
0.003195	62.148
0.003195	62.148
0.003195	62.148
0.003195	62.149
0.0031952	62.151
0.0031961	62.159
0.0032	62.183
0.0032	62.183
0.0032	62.183
0.0032039	62.195
0.003225	62.318
0.003245	62.516
0.003245	62.516
0.003245	62.516
0.003245	62.516
0.003245	62.516
0.003245	62.516
0.003245	62.516
0.003245	62.516
0.003245	62.516
0.003245	62.516
0.003245	62.516
0.003245	62.516
0.003245	62.516
0.003245	62.516
0.003245	62.516
0.003245	62.516
0.003245	62.517
0.003245	62.517
0.0032452	62.519
0.0032461	62.528
0.00325	62.555
0.00325	62.555
0.00325	62.555
0.0032539	62.57
0.003275	62.704
0.003295	62.91
0.003295	62.91
0.003295	62.91
0.003295	62.91
0.003295	62.91
0.003295	62.91
0.003295	62.91
0.003295	62.91
0.003295	62.91
0.003295	62.91
0.003295	62.91
0.003295	62.91
0.003295	62.91
0.003295	62.91
0.003295	62.91
0.003295	62.91
0.003295	62.911
0.003295	62.911
0.0032952	62.913
0.0032961	62.922
0.0033	62.95
0.0033	62.95
0.0033	62.95
0.0033039	62.966
0.003325	63.103
0.003345	63.307
0.003345	63.307
0.003345	63.307
0.003345	63.307
0.003345	63.307
0.003345	63.307
0.003345	63.307
0.003345	63.307
0.003345	63.307
0.003345	63.307
0.003345	63.307
0.003345	63.307
0.003345	63.307
0.003345	63.307
0.003345	63.307
0.003345	63.307
0.003345	63.307
0.003345	63.308
0.0033452	63.31
0.0033461	63.319
0.00335	63.346
0.00335	63.346
0.00335	63.346
0.0033539	63.361
0.003375	63.491
0.003395	63.686
0.003395	63.686
0.003395	63.686
0.003395	63.686
0.003395	63.686
0.003395	63.686
0.003395	63.686
0.003395	63.686
0.003395	63.686
0.003395	63.686
0.003395	63.686
0.003395	63.686
0.003395	63.686
0.003395	63.686
0.003395	63.686
0.003395	63.686
0.003395	63.686
0.003395	63.687
0.0033952	63.689
0.0033961	63.697
0.0034	63.722
0.0034	63.722
0.0034	63.722
0.0034039	63.735
0.003425	63.851
0.003445	64.029
0.003445	64.029
0.003445	64.029
0.003445	64.029
0.003445	64.029
0.003445	64.029
0.003445	64.029
0.003445	64.029
0.003445	64.029
0.003445	64.029
0.003445	64.029
0.003445	64.029
0.003445	64.029
0.003445	64.029
0.003445	64.029
0.003445	64.029
0.003445	64.03
0.003445	64.03
0.0034452	64.032
0.0034461	64.04
0.00345	64.061
0.00345	64.061
0.00345	64.061
0.0034539	64.07
0.003475	64.166
0.003495	64.323
0.003495	64.323
0.003495	64.323
0.003495	64.323
0.003495	64.323
0.003495	64.323
0.003495	64.323
0.003495	64.323
0.003495	64.323
0.003495	64.323
0.003495	64.323
0.003495	64.323
0.003495	64.323
0.003495	64.323
0.003495	64.323
0.003495	64.323
0.003495	64.323
0.003495	64.323
0.0034952	64.325
0.0034961	64.332
0.0035	64.348
0.0035	64.348
0.0035	64.348
0.0035039	64.353
0.003525	64.424
0.003545	64.557
0.003545	64.557
0.003545	64.557
0.003545	64.557
0.003545	64.557
0.003545	64.557
0.003545	64.557
0.003545	64.557
0.003545	64.557
0.003545	64.557
0.003545	64.557
0.003545	64.557
0.003545	64.557
0.003545	64.557
0.003545	64.557
0.003545	64.557
0.003545	64.557
0.003545	64.557
0.0035452	64.558
0.0035461	64.564
0.00355	64.576
0.00355	64.576
0.00355	64.576
0.0035539	64.576
0.003575	64.619
0.003595	64.726
0.003595	64.726
0.003595	64.726
0.003595	64.726
0.003595	64.726
0.003595	64.726
0.003595	64.726
0.003595	64.726
0.003595	64.726
0.003595	64.726
0.003595	64.726
0.003595	64.726
0.003595	64.726
0.003595	64.726
0.003595	64.726
0.003595	64.726
0.003595	64.726
0.003595	64.726
0.0035952	64.727
0.0035961	64.732
0.0036	64.738
0.0036	64.738
0.0036	64.738
0.0036039	64.733
0.003625	64.749
0.003645	64.829
0.003645	64.829
0.003645	64.829
0.003645	64.829
0.003645	64.829
0.003645	64.829
0.003645	64.829
0.003645	64.829
0.003645	64.829
0.003645	64.829
0.003645	64.829
0.003645	64.829
0.003645	64.829
0.003645	64.829
0.003645	64.829
0.003645	64.829
0.003645	64.829
0.003645	64.829
0.0036452	64.83
0.0036461	64.833
0.00365	64.835
0.00365	64.835
0.00365	64.835
0.0036539	64.824
0.003675	64.813
0.003695	64.869
0.003695	64.869
0.003695	64.869
0.003695	64.869
0.003695	64.869
0.003695	64.869
0.003695	64.869
0.003695	64.869
0.003695	64.869
0.003695	64.869
0.003695	64.869
0.003695	64.869
0.003695	64.869
0.003695	64.869
0.003695	64.869
0.003695	64.869
0.003695	64.869
0.003695	64.869
0.0036952	64.869
0.0036961	64.872
0.0037	64.869
0.0037	64.869
0.0037	64.869
0.0037039	64.854
0.003725	64.818
0.003745	64.852
0.003745	64.852
0.003745	64.852
0.003745	64.852
0.003745	64.852
0.003745	64.852
0.003745	64.852
0.003745	64.852
0.003745	64.852
0.003745	64.852
0.003745	64.852
0.003745	64.852
0.003745	64.852
0.003745	64.852
0.003745	64.852
0.003745	64.852
0.003745	64.852
0.003745	64.852
0.0037452	64.852
0.0037461	64.854
0.00375	64.847
0.00375	64.847
0.00375	64.847
0.0037539	64.827
0.003775	64.771
0.003795	64.787
0.003795	64.787
0.003795	64.787
0.003795	64.787
0.003795	64.787
0.003795	64.787
0.003795	64.787
0.003795	64.787
0.003795	64.787
0.003795	64.787
0.003795	64.787
0.003795	64.787
0.003795	64.787
0.003795	64.787
0.003795	64.787
0.003795	64.787
0.003795	64.787
0.003795	64.787
0.0037952	64.787
0.0037961	64.788
0.0038	64.778
0.0038	64.778
0.0038	64.778
0.0038039	64.755
0.003825	64.683
0.003845	64.685
0.003845	64.685
0.003845	64.685
0.003845	64.685
0.003845	64.685
0.003845	64.685
0.003845	64.685
0.003845	64.685
0.003845	64.685
0.003845	64.685
0.003845	64.685
0.003845	64.685
0.003845	64.685
0.003845	64.685
0.003845	64.685
0.003845	64.685
0.003845	64.685
0.003845	64.685
0.0038452	64.685
0.0038461	64.686
0.00385	64.673
0.00385	64.673
0.00385	64.673
0.0038539	64.648
0.003875	64.564
0.003895	64.558
0.003895	64.558
0.003895	64.558
0.003895	64.558
0.003895	64.558
0.003895	64.558
0.003895	64.558
0.003895	64.558
0.003895	64.558
0.003895	64.558
0.003895	64.558
0.003895	64.558
0.003895	64.558
0.003895	64.558
0.003895	64.558
0.003895	64.558
0.003895	64.558
0.003895	64.558
0.0038952	64.558
0.0038961	64.558
0.0039	64.544
0.0039	64.544
0.0039	64.544
0.0039039	64.518
0.003925	64.428
0.003945	64.417
0.003945	64.417
0.003945	64.417
0.00395	64.403
0.00395	64.403
0.00395	64.403
0.003955	64.369
0.003975	64.285
0.003995	64.275
0.003995	64.275
0.003995	64.275
0.004	64.26
0.004	64.26
0.004	64.26
0.004005	64.228
0.004025	64.146
0.004045	64.14
0.004045	64.14
0.004045	64.14
0.00405	64.127
0.00405	64.127
0.00405	64.127
0.004055	64.096
0.004075	64.02
0.004095	64.022
0.004095	64.022
0.004095	64.022
0.0041	64.011
0.0041	64.011
0.0041	64.011
0.004105	63.982
0.004125	63.915
0.004145	63.927
0.004145	63.927
0.004145	63.927
0.00415	63.918
0.00415	63.918
0.00415	63.918
0.004155	63.891
0.004175	63.835
0.004195	63.858
0.004195	63.858
0.004195	63.858
0.0042	63.852
0.0042	63.852
0.0042	63.852
0.004205	63.828
0.004225	63.784
0.004245	63.818
0.004245	63.818
0.004245	63.818
0.00425	63.815
0.00425	63.815
0.00425	63.815
0.004255	63.794
0.004275	63.761
0.004295	63.807
0.004295	63.807
0.004295	63.807
0.0043	63.806
0.0043	63.806
0.0043	63.806
0.004305	63.788
0.004325	63.766
0.004345	63.821
0.004345	63.821
0.004345	63.821
0.00435	63.824
0.00435	63.824
0.00435	63.824
0.004355	63.808
0.004375	63.795
0.004395	63.859
0.004395	63.859
0.004395	63.859
0.0044	63.864
0.0044	63.864
0.0044	63.864
0.004405	63.85
0.004425	63.845
0.004445	63.916
0.004445	63.916
0.004445	63.916
0.00445	63.922
0.00445	63.922
0.00445	63.922
0.004455	63.909
0.004475	63.91
0.004495	63.986
0.004495	63.986
0.004495	63.986
0.0045	63.993
0.0045	63.993
0.0045	63.993
0.004505	63.981
0.004525	63.985
0.004545	64.064
0.004545	64.064
0.004545	64.064
0.00455	64.071
0.00455	64.071
0.00455	64.071
0.004555	64.06
0.004575	64.065
0.004595	64.144
0.004595	64.144
0.004595	64.144
0.0046	64.152
0.0046	64.152
0.0046	64.152
0.004605	64.141
0.004625	64.145
0.004645	64.223
0.004645	64.223
0.004645	64.223
0.00465	64.23
0.00465	64.23
0.00465	64.23
0.004655	64.218
0.004675	64.22
0.004695	64.295
0.004695	64.295
0.004695	64.295
0.0047	64.301
0.0047	64.301
0.0047	64.301
0.004705	64.289
0.004725	64.287
0.004745	64.357
0.004745	64.357
0.004745	64.357
0.00475	64.362
0.00475	64.362
0.00475	64.362
0.004755	64.349
0.004775	64.342
0.004795	64.407
0.004795	64.407
0.004795	64.407
0.0048	64.411
0.0048	64.411
0.0048	64.411
0.004805	64.396
0.004825	64.384
0.004845	64.444
0.004845	64.444
0.004845	64.444
0.00485	64.446
0.00485	64.446
0.00485	64.446
0.004855	64.43
0.004875	64.412
0.004895	64.466
0.004895	64.466
0.004895	64.466
0.0049	64.467
0.0049	64.467
0.0049	64.467
0.004905	64.449
0.004925	64.426
0.004945	64.474
0.004945	64.474
0.004945	64.474
0.00495	64.474
0.00495	64.474
0.00495	64.474
0.004955	64.455
0.004975	64.427
0.004995	64.47
0.004995	64.47
0.004995	64.47
0.005	64.469
0.005	64.469
0.005	64.469
0.005005	64.449
0.005025	64.416
0.005045	64.456
0.005045	64.456
0.005045	64.456
0.005045	64.456
0.005045	64.456
0.005045	64.456
0.005045	64.456
0.005045	64.456
0.005045	64.456
0.005045	64.456
0.005045	64.456
0.005045	64.456
0.005045	64.456
0.005045	64.456
0.005045	64.456
0.005045	64.456
0.005045	64.456
0.0050451	64.456
0.0050454	64.457
0.0050471	64.46
0.00505	64.453
0.00505	64.453
0.00505	64.453
0.0050529	64.44
0.0050673	64.401
0.005075	64.396
0.005095	64.433
0.005095	64.433
0.005095	64.433
0.005095	64.433
0.005095	64.433
0.005095	64.433
0.005095	64.433
0.005095	64.433
0.005095	64.433
0.005095	64.433
0.005095	64.433
0.005095	64.433
0.005095	64.433
0.005095	64.433
0.005095	64.433
0.005095	64.433
0.005095	64.433
0.0050951	64.433
0.0050954	64.434
0.0050971	64.436
0.0051	64.429
0.0051	64.429
0.0051	64.429
0.0051029	64.416
0.0051173	64.375
0.005125	64.369
0.005145	64.404
0.005145	64.404
0.005145	64.404
0.005145	64.404
0.005145	64.404
0.005145	64.404
0.005145	64.404
0.005145	64.404
0.005145	64.404
0.005145	64.404
0.005145	64.404
0.005145	64.404
0.005145	64.404
0.005145	64.404
0.005145	64.404
0.005145	64.404
0.005145	64.404
0.0051451	64.404
0.0051454	64.405
0.0051471	64.407
0.00515	64.4
0.00515	64.4
0.00515	64.4
0.0051529	64.387
0.0051673	64.345
0.005175	64.339
0.005195	64.373
0.005195	64.373
0.005195	64.373
0.005195	64.373
0.005195	64.373
0.005195	64.373
0.005195	64.373
0.005195	64.373
0.005195	64.373
0.005195	64.373
0.005195	64.373
0.005195	64.373
0.005195	64.373
0.005195	64.373
0.005195	64.373
0.005195	64.373
0.005195	64.373
0.0051951	64.373
0.0051954	64.374
0.0051971	64.376
0.0052	64.369
0.0052	64.369
0.0052	64.369
0.0052029	64.356
0.0052173	64.313
0.005225	64.307
0.005245	64.342
0.005245	64.342
0.005245	64.342
0.005245	64.342
0.005245	64.342
0.005245	64.342
0.005245	64.342
0.005245	64.342
0.005245	64.342
0.005245	64.342
0.005245	64.342
0.005245	64.342
0.005245	64.342
0.005245	64.342
0.005245	64.342
0.005245	64.342
0.005245	64.342
0.0052451	64.342
0.0052454	64.343
0.0052471	64.345
0.00525	64.338
0.00525	64.338
0.00525	64.338
0.0052529	64.325
0.0052673	64.283
0.005275	64.278
0.005295	64.313
0.005295	64.313
0.005295	64.313
0.005295	64.313
0.005295	64.313
0.005295	64.313
0.005295	64.313
0.005295	64.313
0.005295	64.313
0.005295	64.313
0.005295	64.313
0.005295	64.313
0.005295	64.313
0.005295	64.313
0.005295	64.313
0.005295	64.313
0.005295	64.313
0.0052951	64.314
0.0052954	64.315
0.0052971	64.317
0.0053	64.31
0.0053	64.31
0.0053	64.31
0.0053029	64.297
0.0053173	64.257
0.005325	64.251
0.005345	64.289
[truncated: 7,694 more rows]
