# Supplementary material for: Code and data from an ADALINE network trained with the RTRL and LMS algorithms for an MPPT controller in a photovoltaic system
Source: Data Brief. 2020 Sep 8;32:106296. doi: 10.1016/j.dib.2020.106296 (PMC7495059; doi:10.1016/j.dib.2020.106296)
Supplement: Supplementary file 3 [file mmc3.zip › Data/Computational_Tests/RTRL_Case2.csv]

Time (sec)	RTRL Power (W)
0	-1.279e-13
3.1554e-30	-1.279e-13
6.3109e-30	-1.279e-13
1.3878e-21	-1.279e-13
1.3878e-21	-1.279e-13
2.7756e-21	-1.279e-13
9.7145e-21	-1.279e-13
4.4409e-20	-1.279e-13
2.1788e-19	-1.279e-13
1.0852e-18	-1.279e-13
5.4221e-18	-1.279e-13
2.7106e-17	-1.279e-13
1.3553e-16	-1.279e-13
6.7763e-16	-1.279e-13
3.3881e-15	-1.279e-13
1.6941e-14	-1.279e-13
8.4703e-14	-1.279e-13
4.2352e-13	-1.279e-13
2.1176e-12	-1.279e-13
1.0588e-11	-1.7053e-13
5.294e-11	-1.1298e-12
2.647e-10	-2.5324e-11
1.3235e-09	-6.3068e-10
6.6174e-09	-1.5765e-08
3.3087e-08	-3.941e-07
1.6544e-07	-9.8516e-06
8.2718e-07	-0.00024617
2.3593e-06	-0.0020004
3.8915e-06	-0.0054365
5.4236e-06	-0.010549
6.9557e-06	-0.017331
8.4879e-06	-0.025778
1.002e-05	-0.035882
1.1552e-05	-0.047637
1.3084e-05	-0.061037
1.4616e-05	-0.076075
1.6149e-05	-0.092743
1.8116e-05	-0.11652
2.0083e-05	-0.14296
2.2528e-05	-0.17951
2.5e-05	-0.22056
2.5e-05	-0.22056
2.8056e-05	-0.27699
3.1112e-05	-0.33963
3.4947e-05	-0.42688
3.8782e-05	-0.52364
4.3628e-05	-0.65925
4.496e-05	-0.6991
4.496e-05	-0.6991
4.496e-05	-0.6991
4.496e-05	-0.6991
4.496e-05	-0.6991
4.496e-05	-0.6991
4.496e-05	-0.6991
4.496e-05	-0.6991
4.496e-05	-0.6991
4.496e-05	-0.6991
4.496e-05	-0.6991
4.496e-05	-0.6991
4.496e-05	-0.6991
4.496e-05	-0.6991
4.496e-05	-0.6991
4.496e-05	-0.6991
4.496e-05	-0.6991
4.4961e-05	-0.69912
4.4963e-05	-0.6992
4.4977e-05	-0.6996
4.5043e-05	-0.70161
4.5374e-05	-0.7117
4.7028e-05	-0.76313
5e-05	-0.85972
5e-05	-0.85972
5e-05	-0.85972
5.2972e-05	-0.96163
5.9813e-05	-1.2159
6.6654e-05	-1.4968
7.5e-05	-1.8739
8.5304e-05	-2.3887
9.5e-05	-2.9192
9.5e-05	-2.9192
9.5e-05	-2.9192
9.5e-05	-2.9192
9.5e-05	-2.9192
9.5e-05	-2.9192
9.5e-05	-2.9192
9.5e-05	-2.9192
9.5e-05	-2.9192
9.5e-05	-2.9192
9.5e-05	-2.9192
9.5e-05	-2.9192
9.5e-05	-2.9192
9.5e-05	-2.9192
9.5e-05	-2.9192
9.5e-05	-2.9192
9.5e-05	-2.9192
9.5001e-05	-2.9192
9.5007e-05	-2.9195
9.5033e-05	-2.921
9.5165e-05	-2.9286
9.5827e-05	-2.9664
9.9136e-05	-3.1582
0.0001	-3.209
0.0001	-3.209
0.0001	-3.209
0.00010086	-3.2602
0.00010518	-3.5205
0.00012157	-4.5717
0.000125	-4.8031
0.00014213	-6.0107
0.000145	-6.2207
0.000145	-6.2207
0.000145	-6.2207
0.000145	-6.2207
0.00015	-6.5905
0.00015	-6.5905
0.00015	-6.5905
0.000155	-6.9654
0.000175	-8.5039
0.000195	-10.081
0.000195	-10.081
0.000195	-10.081
0.000195	-10.081
0.000195	-10.081
0.000195	-10.081
0.000195	-10.081
0.000195	-10.081
0.000195	-10.081
0.000195	-10.081
0.000195	-10.081
0.000195	-10.081
0.000195	-10.081
0.000195	-10.081
0.000195	-10.081
0.000195	-10.081
0.000195	-10.081
0.000195	-10.081
0.00019501	-10.082
0.00019507	-10.086
0.00019533	-10.107
0.00019665	-10.212
0.0002	-10.478
0.0002	-10.478
0.0002	-10.478
0.00020335	-10.744
0.00022007	-12.068
0.000225	-12.454
0.000245	-13.999
0.000245	-13.999
0.000245	-13.999
0.00025	-14.377
0.00025	-14.377
0.00025	-14.377
0.000255	-14.751
0.000275	-16.201
0.00029501	-17.564
0.00029501	-17.564
0.00029501	-17.564
0.0003	-17.888
0.0003	-17.888
0.0003	-17.888
0.00030499	-18.206
0.000325	-19.411
0.00034502	-20.497
0.00034502	-20.497
0.00034502	-20.497
0.00034502	-20.497
0.00034502	-20.497
0.00034502	-20.497
0.00034502	-20.497
0.00034502	-20.497
0.00034502	-20.497
0.00034502	-20.497
0.00034502	-20.497
0.00034502	-20.497
0.00034502	-20.497
0.00034502	-20.497
0.00034502	-20.497
0.00034502	-20.497
0.00034502	-20.497
0.00034502	-20.497
0.00034505	-20.499
0.00034515	-20.504
0.00034568	-20.531
0.00034833	-20.665
0.00035	-20.748
0.00035	-20.748
0.00035	-20.748
0.00035167	-20.831
0.00036003	-21.23
0.000375	-21.887
0.000395	-22.651
0.000395	-22.651
0.000395	-22.651
0.000395	-22.651
0.000395	-22.651
0.000395	-22.651
0.000395	-22.651
0.000395	-22.651
0.000395	-22.651
0.000395	-22.651
0.000395	-22.651
0.000395	-22.651
0.000395	-22.651
0.000395	-22.651
0.000395	-22.651
0.000395	-22.651
0.000395	-22.651
0.00039501	-22.651
0.00039503	-22.652
0.00039513	-22.656
0.00039566	-22.674
0.00039831	-22.765
0.0004	-22.822
0.0004	-22.822
0.0004	-22.822
0.00040169	-22.878
0.00041015	-23.143
0.000425	-23.557
0.000445	-24.014
0.000445	-24.014
0.000445	-24.014
0.000445	-24.014
0.000445	-24.014
0.000445	-24.014
0.000445	-24.014
0.000445	-24.014
0.000445	-24.014
0.000445	-24.014
0.000445	-24.014
0.000445	-24.014
0.000445	-24.014
0.000445	-24.014
0.000445	-24.014
0.000445	-24.014
0.000445	-24.014
0.00044501	-24.014
0.00044503	-24.014
0.00044513	-24.017
0.00044566	-24.027
0.00044831	-24.079
0.00045	-24.111
0.00045	-24.111
0.00045	-24.111
0.00045169	-24.143
0.00046015	-24.289
0.000475	-24.504
0.00049496	-24.713
0.00049496	-24.713
0.00049496	-24.713
0.0005	-24.752
0.0005	-24.752
0.0005	-24.752
0.00050504	-24.786
0.000525	-24.868
0.000545	-24.871
0.000545	-24.871
0.000545	-24.871
0.00055	-24.861
0.00055	-24.861
0.00055	-24.861
0.000555	-24.845
0.000575	-24.74
0.000595	-24.566
0.000595	-24.566
0.000595	-24.566
0.0006	-24.512
0.0006	-24.512
0.0006	-24.512
0.000605	-24.454
0.000625	-24.182
0.000645	-23.848
0.000645	-23.848
0.000645	-23.848
0.000645	-23.848
0.000645	-23.848
0.000645	-23.848
0.000645	-23.848
0.000645	-23.848
0.000645	-23.848
0.000645	-23.848
0.000645	-23.848
0.000645	-23.848
0.000645	-23.848
0.000645	-23.848
0.000645	-23.848
0.000645	-23.848
0.000645	-23.848
0.00064501	-23.848
0.00064505	-23.847
0.00064526	-23.843
0.00064632	-23.824
0.00065	-23.755
0.00065	-23.755
0.00065	-23.755
0.00065368	-23.684
0.00067207	-23.301
0.000675	-23.235
0.00068965	-22.889
0.000695	-22.755
0.000695	-22.755
0.000695	-22.755
0.000695	-22.755
0.000695	-22.755
0.000695	-22.755
0.000695	-22.755
0.000695	-22.755
0.000695	-22.755
0.000695	-22.755
0.000695	-22.755
0.000695	-22.755
0.000695	-22.755
0.000695	-22.755
0.000695	-22.755
0.000695	-22.755
0.000695	-22.755
0.00069501	-22.755
0.00069505	-22.754
0.00069526	-22.748
0.00069632	-22.721
0.0007	-22.627
0.0007	-22.627
0.0007	-22.627
0.00070368	-22.53
0.00072206	-22.019
0.000725	-21.933
0.0007397	-21.487
0.000745	-21.32
0.000745	-21.32
0.000745	-21.32
0.000745	-21.32
0.000745	-21.32
0.000745	-21.32
0.000745	-21.32
0.000745	-21.32
0.000745	-21.32
0.000745	-21.32
0.000745	-21.32
0.000745	-21.32
0.000745	-21.32
0.000745	-21.32
0.000745	-21.32
0.000745	-21.32
0.000745	-21.32
0.000745	-21.32
0.00074501	-21.319
0.00074505	-21.318
0.00074526	-21.311
0.00074632	-21.277
0.00075	-21.159
0.00075	-21.159
0.00075	-21.159
0.00075368	-21.038
0.00075396	-21.029
0.00075396	-21.029
0.00075792	-20.897
0.000775	-20.309
0.000795	-19.58
0.000795	-19.58
0.000795	-19.58
0.000795	-19.58
0.000795	-19.58
0.000795	-19.58
0.000795	-19.58
0.000795	-19.58
0.000795	-19.58
0.000795	-19.58
0.000795	-19.58
0.000795	-19.58
0.000795	-19.58
0.000795	-19.58
0.000795	-19.58
0.000795	-19.579
0.000795	-19.579
0.00079501	-19.579
0.00079505	-19.578
0.00079526	-19.57
0.00079632	-19.53
0.0008	-19.398
0.0008	-19.398
0.0008	-19.398
0.00080368	-19.268
0.00082206	-18.598
0.000825	-18.488
0.0008397	-17.927
0.000845	-17.721
0.000845	-17.721
0.000845	-17.721
0.000845	-17.721
0.000845	-17.721
0.000845	-17.721
0.000845	-17.721
0.000845	-17.721
0.000845	-17.721
0.000845	-17.721
0.000845	-17.721
0.000845	-17.721
0.000845	-17.721
0.000845	-17.721
0.000845	-17.721
0.000845	-17.721
0.000845	-17.721
0.00084501	-17.72
0.00084505	-17.719
0.00084526	-17.71
0.00084632	-17.669
0.00085	-17.531
0.00085	-17.531
0.00085	-17.531
0.00085368	-17.396
0.00087206	-16.705
0.000875	-16.592
0.0008897	-16.021
0.000895	-15.812
0.000895	-15.812
0.000895	-15.812
0.000895	-15.812
0.000895	-15.812
0.000895	-15.812
0.000895	-15.812
0.000895	-15.812
0.000895	-15.812
0.000895	-15.812
0.000895	-15.812
0.000895	-15.812
0.000895	-15.812
0.000895	-15.812
0.000895	-15.812
0.000895	-15.812
0.000895	-15.812
0.00089501	-15.812
0.00089505	-15.81
0.00089526	-15.802
0.00089632	-15.76
0.0009	-15.621
0.0009	-15.621
0.0009	-15.621
0.00090368	-15.485
0.00092206	-14.796
0.000925	-14.685
0.0009397	-14.122
0.000945	-13.918
0.000945	-13.918
0.000945	-13.918
0.000945	-13.918
0.000945	-13.918
0.000945	-13.918
0.000945	-13.918
0.000945	-13.918
0.000945	-13.918
0.000945	-13.918
0.000945	-13.918
0.000945	-13.918
0.000945	-13.918
0.000945	-13.918
0.000945	-13.918
0.000945	-13.918
0.000945	-13.918
0.00094501	-13.918
0.00094505	-13.916
0.00094526	-13.908
0.00094632	-13.867
0.00095	-13.732
0.00095	-13.732
0.00095	-13.732
0.00095368	-13.6
0.00097206	-12.938
0.000975	-12.832
0.0009897	-12.298
0.000995	-12.105
0.000995	-12.105
0.000995	-12.105
0.001	-11.931
0.001	-11.931
0.001	-11.931
0.001005	-11.764
0.001025	-11.099
0.001045	-10.437
0.001045	-10.437
0.001045	-10.437
0.00105	-10.28
0.00105	-10.28
0.00105	-10.28
0.001055	-10.132
0.001075	-9.5449
0.001095	-8.9694
0.001095	-8.9694
0.001095	-8.9694
0.0011	-8.8355
0.0011	-8.8355
0.0011	-8.8355
0.001105	-8.7105
0.001125	-8.2198
0.001145	-7.7463
0.001145	-7.7463
0.001145	-7.7463
0.00115	-7.6387
0.00115	-7.6387
0.00115	-7.6387
0.001155	-7.5402
0.001175	-7.158
0.001195	-6.7955
0.001195	-6.7955
0.001195	-6.7955
0.0012	-6.7161
0.0012	-6.7161
0.0012	-6.7161
0.001205	-6.6458
0.001225	-6.3768
0.001245	-6.1271
0.001245	-6.1271
0.001245	-6.1271
0.0012464	-6.1099
0.0012464	-6.1099
0.0012479	-6.0931
0.00125	-6.069
0.00125	-6.069
0.00125	-6.069
0.0012521	-6.045
0.0012626	-5.9284
0.001275	-5.7974
0.001295	-5.6012
0.001295	-5.6012
0.001295	-5.6012
0.001295	-5.6012
0.001295	-5.6012
0.001295	-5.6012
0.001295	-5.6012
0.001295	-5.6012
0.001295	-5.6012
0.001295	-5.6012
0.001295	-5.6012
0.001295	-5.6012
0.001295	-5.6012
0.001295	-5.6012
0.001295	-5.6012
0.001295	-5.6012
0.001295	-5.6012
0.001295	-5.601
0.0012951	-5.6002
0.0012955	-5.5963
0.0012977	-5.5766
0.0013	-5.5551
0.0013	-5.5551
0.0013	-5.5551
0.0013023	-5.5337
0.0013141	-5.4309
0.001325	-5.341
0.001345	-5.1891
0.001345	-5.1891
0.001345	-5.1891
0.001345	-5.1891
0.001345	-5.1891
0.001345	-5.1891
0.001345	-5.1891
0.001345	-5.1891
0.001345	-5.1891
0.001345	-5.1891
0.001345	-5.1891
0.001345	-5.1891
0.001345	-5.1891
0.001345	-5.1891
0.001345	-5.1891
0.001345	-5.1891
0.001345	-5.189
0.001345	-5.1889
0.0013451	-5.1883
0.0013456	-5.1853
0.0013477	-5.1703
0.00135	-5.1539
0.00135	-5.1539
0.00135	-5.1539
0.0013523	-5.1378
0.001364	-5.0606
0.001375	-4.9924
0.001395	-4.8802
0.001395	-4.8802
0.001395	-4.8802
0.001395	-4.8802
0.001395	-4.8802
0.001395	-4.8802
0.001395	-4.8802
0.001395	-4.8802
0.001395	-4.8802
0.001395	-4.8802
0.001395	-4.8802
0.001395	-4.8802
0.001395	-4.8802
0.001395	-4.8802
0.001395	-4.8802
0.001395	-4.8802
0.001395	-4.8802
0.001395	-4.8801
0.0013951	-4.8796
0.0013955	-4.8774
0.0013976	-4.8664
0.0014	-4.8544
0.0014	-4.8544
0.0014	-4.8544
0.0014024	-4.8426
0.0014141	-4.7861
0.001425	-4.7379
0.001445	-4.6585
0.001445	-4.6585
0.001445	-4.6585
0.001445	-4.6585
0.001445	-4.6585
0.001445	-4.6585
0.001445	-4.6585
0.001445	-4.6585
0.001445	-4.6585
0.001445	-4.6585
0.001445	-4.6585
0.001445	-4.6585
0.001445	-4.6585
0.001445	-4.6585
0.001445	-4.6585
0.001445	-4.6585
0.001445	-4.6585
0.001445	-4.6584
0.0014451	-4.6581
0.0014455	-4.6566
0.0014476	-4.6489
0.00145	-4.6404
0.00145	-4.6404
0.00145	-4.6404
0.0014524	-4.6322
0.0014641	-4.5929
0.001475	-4.5595
0.001495	-4.5049
0.001495	-4.5049
0.001495	-4.5049
0.001495	-4.5049
0.001495	-4.5049
0.001495	-4.5049
0.001495	-4.5049
0.001495	-4.5049
0.001495	-4.5049
0.001495	-4.5049
0.001495	-4.5049
0.001495	-4.5049
0.001495	-4.5049
0.001495	-4.5049
0.001495	-4.5049
0.001495	-4.5049
0.001495	-4.5049
0.001495	-4.5049
0.0014951	-4.5046
0.0014955	-4.5036
0.0014976	-4.4983
0.0015	-4.4925
0.0015	-4.4925
0.0015	-4.4925
0.0015024	-4.4868
0.0015141	-4.4598
0.001525	-4.4367
0.001545	-4.3982
0.001545	-4.3982
0.001545	-4.3982
0.001545	-4.3982
0.001545	-4.3982
0.001545	-4.3982
0.001545	-4.3982
0.001545	-4.3982
0.001545	-4.3982
0.001545	-4.3982
0.001545	-4.3982
0.001545	-4.3982
0.001545	-4.3982
0.001545	-4.3982
0.001545	-4.3982
0.001545	-4.3982
0.001545	-4.3982
0.001545	-4.3982
0.0015451	-4.398
0.0015455	-4.3973
0.0015476	-4.3935
0.00155	-4.3893
0.00155	-4.3893
0.00155	-4.3893
0.0015524	-4.3852
0.0015641	-4.3653
0.001575	-4.3477
0.001595	-4.3168
0.001595	-4.3168
0.001595	-4.3168
0.001595	-4.3168
0.001595	-4.3168
0.001595	-4.3168
0.001595	-4.3168
0.001595	-4.3168
0.001595	-4.3168
0.001595	-4.3168
0.001595	-4.3168
0.001595	-4.3168
0.001595	-4.3168
0.001595	-4.3168
0.001595	-4.3168
0.001595	-4.3168
0.001595	-4.3168
0.001595	-4.3167
0.0015951	-4.3166
0.0015955	-4.316
0.0015976	-4.3128
0.0016	-4.3093
0.0016	-4.3093
0.0016	-4.3093
0.0016024	-4.3057
0.0016141	-4.288
0.001625	-4.2715
0.001645	-4.2403
0.001645	-4.2403
0.001645	-4.2403
0.001645	-4.2403
0.001645	-4.2403
0.001645	-4.2403
0.001645	-4.2403
0.001645	-4.2403
0.001645	-4.2403
0.001645	-4.2403
0.001645	-4.2403
0.001645	-4.2403
0.001645	-4.2403
0.001645	-4.2403
0.001645	-4.2403
0.001645	-4.2403
0.001645	-4.2403
0.001645	-4.2403
0.0016451	-4.2401
0.0016455	-4.2394
0.0016476	-4.236
0.00165	-4.2322
0.00165	-4.2322
0.00165	-4.2322
0.0016524	-4.2284
0.0016641	-4.2086
0.001675	-4.1893
0.001695	-4.1511
0.001695	-4.1511
0.001695	-4.1511
0.001695	-4.1511
0.001695	-4.1511
0.001695	-4.1511
0.001695	-4.1511
0.001695	-4.1511
0.001695	-4.1511
0.001695	-4.1511
0.001695	-4.1511
0.001695	-4.1511
0.001695	-4.1511
0.001695	-4.1511
0.001695	-4.1511
0.001695	-4.1511
0.001695	-4.1511
0.001695	-4.1511
0.0016951	-4.1509
0.0016955	-4.1501
0.0016976	-4.1458
0.0017	-4.141
0.0017	-4.141
0.0017	-4.141
0.0017024	-4.1361
0.0017141	-4.1107
0.001725	-4.0857
0.001745	-4.0356
0.001745	-4.0356
0.001745	-4.0356
0.001745	-4.0356
0.001745	-4.0356
0.001745	-4.0356
0.001745	-4.0356
0.001745	-4.0356
0.001745	-4.0356
0.001745	-4.0356
0.001745	-4.0356
0.001745	-4.0356
0.001745	-4.0356
0.001745	-4.0356
0.001745	-4.0356
0.001745	-4.0356
0.001745	-4.0356
0.001745	-4.0355
0.0017451	-4.0353
0.0017455	-4.0342
0.0017476	-4.0285
0.00175	-4.0222
0.00175	-4.0222
0.00175	-4.0222
0.0017524	-4.0157
0.0017641	-3.9823
0.001775	-3.9495
0.001795	-3.8844
0.001795	-3.8844
0.001795	-3.8844
0.001795	-3.8844
0.001795	-3.8844
0.001795	-3.8844
0.001795	-3.8844
0.001795	-3.8844
0.001795	-3.8844
0.001795	-3.8844
0.001795	-3.8844
0.001795	-3.8844
0.001795	-3.8844
0.001795	-3.8844
0.001795	-3.8844
0.001795	-3.8844
0.001795	-3.8844
0.001795	-3.8843
0.0017951	-3.884
0.0017955	-3.8826
0.0017976	-3.8753
0.0018	-3.8671
0.0018	-3.8671
0.0018	-3.8671
0.0018024	-3.8589
0.0018141	-3.8162
0.001825	-3.7746
0.001845	-3.6934
0.001845	-3.6934
0.001845	-3.6934
0.001845	-3.6934
0.001845	-3.6934
0.001845	-3.6934
0.001845	-3.6934
0.001845	-3.6934
0.001845	-3.6934
0.001845	-3.6934
0.001845	-3.6934
0.001845	-3.6934
0.001845	-3.6934
0.001845	-3.6934
0.001845	-3.6934
0.001845	-3.6934
0.001845	-3.6933
0.001845	-3.6933
0.0018451	-3.6929
0.0018455	-3.6911
0.0018476	-3.6821
0.00185	-3.672
0.00185	-3.672
0.00185	-3.672
0.0018524	-3.6619
0.0018641	-3.6097
0.001875	-3.5596
0.001895	-3.4629
0.001895	-3.4629
0.001895	-3.4629
0.001895	-3.4629
0.001895	-3.4629
0.001895	-3.4629
0.001895	-3.4629
0.001895	-3.4629
0.001895	-3.4629
0.001895	-3.4629
0.001895	-3.4629
0.001895	-3.4629
0.001895	-3.4629
0.001895	-3.4629
0.001895	-3.4629
0.001895	-3.4629
0.001895	-3.4628
0.001895	-3.4628
0.0018951	-3.4623
0.0018955	-3.4602
0.0018976	-3.4496
0.0019	-3.4378
0.0019	-3.4378
0.0019	-3.4378
0.0019024	-3.4259
0.0019141	-3.3651
0.001925	-3.3074
0.001945	-3.1977
0.001945	-3.1977
0.001945	-3.1977
0.001945	-3.1977
0.001945	-3.1977
0.001945	-3.1977
0.001945	-3.1977
0.001945	-3.1977
0.001945	-3.1977
0.001945	-3.1977
0.001945	-3.1977
0.001945	-3.1977
0.001945	-3.1977
0.001945	-3.1977
0.001945	-3.1977
0.001945	-3.1977
0.001945	-3.1977
0.001945	-3.1976
0.0019451	-3.1971
0.0019455	-3.1947
0.0019476	-3.1828
0.00195	-3.1694
0.00195	-3.1694
0.00195	-3.1694
0.0019524	-3.1559
0.0019643	-3.0877
0.001975	-3.0249
0.0019763	-3.0173
0.0019763	-3.0173
0.001995	-2.9056
0.001995	-2.9056
0.001995	-2.9056
0.0019968	-2.8954
0.0019968	-2.8954
0.0019968	-2.8954
0.0019985	-2.8854
0.002	-2.877
0.002	-2.877
0.002	-2.877
0.0020015	-2.8685
0.002009	-2.826
0.002025	-2.734
0.002045	-2.6174
0.002045	-2.6174
0.002045	-2.6174
0.0020452	-2.6163
0.0020452	-2.6163
0.0020454	-2.6152
0.0020462	-2.6108
0.0020475	-2.6041
0.0020496	-2.5934
0.00205	-2.5912
0.00205	-2.5912
0.00205	-2.5912
0.0020504	-2.5891
0.0020526	-2.5781
0.0020633	-2.5233
0.002075	-2.463
0.002095	-2.3594
0.002095	-2.3594
0.002095	-2.3594
0.0020968	-2.3505
0.0020987	-2.342
0.0021	-2.3359
0.0021	-2.3359
0.0021	-2.3359
0.0021013	-2.3298
0.0021079	-2.2994
0.002125	-2.2208
0.002145	-2.1287
0.002145	-2.1287
0.002145	-2.1287
0.0021467	-2.1214
0.0021467	-2.1214
0.0021467	-2.1214
0.0021467	-2.1214
0.0021467	-2.1214
0.0021467	-2.1214
0.0021467	-2.1214
0.0021467	-2.1214
0.0021467	-2.1214
0.0021467	-2.1214
0.0021467	-2.1214
0.0021467	-2.1214
0.0021467	-2.1214
0.0021467	-2.1214
0.0021467	-2.1214
0.0021467	-2.1214
0.0021467	-2.1211
0.002147	-2.1199
0.0021484	-2.114
0.00215	-2.1075
0.00215	-2.1075
0.00215	-2.1075
0.0021516	-2.101
0.0021594	-2.0686
0.002175	-2.0042
0.002195	-1.9224
0.002195	-1.9224
0.002195	-1.9224
0.0021967	-1.9158
0.0021967	-1.9158
0.0021967	-1.9158
0.0021967	-1.9158
0.0021967	-1.9158
0.0021967	-1.9158
0.0021967	-1.9158
0.0021967	-1.9158
0.0021967	-1.9158
0.0021967	-1.9158
0.0021967	-1.9158
0.0021967	-1.9158
0.0021967	-1.9158
0.0021967	-1.9158
0.0021967	-1.9158
0.0021967	-1.9157
0.0021968	-1.9152
0.0021975	-1.9126
0.0022	-1.9033
0.0022	-1.9033
0.0022	-1.9033
0.0022025	-1.894
0.0022148	-1.848
0.002225	-1.8105
0.002245	-1.7379
0.002245	-1.7379
0.002245	-1.7379
0.0022469	-1.7314
0.0022469	-1.7314
0.0022469	-1.7314
0.0022487	-1.7251
0.00225	-1.7207
0.00225	-1.7207
0.00225	-1.7207
0.0022513	-1.7163
0.0022577	-1.6945
0.002275	-1.6372
0.002295	-1.5728
0.002295	-1.5728
0.002295	-1.5728
0.0022968	-1.567
0.0022968	-1.567
0.0022968	-1.567
0.0022968	-1.567
0.0022968	-1.567
0.0022968	-1.567
0.0022968	-1.567
0.0022968	-1.567
0.0022968	-1.567
0.0022968	-1.567
0.0022968	-1.567
0.0022968	-1.567
0.0022968	-1.567
0.0022968	-1.567
0.0022968	-1.567
0.0022968	-1.567
0.0022968	-1.567
0.0022969	-1.5668
0.0022972	-1.566
0.0022985	-1.5618
0.0022994	-1.5591
0.0022994	-1.5591
0.0022994	-1.5591
0.0023	-1.5572
0.0023	-1.5572
0.0023	-1.5572
0.0023006	-1.5554
0.0023036	-1.5463
0.0023185	-1.5013
0.002325	-1.4822
0.002345	-1.4251
0.002345	-1.4251
0.002345	-1.4251
0.00235	-1.4112
0.00235	-1.4112
0.00235	-1.4112
0.002355	-1.3975
0.002375	-1.3445
0.002395	-1.2945
0.002395	-1.2945
0.002395	-1.2945
0.0024	-1.2825
0.0024	-1.2825
0.0024	-1.2825
0.002405	-1.2706
0.002425	-1.2253
0.002445	-1.183
0.002445	-1.183
0.002445	-1.183
0.00245	-1.173
0.00245	-1.173
0.00245	-1.173
0.002455	-1.1631
0.002475	-1.1258
0.002495	-1.0916
0.002495	-1.0916
0.002495	-1.0916
0.0025	-1.0835
0.0025	-1.0835
0.0025	-1.0835
0.002505	-1.0757
0.002525	-1.0463
0.002545	-1.02
0.002545	-1.02
0.002545	-1.02
0.002545	-1.02
0.002545	-1.02
0.002545	-1.02
0.002545	-1.02
0.002545	-1.02
0.002545	-1.02
0.002545	-1.02
0.002545	-1.02
0.002545	-1.02
0.002545	-1.02
0.002545	-1.02
0.002545	-1.02
0.002545	-1.02
0.002545	-1.02
0.002545	-1.0199
0.0025452	-1.0197
0.0025461	-1.0187
0.00255	-1.0139
0.00255	-1.0139
0.00255	-1.0139
0.0025539	-1.0092
0.002575	-0.98609
0.002595	-0.96701
0.002595	-0.96701
0.002595	-0.96701
0.002595	-0.96701
0.002595	-0.96701
0.002595	-0.96701
0.002595	-0.96701
0.002595	-0.96701
0.002595	-0.96701
0.002595	-0.96701
0.002595	-0.96701
0.002595	-0.96701
0.002595	-0.96701
0.002595	-0.96701
0.002595	-0.96701
0.002595	-0.96701
0.002595	-0.967
0.0025951	-0.96697
0.0025952	-0.96682
0.0025961	-0.96607
0.0026	-0.96267
0.0026	-0.96267
0.0026	-0.96267
0.0026039	-0.95937
0.002625	-0.9433
0.002645	-0.93047
0.002645	-0.93047
0.002645	-0.93047
0.002645	-0.93047
0.002645	-0.93047
0.002645	-0.93047
0.002645	-0.93047
0.002645	-0.93047
0.002645	-0.93047
0.002645	-0.93047
0.002645	-0.93047
0.002645	-0.93047
0.002645	-0.93047
0.002645	-0.93047
0.002645	-0.93047
0.002645	-0.93047
0.002645	-0.93047
0.0026451	-0.93045
0.0026452	-0.93035
0.0026461	-0.92986
0.00265	-0.92764
0.00265	-0.92764
0.00265	-0.92764
0.0026539	-0.9255
0.002675	-0.91527
0.002695	-0.90746
0.002695	-0.90746
0.002695	-0.90746
0.002695	-0.90746
0.002695	-0.90746
0.002695	-0.90746
0.002695	-0.90746
0.002695	-0.90746
0.002695	-0.90746
0.002695	-0.90746
0.002695	-0.90746
0.002695	-0.90746
0.002695	-0.90746
0.002695	-0.90746
0.002695	-0.90746
0.002695	-0.90746
0.002695	-0.90746
0.0026951	-0.90745
0.0026952	-0.90739
0.0026961	-0.9071
0.0027	-0.90579
0.0027	-0.90579
0.0027	-0.90579
0.0027039	-0.90453
0.002725	-0.89871
0.002745	-0.89448
0.002745	-0.89448
0.002745	-0.89448
0.002745	-0.89448
0.002745	-0.89448
0.002745	-0.89448
0.002745	-0.89448
0.002745	-0.89448
0.002745	-0.89448
0.002745	-0.89448
0.002745	-0.89448
0.002745	-0.89448
0.002745	-0.89448
0.002745	-0.89448
0.002745	-0.89448
0.002745	-0.89448
0.002745	-0.89448
0.0027451	-0.89447
0.0027452	-0.89444
0.0027461	-0.89429
0.00275	-0.8936
0.00275	-0.8936
0.00275	-0.8936
0.0027539	-0.89295
0.002775	-0.88997
0.002795	-0.88782
0.002795	-0.88782
0.002795	-0.88782
0.002795	-0.88782
0.002795	-0.88782
0.002795	-0.88782
0.002795	-0.88782
0.002795	-0.88782
0.002795	-0.88782
0.002795	-0.88782
0.002795	-0.88782
0.002795	-0.88782
0.002795	-0.88782
0.002795	-0.88782
0.002795	-0.88782
0.002795	-0.88782
0.002795	-0.88782
0.0027951	-0.88782
0.0027952	-0.8878
0.0027961	-0.88773
0.0028	-0.88737
0.0028	-0.88737
0.0028	-0.88737
0.0028039	-0.88703
0.002825	-0.88532
0.002845	-0.8838
0.002845	-0.8838
0.002845	-0.8838
0.002845	-0.8838
0.002845	-0.8838
0.002845	-0.8838
0.002845	-0.8838
0.002845	-0.8838
0.002845	-0.8838
0.002845	-0.8838
0.002845	-0.8838
0.002845	-0.8838
0.002845	-0.8838
0.002845	-0.8838
0.002845	-0.8838
0.002845	-0.8838
0.002845	-0.8838
0.0028451	-0.88379
0.0028452	-0.88378
0.0028461	-0.88372
0.00285	-0.88341
0.00285	-0.88341
0.00285	-0.88341
0.0028539	-0.8831
0.002875	-0.8812
0.002895	-0.87898
0.002895	-0.87898
0.002895	-0.87898
0.002895	-0.87898
0.002895	-0.87898
0.002895	-0.87898
0.002895	-0.87898
0.002895	-0.87898
0.002895	-0.87898
0.002895	-0.87898
0.002895	-0.87898
0.002895	-0.87898
0.002895	-0.87898
0.002895	-0.87898
0.002895	-0.87898
0.002895	-0.87898
0.002895	-0.87898
0.0028951	-0.87897
0.0028952	-0.87895
0.0028961	-0.87885
0.0029	-0.87834
0.0029	-0.87834
0.0029	-0.87834
0.0029039	-0.87781
0.002925	-0.87446
0.002945	-0.87044
0.002945	-0.87044
0.002945	-0.87044
0.002945	-0.87044
0.002945	-0.87044
0.002945	-0.87044
0.002945	-0.87044
0.002945	-0.87044
0.002945	-0.87044
0.002945	-0.87044
0.002945	-0.87044
0.002945	-0.87044
0.002945	-0.87044
0.002945	-0.87044
0.002945	-0.87044
0.002945	-0.87044
0.002945	-0.87044
0.0029451	-0.87043
0.0029452	-0.87039
0.0029461	-0.8702
0.00295	-0.8693
0.00295	-0.8693
0.00295	-0.8693
0.0029539	-0.86835
0.002975	-0.86256
0.002995	-0.8559
0.002995	-0.8559
0.002995	-0.8559
0.002995	-0.8559
0.002995	-0.8559
0.002995	-0.8559
0.002995	-0.8559
0.002995	-0.8559
0.002995	-0.8559
0.002995	-0.8559
0.002995	-0.8559
0.002995	-0.8559
0.002995	-0.8559
0.002995	-0.8559
0.002995	-0.8559
0.002995	-0.8559
0.002995	-0.8559
0.002995	-0.8559
0.0029951	-0.85589
0.0029952	-0.85582
0.0029961	-0.85552
0.003	-0.85407
0.003	-0.85407
0.003	-0.85407
0.0030039	-0.85257
0.003025	-0.84365
0.003045	-0.83385
0.003045	-0.83385
0.003045	-0.83385
0.003045	-0.83385
0.003045	-0.83385
0.003045	-0.83385
0.003045	-0.83385
0.003045	-0.83385
0.003045	-0.83385
0.003045	-0.83385
0.003045	-0.83385
0.003045	-0.83385
0.003045	-0.83385
0.003045	-0.83385
0.003045	-0.83385
0.003045	-0.83385
0.003045	-0.83384
0.0030451	-0.83382
0.0030452	-0.83374
0.0030461	-0.83329
0.00305	-0.83121
0.00305	-0.83121
0.00305	-0.83121
0.0030539	-0.82908
0.003075	-0.81669
0.003095	-0.80356
0.003095	-0.80356
0.003095	-0.80356
0.003095	-0.80356
0.003095	-0.80356
0.003095	-0.80356
0.003095	-0.80356
0.003095	-0.80356
0.003095	-0.80356
0.003095	-0.80356
0.003095	-0.80356
0.003095	-0.80356
0.003095	-0.80356
0.003095	-0.80356
0.003095	-0.80356
0.003095	-0.80356
0.003095	-0.80355
0.0030951	-0.80353
0.0030952	-0.80341
0.0030961	-0.80283
0.0031	-0.80009
0.0031	-0.80009
0.0031	-0.80009
0.0031039	-0.79731
0.003125	-0.78144
0.003145	-0.76511
0.003145	-0.76511
0.003145	-0.76511
0.003145	-0.76511
0.003145	-0.76511
0.003145	-0.76511
0.003145	-0.76511
0.003145	-0.76511
0.003145	-0.76511
0.003145	-0.76511
0.003145	-0.76511
0.003145	-0.76511
0.003145	-0.76511
0.003145	-0.76511
0.003145	-0.76511
0.003145	-0.76511
0.003145	-0.7651
0.003145	-0.76507
0.0031452	-0.76493
0.0031461	-0.76421
0.00315	-0.76084
0.00315	-0.76084
0.00315	-0.76084
0.0031539	-0.75742
0.003175	-0.73839
0.003195	-0.71921
0.003195	-0.71921
0.003195	-0.71921
0.003195	-0.71921
0.003195	-0.71921
0.003195	-0.71921
0.003195	-0.71921
0.003195	-0.71921
0.003195	-0.71921
0.003195	-0.71921
0.003195	-0.71921
0.003195	-0.71921
0.003195	-0.71921
0.003195	-0.71921
0.003195	-0.71921
0.003195	-0.71921
0.003195	-0.7192
0.003195	-0.71917
0.0031952	-0.719
0.0031961	-0.71817
0.0032	-0.71426
0.0032	-0.71426
0.0032	-0.71426
0.0032039	-0.71032
0.003225	-0.68865
0.003245	-0.66722
0.003245	-0.66722
0.003245	-0.66722
0.003245	-0.66722
0.003245	-0.66722
0.003245	-0.66722
0.003245	-0.66722
0.003245	-0.66722
0.003245	-0.66722
0.003245	-0.66722
0.003245	-0.66722
0.003245	-0.66722
0.003245	-0.66722
0.003245	-0.66722
0.003245	-0.66722
0.003245	-0.66722
0.003245	-0.66721
0.003245	-0.66718
0.0032452	-0.66699
0.0032461	-0.66607
0.00325	-0.66175
0.00325	-0.66175
0.00325	-0.66175
0.0032539	-0.65741
0.003275	-0.63382
0.003295	-0.6109
0.003295	-0.6109
0.003295	-0.6109
0.003295	-0.6109
0.003295	-0.6109
0.003295	-0.6109
0.003295	-0.6109
0.003295	-0.6109
0.003295	-0.6109
0.003295	-0.6109
0.003295	-0.6109
0.003295	-0.6109
0.003295	-0.6109
0.003295	-0.6109
0.003295	-0.6109
0.003295	-0.6109
0.003295	-0.61089
0.003295	-0.61085
0.0032952	-0.61065
0.0032961	-0.60967
0.0033	-0.6051
0.0033	-0.6051
0.0033	-0.6051
0.0033039	-0.60052
0.0033148	-0.58789
0.0033148	-0.58789
0.003325	-0.57587
0.003345	-0.5523
0.003345	-0.5523
0.003345	-0.5523
0.003345	-0.5523
0.003345	-0.5523
0.003345	-0.5523
0.003345	-0.5523
0.003345	-0.5523
0.003345	-0.5523
0.003345	-0.5523
0.003345	-0.5523
0.003345	-0.5523
0.003345	-0.5523
0.003345	-0.5523
0.003345	-0.5523
0.003345	-0.5523
0.003345	-0.55229
0.003345	-0.55225
0.0033452	-0.55205
0.0033461	-0.55108
0.0033486	-0.54824
0.00335	-0.54675
0.00335	-0.54675
0.00335	-0.54675
0.0033514	-0.54527
0.0033582	-0.53785
0.003375	-0.51948
0.003395	-0.49774
0.003395	-0.49774
0.003395	-0.49774
0.003395	-0.49774
0.003395	-0.49774
0.003395	-0.49774
0.003395	-0.49774
0.003395	-0.49774
0.003395	-0.49774
0.003395	-0.49774
0.003395	-0.49774
0.003395	-0.49774
0.003395	-0.49774
0.003395	-0.49774
0.003395	-0.49774
0.003395	-0.49774
0.003395	-0.49773
0.003395	-0.49769
0.0033952	-0.49751
0.0033961	-0.49663
0.0033979	-0.49476
0.0033979	-0.49476
0.0033979	-0.49476
0.0034	-0.49273
0.0034	-0.49273
0.0034	-0.49273
0.0034021	-0.4907
0.0034124	-0.48061
0.0034227	-0.47056
0.003425	-0.46831
0.0034366	-0.45707
0.003445	-0.44906
0.003445	-0.44906
0.003445	-0.44906
0.003445	-0.44906
0.003445	-0.44906
0.003445	-0.44906
0.003445	-0.44906
0.003445	-0.44906
0.003445	-0.44906
0.003445	-0.44906
0.003445	-0.44906
0.003445	-0.44906
0.003445	-0.44906
0.003445	-0.44906
0.003445	-0.44906
0.003445	-0.44906
0.003445	-0.44905
0.003445	-0.44902
0.0034452	-0.44886
0.0034461	-0.44807
0.0034479	-0.44644
0.0034479	-0.44644
0.0034479	-0.44644
0.0034479	-0.44644
0.0034479	-0.44644
0.0034479	-0.44644
0.0034479	-0.44644
0.0034479	-0.44644
0.0034479	-0.44644
0.0034479	-0.44644
0.0034479	-0.44644
0.0034479	-0.44644
0.0034479	-0.44644
0.0034479	-0.44644
0.0034479	-0.44644
0.0034479	-0.44643
0.0034479	-0.44641
0.003448	-0.44632
0.0034485	-0.44584
0.00345	-0.44455
0.00345	-0.44455
0.00345	-0.44455
0.0034515	-0.44327
0.0034587	-0.43686
0.003475	-0.42264
0.003495	-0.40549
0.003495	-0.40549
0.003495	-0.40549
0.003495	-0.40549
0.003495	-0.40549
0.003495	-0.40549
0.003495	-0.40549
0.003495	-0.40549
0.003495	-0.40549
0.003495	-0.40549
0.003495	-0.40549
0.003495	-0.40549
0.003495	-0.40549
0.003495	-0.40549
0.003495	-0.40549
0.003495	-0.40549
0.003495	-0.40549
0.003495	-0.40546
0.0034952	-0.40532
0.0034961	-0.40462
0.0034978	-0.40317
0.0034978	-0.40317
0.0034978	-0.40317
0.0035	-0.40144
0.0035	-0.40144
0.0035	-0.40144
0.0035022	-0.39971
0.0035129	-0.39116
0.003525	-0.38174
0.003545	-0.36647
0.003545	-0.36647
0.003545	-0.36647
0.003545	-0.36647
0.003545	-0.36647
0.003545	-0.36647
0.003545	-0.36647
0.003545	-0.36647
0.003545	-0.36647
0.003545	-0.36647
0.003545	-0.36647
0.003545	-0.36647
0.003545	-0.36647
0.003545	-0.36647
0.003545	-0.36646
0.003545	-0.36646
0.003545	-0.36646
0.003545	-0.36643
0.0035452	-0.36631
0.0035461	-0.36568
0.0035479	-0.36435
0.0035479	-0.36435
0.0035479	-0.36435
0.00355	-0.36281
0.00355	-0.36281
0.00355	-0.36281
0.0035521	-0.36128
0.0035627	-0.35369
0.003575	-0.34508
0.003595	-0.33142
0.003595	-0.33142
0.003595	-0.33142
0.003595	-0.33142
0.003595	-0.33142
0.003595	-0.33142
0.003595	-0.33142
0.003595	-0.33142
0.003595	-0.33142
0.003595	-0.33142
0.003595	-0.33142
0.003595	-0.33142
0.003595	-0.33142
0.003595	-0.33142
0.003595	-0.33142
0.003595	-0.33142
0.003595	-0.33141
0.003595	-0.33139
0.0035952	-0.33128
0.0035961	-0.33072
0.0035979	-0.32953
0.0035979	-0.32953
0.0035979	-0.32953
0.0036	-0.32812
0.0036	-0.32812
0.0036	-0.32812
0.0036021	-0.32672
0.0036129	-0.31978
0.003625	-0.31213
0.003645	-0.29987
0.003645	-0.29987
0.003645	-0.29987
0.003645	-0.29987
0.003645	-0.29987
0.003645	-0.29987
0.003645	-0.29987
0.003645	-0.29987
0.003645	-0.29987
0.003645	-0.29987
0.003645	-0.29987
0.003645	-0.29987
0.003645	-0.29987
0.003645	-0.29987
0.003645	-0.29987
0.003645	-0.29987
0.003645	-0.29987
0.003645	-0.29985
0.0036452	-0.29975
0.0036461	-0.29924
0.0036478	-0.29821
0.0036478	-0.29821
0.0036478	-0.29821
0.00365	-0.2969
0.00365	-0.2969
0.00365	-0.2969
0.0036522	-0.29559
0.0036633	-0.28912
0.0036736	-0.28323
0.0036736	-0.28323
0.0036736	-0.28323
0.003675	-0.28245
0.0036819	-0.27857
0.003695	-0.2714
0.003695	-0.2714
0.003695	-0.2714
0.003695	-0.2714
0.003695	-0.2714
0.003695	-0.2714
0.003695	-0.2714
0.003695	-0.2714
0.003695	-0.2714
0.003695	-0.2714
0.003695	-0.2714
0.003695	-0.2714
0.003695	-0.2714
0.003695	-0.2714
0.003695	-0.2714
0.003695	-0.2714
0.003695	-0.2714
0.003695	-0.27138
0.0036952	-0.27129
0.0036961	-0.27083
0.0037	-0.26871
0.0037	-0.26871
0.0037	-0.26871
0.0037039	-0.26661
0.003725	-0.25564
0.0037401	-0.24804
0.0037401	-0.24804
0.003745	-0.24564
0.003745	-0.24564
0.003745	-0.24564
0.003745	-0.24564
0.003745	-0.24564
0.003745	-0.24564
0.003745	-0.24564
0.003745	-0.24564
0.003745	-0.24564
0.003745	-0.24564
0.003745	-0.24564
0.003745	-0.24564
0.003745	-0.24564
0.003745	-0.24564
0.003745	-0.24564
0.003745	-0.24564
0.003745	-0.24564
0.003745	-0.24562
0.0037452	-0.24554
0.0037461	-0.24512
0.00375	-0.2432
0.00375	-0.2432
0.00375	-0.2432
0.0037539	-0.24129
0.003775	-0.23134
0.003795	-0.22223
0.003795	-0.22223
0.003795	-0.22223
0.003795	-0.22223
0.003795	-0.22223
0.003795	-0.22223
0.003795	-0.22223
0.003795	-0.22223
0.003795	-0.22223
0.003795	-0.22223
0.003795	-0.22223
0.003795	-0.22223
0.003795	-0.22223
0.003795	-0.22223
0.003795	-0.22223
0.003795	-0.22223
0.003795	-0.22223
0.003795	-0.22221
0.0037952	-0.22214
0.0037961	-0.22176
0.0037982	-0.22081
0.0037982	-0.22081
0.0037982	-0.22081
0.0038	-0.22002
0.0038	-0.22002
0.0038	-0.22002
0.0038018	-0.21924
0.0038107	-0.21537
0.003825	-0.20925
0.003845	-0.2009
0.003845	-0.2009
0.003845	-0.2009
0.003845	-0.2009
0.003845	-0.2009
0.003845	-0.2009
0.003845	-0.2009
0.003845	-0.2009
0.003845	-0.2009
0.003845	-0.2009
0.003845	-0.2009
0.003845	-0.2009
0.003845	-0.20089
0.003845	-0.20089
0.003845	-0.20089
0.003845	-0.20089
0.003845	-0.20089
0.0038451	-0.20088
0.0038452	-0.20081
0.0038461	-0.20046
0.0038481	-0.19966
0.0038481	-0.19966
0.0038481	-0.19966
0.00385	-0.1989
0.00385	-0.1989
0.00385	-0.1989
0.0038519	-0.19813
0.0038615	-0.19435
0.003875	-0.18909
0.003895	-0.18138
0.003895	-0.18138
0.003895	-0.18138
0.003895	-0.18138
0.003895	-0.18138
0.003895	-0.18138
0.003895	-0.18138
0.003895	-0.18138
0.003895	-0.18138
0.003895	-0.18138
0.003895	-0.18138
0.003895	-0.18138
0.003895	-0.18138
0.003895	-0.18138
0.003895	-0.18138
0.003895	-0.18138
0.003895	-0.18137
0.0038951	-0.18136
0.0038952	-0.1813
0.0038961	-0.18098
0.003898	-0.18026
0.003898	-0.18026
0.003898	-0.18026
0.003898	-0.18026
0.003898	-0.18026
0.003898	-0.18026
0.003898	-0.18026
0.003898	-0.18026
0.003898	-0.18026
0.003898	-0.18026
0.003898	-0.18026
0.003898	-0.18026
0.003898	-0.18026
0.003898	-0.18026
0.003898	-0.18026
0.0038981	-0.18026
0.0038981	-0.18026
0.0038982	-0.18023
0.0038986	-0.18008
0.0039	-0.17956
0.0039	-0.17956
0.0039	-0.17956
0.0039014	-0.17905
0.0039086	-0.17648
0.003925	-0.17062
0.003945	-0.16346
0.003945	-0.16346
0.003945	-0.16346
0.0039469	-0.16282
0.0039469	-0.16282
0.0039469	-0.16282
0.0039488	-0.16221
0.00395	-0.16181
0.00395	-0.16181
0.00395	-0.16181
0.0039512	-0.16142
0.0039573	-0.15944
0.003975	-0.15364
0.003995	-0.14693
0.003995	-0.14693
0.003995	-0.14693
0.0039969	-0.14634
0.0039969	-0.14634
0.0039969	-0.14634
0.0039988	-0.14579
0.004	-0.14544
0.004	-0.14544
0.004	-0.14544
0.0040012	-0.14509
0.0040073	-0.1433
0.004025	-0.13796
0.004045	-0.13162
0.004045	-0.13162
0.004045	-0.13162
0.0040469	-0.13108
0.0040469	-0.13108
0.0040469	-0.13108
0.0040488	-0.13059
0.00405	-0.13027
0.00405	-0.13027
0.00405	-0.13027
0.0040512	-0.12995
0.0040573	-0.12834
0.004075	-0.12341
0.004095	-0.11738
0.004095	-0.11738
0.004095	-0.11738
0.0040969	-0.11687
0.0040969	-0.11687
0.0040969	-0.11687
0.0040988	-0.11644
0.0041	-0.11615
0.0041	-0.11615
0.0041	-0.11615
0.0041012	-0.11587
0.0041073	-0.11441
0.004125	-0.10986
0.004145	-0.10406
0.004145	-0.10406
0.004145	-0.10406
0.0041469	-0.10359
0.0041469	-0.10359
0.0041469	-0.10359
0.0041488	-0.10321
0.00415	-0.10296
0.00415	-0.10296
0.00415	-0.10296
0.0041512	-0.1027
0.0041573	-0.10139
0.004175	-0.097162
0.004195	-0.091556
0.004195	-0.091556
0.004195	-0.091556
0.0041969	-0.091116
0.0041969	-0.091116
0.0041969	-0.091116
0.0041969	-0.091116
0.0041969	-0.091116
0.0041969	-0.091116
0.0041969	-0.091116
0.0041969	-0.091116
0.0041969	-0.091116
0.0041969	-0.091116
0.0041969	-0.091116
0.0041969	-0.091116
0.0041969	-0.091116
0.0041969	-0.091115
0.0041969	-0.091114
0.0041969	-0.091107
0.0041971	-0.091072
0.0041981	-0.090895
0.0042	-0.090556
0.0042	-0.090556
0.0042	-0.090556
0.0042019	-0.090212
0.0042113	-0.088354
0.004225	-0.085222
0.004245	-0.079748
0.004245	-0.079748
0.004245	-0.079748
0.0042469	-0.079335
0.0042469	-0.079335
0.0042469	-0.079335
0.0042488	-0.079041
0.00425	-0.078848
0.00425	-0.078848
0.00425	-0.078848
0.0042512	-0.078653
0.0042574	-0.077607
0.004275	-0.073931
0.004295	-0.068559
0.004295	-0.068559
0.004295	-0.068559
0.004295	-0.068559
0.0042969	-0.068169
0.0042969	-0.068169
0.0042969	-0.068169
0.0042988	-0.067918
0.0043	-0.067752
0.0043	-0.067752
0.0043	-0.067752
0.0043012	-0.067583
0.0043074	-0.066656
0.004325	-0.063215
0.004345	-0.0579
0.004345	-0.0579
0.004345	-0.0579
0.0043469	-0.05753
0.0043469	-0.05753
0.0043469	-0.05753
0.0043469	-0.05753
0.0043469	-0.05753
0.0043469	-0.05753
0.0043469	-0.05753
0.0043469	-0.05753
0.0043469	-0.05753
0.0043469	-0.05753
0.0043469	-0.05753
0.0043469	-0.05753
0.0043469	-0.05753
0.0043469	-0.05753
0.0043469	-0.057529
0.0043469	-0.057525
0.0043472	-0.057502
0.0043482	-0.057388
0.00435	-0.057179
0.00435	-0.057179
0.00435	-0.057179
0.0043518	-0.056964
0.004361	-0.055669
[truncated: 378,898 more rows]
