# Supplementary material for: Code and data from an ADALINE network trained with the RTRL and LMS algorithms for an MPPT controller in a photovoltaic system
Source: Data Brief. 2020 Sep 8;32:106296. doi: 10.1016/j.dib.2020.106296 (PMC7495059; doi:10.1016/j.dib.2020.106296)
Supplement: Supplementary file 3 [file mmc3.zip › Data/Computational_Tests/RTRL_Case3.csv]

Time (sec)	RTRL Power (W)
0	-1.279e-13
3.1554e-30	-1.279e-13
6.3109e-30	-1.279e-13
1.3878e-21	-1.279e-13
1.3878e-21	-1.279e-13
2.7756e-21	-1.279e-13
9.7145e-21	-1.279e-13
4.4409e-20	-1.279e-13
2.1788e-19	-1.279e-13
1.0852e-18	-1.279e-13
5.4221e-18	-1.279e-13
2.7106e-17	-1.279e-13
1.3553e-16	-1.279e-13
6.7763e-16	-1.279e-13
3.3881e-15	-1.279e-13
1.6941e-14	-1.279e-13
8.4703e-14	-1.279e-13
4.2352e-13	-1.279e-13
2.1176e-12	-1.279e-13
1.0588e-11	-1.7053e-13
5.294e-11	-1.1298e-12
2.647e-10	-2.5324e-11
1.3235e-09	-6.3068e-10
6.6174e-09	-1.5764e-08
3.3087e-08	-3.9409e-07
1.6544e-07	-9.8495e-06
8.2718e-07	-0.0002459
3.9321e-06	-0.0055211
8.0976e-06	-0.023235
1.4664e-05	-0.075215
2.4052e-05	-0.1985
2.5e-05	-0.21404
2.5e-05	-0.21404
2.9738e-05	-0.29989
4.3623e-05	-0.6254
4.496e-05	-0.66232
4.496e-05	-0.66232
4.496e-05	-0.66232
4.496e-05	-0.66232
4.496e-05	-0.66232
4.496e-05	-0.66232
4.496e-05	-0.66232
4.496e-05	-0.66232
4.496e-05	-0.66232
4.496e-05	-0.66232
4.496e-05	-0.66232
4.496e-05	-0.66232
4.496e-05	-0.66232
4.496e-05	-0.66232
4.496e-05	-0.66232
4.496e-05	-0.66232
4.496e-05	-0.66233
4.4961e-05	-0.66234
4.4963e-05	-0.66242
4.4977e-05	-0.66279
4.5043e-05	-0.66464
4.5374e-05	-0.67393
4.7028e-05	-0.72123
5e-05	-0.80965
5e-05	-0.80965
5e-05	-0.80965
5.2972e-05	-0.90241
6.7832e-05	-1.4259
7.5e-05	-1.7111
9.501e-05	-2.598
9.501e-05	-2.598
9.501e-05	-2.598
9.501e-05	-2.598
9.501e-05	-2.598
9.501e-05	-2.598
9.501e-05	-2.598
9.501e-05	-2.598
9.501e-05	-2.598
9.501e-05	-2.598
9.501e-05	-2.598
9.501e-05	-2.598
9.501e-05	-2.598
9.501e-05	-2.598
9.501e-05	-2.598
9.501e-05	-2.598
9.501e-05	-2.598
9.5011e-05	-2.598
9.5017e-05	-2.5983
9.5043e-05	-2.5995
9.5175e-05	-2.6058
9.5837e-05	-2.6372
9.9146e-05	-2.7959
0.0001	-2.8373
0.0001	-2.8373
0.0001	-2.8373
0.00010085	-2.8788
0.00010512	-3.089
0.000125	-4.1093
0.00014501	-5.1793
0.00014501	-5.1793
0.00014501	-5.1793
0.00015	-5.449
0.00015	-5.449
0.00015	-5.449
0.00015499	-5.7187
0.000175	-6.7869
0.00019501	-7.8115
0.00019501	-7.8115
0.00019501	-7.8115
0.00019501	-7.8115
0.00019501	-7.8115
0.00019501	-7.8115
0.00019501	-7.8115
0.00019501	-7.8115
0.00019501	-7.8115
0.00019501	-7.8115
0.00019501	-7.8115
0.00019501	-7.8115
0.00019501	-7.8115
0.00019501	-7.8115
0.00019501	-7.8115
0.00019501	-7.8115
0.00019501	-7.8115
0.00019501	-7.8116
0.00019502	-7.8122
0.00019508	-7.8148
0.00019534	-7.828
0.00019666	-7.8936
0.0002	-8.0574
0.0002	-8.0574
0.0002	-8.0574
0.00020334	-8.2191
0.00022001	-8.9898
0.000225	-9.2072
0.00024501	-10.007
0.00024501	-10.007
0.00024501	-10.007
0.00025	-10.187
0.00025	-10.187
0.00025	-10.187
0.00025499	-10.359
0.000275	-10.961
0.00029504	-11.414
0.00029504	-11.414
0.00029504	-11.414
0.0003	-11.501
0.0003	-11.501
0.0003	-11.501
0.00030496	-11.579
0.000325	-11.796
0.000345	-11.863
0.000345	-11.863
0.000345	-11.863
0.000345	-11.863
0.000345	-11.863
0.000345	-11.863
0.000345	-11.863
0.000345	-11.863
0.000345	-11.863
0.000345	-11.863
0.000345	-11.863
0.000345	-11.863
0.000345	-11.863
0.000345	-11.863
0.000345	-11.863
0.000345	-11.863
0.00034501	-11.863
0.00034501	-11.863
0.00034503	-11.863
0.00034514	-11.863
0.00034567	-11.863
0.00034831	-11.86
0.00035	-11.857
0.00035	-11.857
0.00035	-11.857
0.00035169	-11.853
0.00036012	-11.819
0.000375	-11.698
0.00039496	-11.423
0.00039496	-11.423
0.00039496	-11.423
0.00039496	-11.423
0.00039496	-11.423
0.00039496	-11.423
0.00039496	-11.423
0.00039496	-11.423
0.00039496	-11.423
0.00039496	-11.423
0.00039496	-11.423
0.00039496	-11.423
0.00039496	-11.423
0.00039496	-11.423
0.00039496	-11.423
0.00039496	-11.423
0.00039496	-11.423
0.00039497	-11.423
0.00039499	-11.423
0.00039509	-11.421
0.00039562	-11.412
0.00039827	-11.365
0.0004	-11.333
0.0004	-11.333
0.0004	-11.333
0.00040173	-11.301
0.00040539	-11.228
0.00040539	-11.228
0.00041077	-11.115
0.000425	-10.772
0.00044501	-10.187
0.00044501	-10.187
0.00044501	-10.187
0.00044501	-10.187
0.00044501	-10.187
0.00044501	-10.187
0.00044501	-10.187
0.00044501	-10.187
0.00044501	-10.187
0.00044501	-10.187
0.00044501	-10.187
0.00044501	-10.187
0.00044501	-10.187
0.00044501	-10.187
0.00044501	-10.187
0.00044501	-10.187
0.00044501	-10.187
0.00044502	-10.187
0.00044504	-10.186
0.00044514	-10.183
0.00044567	-10.166
0.00044832	-10.084
0.00045	-10.035
0.00045	-10.035
0.00045	-10.035
0.00045168	-9.9856
0.00046009	-9.7278
0.000475	-9.2204
0.00049501	-8.4408
0.00049501	-8.4408
0.00049501	-8.4408
0.0005	-8.2412
0.0005	-8.2412
0.0005	-8.2412
0.00050499	-8.0466
0.000525	-7.1971
0.00054502	-6.2401
0.00054502	-6.2401
0.00054502	-6.2401
0.00055	-5.9981
0.00055	-5.9981
0.00055	-5.9981
0.00055498	-5.762
0.000575	-4.7472
0.00059502	-3.6326
0.00059502	-3.6326
0.00059502	-3.6326
0.0006	-3.3524
0.0006	-3.3524
0.0006	-3.3524
0.00060498	-3.0788
0.000625	-1.9203
0.00064501	-0.66927
0.00064501	-0.66927
0.00064501	-0.66927
0.00064501	-0.66927
0.00064501	-0.66927
0.00064501	-0.66927
0.00064501	-0.66927
0.00064501	-0.66927
0.00064501	-0.66927
0.00064501	-0.66927
0.00064501	-0.66927
0.00064501	-0.66927
0.00064501	-0.66927
0.00064501	-0.66927
0.00064501	-0.66927
0.00064501	-0.66925
0.00064502	-0.66914
0.00064502	-0.66859
0.00064507	-0.66585
0.00064528	-0.65216
0.00064634	-0.58427
0.00065	-0.35665
0.00065	-0.35665
0.00065	-0.35665
0.00065366	-0.13309
0.00067197	1.0288
0.000675	1.2279
0.00069013	2.2515
0.00069503	2.5925
0.00069503	2.5925
0.00069503	2.5925
0.00069503	2.5925
0.00069503	2.5925
0.00069503	2.5925
0.00069503	2.5925
0.00069503	2.5925
0.00069503	2.5925
0.00069503	2.5925
0.00069503	2.5925
0.00069503	2.5925
0.00069503	2.5925
0.00069503	2.5925
0.00069503	2.5925
0.00069503	2.5926
0.00069503	2.5927
0.00069504	2.5933
0.00069508	2.5963
0.00069529	2.6111
0.00069635	2.6846
0.0007	2.9305
0.0007	2.9305
0.0007	2.9305
0.00070365	3.1718
0.0007219	4.4179
0.000725	4.6363
0.00074052	5.7547
0.00074505	6.0893
0.00074505	6.0893
0.00074505	6.0893
0.00074505	6.0893
0.00074505	6.0893
0.00074505	6.0893
0.00074505	6.0893
0.00074505	6.0893
0.00074505	6.0893
0.00074505	6.0893
0.00074505	6.0893
0.00074505	6.0893
0.00074505	6.0893
0.00074505	6.0893
0.00074505	6.0893
0.00074505	6.0893
0.00074505	6.0893
0.00074505	6.0894
0.00074506	6.0901
0.0007451	6.0932
0.00074531	6.1089
0.00074637	6.1867
0.00075	6.4452
0.00075	6.4452
0.00075	6.4452
0.00075363	6.6986
0.00077176	7.9997
0.000775	8.2381
0.0007912	9.4544
0.00079505	9.7488
0.00079505	9.7488
0.00079505	9.7488
0.00079505	9.7488
0.00079505	9.7488
0.00079505	9.7488
0.00079505	9.7488
0.00079505	9.7488
0.00079505	9.7488
0.00079505	9.7488
0.00079505	9.7488
0.00079505	9.7488
0.00079505	9.7488
0.00079505	9.7488
0.00079505	9.7488
0.00079505	9.7489
0.00079505	9.749
0.00079506	9.7496
0.0007951	9.7529
0.00079531	9.7691
0.00079637	9.8497
0.0008	10.117
0.0008	10.117
0.0008	10.117
0.00080363	10.378
0.00082176	11.715
0.000825	11.959
0.0008412	13.197
0.00084505	13.496
0.00084505	13.496
0.00084505	13.496
0.00084505	13.496
0.00084505	13.496
0.00084505	13.496
0.00084505	13.496
0.00084505	13.496
0.00084505	13.496
0.00084505	13.496
0.00084505	13.496
0.00084505	13.496
0.00084505	13.496
0.00084505	13.496
0.00084505	13.496
0.00084505	13.496
0.00084505	13.496
0.00084506	13.496
0.0008451	13.5
0.00084531	13.516
0.00084637	13.598
0.00085	13.868
0.00085	13.868
0.00085	13.868
0.00085363	14.132
0.00087176	15.475
0.000875	15.719
0.0008912	16.953
0.00089505	17.25
0.00089505	17.25
0.00089505	17.25
0.00089505	17.25
0.00089505	17.25
0.00089505	17.25
0.00089505	17.25
0.00089505	17.25
0.00089505	17.25
0.00089505	17.25
0.00089505	17.25
0.00089505	17.25
0.00089505	17.25
0.00089505	17.25
0.00089505	17.25
0.00089505	17.25
0.00089505	17.25
0.00089506	17.251
0.0008951	17.254
0.00089531	17.27
0.00089637	17.351
0.0009	17.619
0.0009	17.619
0.0009	17.619
0.00090363	17.879
0.00092176	19.2
0.000925	19.439
0.0009412	20.644
0.00094505	20.933
0.00094505	20.933
0.00094505	20.933
0.00094505	20.933
0.00094505	20.933
0.00094505	20.933
0.00094505	20.933
0.00094505	20.933
0.00094505	20.933
0.00094505	20.933
0.00094505	20.933
0.00094505	20.933
0.00094505	20.933
0.00094505	20.933
0.00094505	20.933
0.00094505	20.933
0.00094505	20.933
0.00094506	20.933
0.0009451	20.937
0.00094531	20.952
0.00094637	21.031
0.00095	21.29
0.00095	21.29
0.00095	21.29
0.00095363	21.542
0.00097176	22.812
0.000975	23.042
0.0009912	24.194
0.00099505	24.469
0.00099505	24.469
0.00099505	24.469
0.001	24.808
0.001	24.808
0.001	24.808
0.0010049	25.133
0.001025	26.457
0.001045	27.793
0.0010451	27.793
0.0010451	27.793
0.00105	28.108
0.00105	28.108
0.00105	28.108
0.0010549	28.407
0.001075	29.626
0.001095	30.846
0.001095	30.846
0.001095	30.846
0.0011	31.133
0.0011	31.133
0.0011	31.133
0.001105	31.404
0.001125	32.496
0.001145	33.586
0.001145	33.586
0.001145	33.586
0.00115	33.842
0.00115	33.842
0.00115	33.842
0.001155	34.081
0.001175	35.035
0.001195	35.987
0.001195	35.987
0.001195	35.987
0.0012	36.208
0.0012	36.208
0.0012	36.208
0.001205	36.411
0.001225	37.225
0.001245	38.037
0.001245	38.037
0.001245	38.037
0.00125	38.223
0.00125	38.223
0.00125	38.223
0.001255	38.391
0.001275	39.066
0.001295	39.742
0.001295	39.742
0.001295	39.742
0.001295	39.742
0.001295	39.742
0.001295	39.742
0.001295	39.742
0.001295	39.742
0.001295	39.742
0.001295	39.742
0.001295	39.742
0.001295	39.742
0.001295	39.742
0.001295	39.742
0.001295	39.742
0.001295	39.743
0.001295	39.743
0.001295	39.743
0.0012951	39.746
0.0012955	39.76
0.0012977	39.827
0.0013	39.894
0.0013	39.894
0.0013	39.894
0.0013023	39.957
0.0013141	40.274
0.001325	40.571
0.001345	41.12
0.001345	41.12
0.001345	41.12
0.001345	41.12
0.001345	41.12
0.001345	41.12
0.001345	41.12
0.001345	41.12
0.001345	41.12
0.001345	41.12
0.001345	41.12
0.001345	41.12
0.001345	41.12
0.001345	41.12
0.001345	41.12
0.001345	41.12
0.001345	41.121
0.001345	41.121
0.0013451	41.123
0.0013455	41.135
0.0013477	41.189
0.00135	41.241
0.00135	41.241
0.00135	41.241
0.0013523	41.289
0.0013641	41.533
0.001375	41.765
0.001395	42.199
0.001395	42.199
0.001395	42.199
0.001395	42.199
0.001395	42.199
0.001395	42.199
0.001395	42.199
0.001395	42.199
0.001395	42.199
0.001395	42.199
0.001395	42.199
0.001395	42.199
0.001395	42.199
0.001395	42.199
0.001395	42.199
0.001395	42.199
0.001395	42.199
0.001395	42.2
0.0013951	42.202
0.0013955	42.211
0.0013977	42.252
0.0014	42.291
0.0014	42.291
0.0014	42.291
0.0014023	42.326
0.001414	42.506
0.001425	42.68
0.001445	43.013
0.001445	43.013
0.001445	43.013
0.001445	43.013
0.001445	43.013
0.001445	43.013
0.001445	43.013
0.001445	43.013
0.001445	43.013
0.001445	43.013
0.001445	43.013
0.001445	43.013
0.001445	43.013
0.001445	43.013
0.001445	43.013
0.001445	43.013
0.001445	43.013
0.001445	43.013
0.0014451	43.015
0.0014455	43.022
0.0014476	43.053
0.00145	43.081
0.00145	43.081
0.00145	43.081
0.0014524	43.104
0.0014641	43.228
0.001475	43.352
0.001495	43.599
0.0014951	43.599
0.0014951	43.599
0.0014951	43.599
0.0014951	43.599
0.0014951	43.599
0.0014951	43.599
0.0014951	43.599
0.0014951	43.599
0.0014951	43.599
0.0014951	43.599
0.0014951	43.599
0.0014951	43.599
0.0014951	43.599
0.0014951	43.599
0.0014951	43.599
0.0014951	43.599
0.0014951	43.599
0.0014952	43.6
0.0014956	43.605
0.0014977	43.628
0.0015	43.645
0.0015	43.645
0.0015	43.645
0.0015023	43.659
0.0015138	43.735
0.001525	43.819
0.001545	43.996
0.0015451	43.996
0.0015451	43.996
0.0015451	43.996
0.0015451	43.996
0.0015451	43.996
0.0015451	43.996
0.0015451	43.996
0.0015451	43.996
0.0015451	43.996
0.0015451	43.996
0.0015451	43.996
0.0015451	43.996
0.0015451	43.996
0.0015451	43.996
0.0015451	43.996
0.0015451	43.996
0.0015451	43.996
0.0015451	43.996
0.0015452	43.997
0.0015456	44
0.0015477	44.016
0.00155	44.025
0.00155	44.025
0.00155	44.025
0.0015523	44.032
0.0015638	44.07
0.001575	44.12
0.0015951	44.238
0.0015951	44.238
0.0015951	44.238
0.0015951	44.238
0.0015951	44.238
0.0015951	44.238
0.0015951	44.238
0.0015951	44.238
0.0015951	44.238
0.0015951	44.238
0.0015951	44.238
0.0015951	44.238
0.0015951	44.238
0.0015951	44.238
0.0015951	44.238
0.0015951	44.238
0.0015951	44.238
0.0015951	44.238
0.0015952	44.239
0.0015956	44.242
0.0015977	44.251
0.0016	44.255
0.0016	44.255
0.0016	44.255
0.0016023	44.255
0.0016138	44.263
0.001625	44.285
0.001645	44.358
0.0016451	44.358
0.0016451	44.358
0.0016451	44.358
0.0016451	44.358
0.0016451	44.358
0.0016451	44.358
0.0016451	44.358
0.0016451	44.358
0.0016451	44.358
0.0016451	44.358
0.0016451	44.358
0.0016451	44.358
0.0016451	44.358
0.0016451	44.358
0.0016451	44.358
0.0016451	44.358
0.0016451	44.358
0.0016452	44.358
0.0016456	44.36
0.0016477	44.365
0.00165	44.363
0.00165	44.363
0.00165	44.363
0.0016523	44.358
0.0016638	44.343
0.001675	44.343
0.001695	44.38
0.0016951	44.38
0.0016951	44.38
0.0016951	44.38
0.0016951	44.38
0.0016951	44.38
0.0016951	44.38
0.0016951	44.38
0.0016951	44.38
0.0016951	44.38
0.0016951	44.38
0.0016951	44.38
0.0016951	44.38
0.0016951	44.38
0.0016951	44.38
0.0016951	44.38
0.0016951	44.38
0.0016951	44.38
0.0016952	44.38
0.0016956	44.382
0.0016977	44.383
0.0017	44.378
0.0017	44.378
0.0017	44.378
0.0017023	44.369
0.0017138	44.335
0.001725	44.318
0.001745	44.328
0.0017451	44.328
0.0017451	44.328
0.0017451	44.328
0.0017451	44.328
0.0017451	44.328
0.0017451	44.328
0.0017451	44.328
0.0017451	44.328
0.0017451	44.328
0.0017451	44.328
0.0017451	44.328
0.0017451	44.328
0.0017451	44.328
0.0017451	44.328
0.0017451	44.328
0.0017451	44.328
0.0017451	44.328
0.0017452	44.328
0.0017456	44.329
0.0017477	44.327
0.00175	44.319
0.00175	44.319
0.00175	44.319
0.0017523	44.307
0.0017638	44.259
0.001775	44.231
0.0017951	44.22
0.0017951	44.22
0.0017951	44.22
0.0017951	44.22
0.0017951	44.22
0.0017951	44.22
0.0017951	44.22
0.0017951	44.22
0.0017951	44.22
0.0017951	44.22
0.0017951	44.22
0.0017951	44.22
0.0017951	44.22
0.0017951	44.22
0.0017951	44.22
0.0017951	44.22
0.0017951	44.22
0.0017951	44.22
0.0017952	44.22
0.0017956	44.22
0.0017977	44.217
0.0018	44.206
0.0018	44.206
0.0018	44.206
0.0018023	44.192
0.0018138	44.134
0.001825	44.096
0.0018451	44.071
0.0018451	44.071
0.0018451	44.071
0.0018451	44.071
0.0018451	44.071
0.0018451	44.071
0.0018451	44.071
0.0018451	44.071
0.0018451	44.071
0.0018451	44.071
0.0018451	44.071
0.0018451	44.071
0.0018451	44.071
0.0018451	44.071
0.0018451	44.071
0.0018451	44.071
0.0018451	44.071
0.0018451	44.071
0.0018452	44.071
0.0018456	44.071
0.0018477	44.066
0.00185	44.054
0.00185	44.054
0.00185	44.054
0.0018523	44.039
0.0018638	43.974
0.001875	43.929
0.001895	43.894
0.0018951	43.894
0.0018951	43.894
0.0018951	43.894
0.0018951	43.894
0.0018951	43.894
0.0018951	43.894
0.0018951	43.894
0.0018951	43.894
0.0018951	43.894
0.0018951	43.894
0.0018951	43.894
0.0018951	43.894
0.0018951	43.894
0.0018951	43.894
0.0018951	43.894
0.0018951	43.894
0.0018951	43.894
0.0018952	43.894
0.0018956	43.894
0.0018977	43.888
0.0019	43.875
0.0019	43.875
0.0019	43.875
0.0019023	43.859
0.0019138	43.789
0.001925	43.741
0.0019451	43.7
0.0019451	43.7
0.0019451	43.7
0.0019451	43.7
0.0019451	43.7
0.0019451	43.7
0.0019451	43.7
0.0019451	43.7
0.0019451	43.7
0.0019451	43.7
0.0019451	43.7
0.0019451	43.7
0.0019451	43.7
0.0019451	43.7
0.0019451	43.7
0.0019451	43.7
0.0019451	43.7
0.0019451	43.7
0.0019452	43.7
0.0019456	43.699
0.0019477	43.693
0.00195	43.679
0.00195	43.679
0.00195	43.679
0.0019523	43.662
0.0019638	43.59
0.001975	43.54
0.001995	43.496
0.0019951	43.496
0.0019951	43.496
0.002	43.476
0.002	43.476
0.002	43.476
0.0020049	43.44
0.002025	43.335
0.0020451	43.29
0.0020451	43.29
0.0020451	43.29
0.00205	43.27
0.00205	43.27
0.00205	43.27
0.0020549	43.234
0.002075	43.13
0.002095	43.087
0.0020951	43.087
0.0020951	43.087
0.0021	43.067
0.0021	43.067
0.0021	43.067
0.0021049	43.032
0.002125	42.93
0.002145	42.891
0.0021451	42.891
0.0021451	42.891
0.00215	42.871
0.00215	42.871
0.00215	42.871
0.0021549	42.837
0.002175	42.739
0.0021951	42.704
0.0021951	42.704
0.0021951	42.704
0.0022	42.686
0.0022	42.686
0.0022	42.686
0.0022049	42.653
0.002225	42.56
0.002245	42.53
0.0022451	42.53
0.0022451	42.53
0.00225	42.513
0.00225	42.513
0.00225	42.513
0.0022549	42.481
0.002275	42.394
0.002295	42.37
0.0022951	42.37
0.0022951	42.37
0.0023	42.354
0.0023	42.354
0.0023	42.354
0.0023049	42.324
0.002325	42.243
0.002345	42.225
0.0023451	42.225
0.0023451	42.225
0.00235	42.211
0.00235	42.211
0.00235	42.211
0.0023549	42.182
0.002375	42.107
0.002395	42.096
0.0023951	42.096
0.0023951	42.096
0.0024	42.084
0.0024	42.084
0.0024	42.084
0.0024049	42.057
0.002425	41.988
0.002445	41.983
0.0024451	41.983
0.0024451	41.983
0.00245	41.973
0.00245	41.973
0.00245	41.973
0.0024549	41.947
0.002475	41.885
0.002495	41.887
0.0024951	41.887
0.0024951	41.887
0.0025	41.878
0.0025	41.878
0.0025	41.878
0.0025049	41.854
0.002525	41.798
0.002545	41.806
0.0025451	41.806
0.0025451	41.806
0.0025451	41.806
0.0025451	41.806
0.0025451	41.806
0.0025451	41.806
0.0025451	41.806
0.0025451	41.806
0.0025451	41.806
0.0025451	41.806
0.0025451	41.806
0.0025451	41.806
0.0025451	41.806
0.0025451	41.806
0.0025451	41.806
0.0025451	41.806
0.0025451	41.806
0.0025453	41.806
0.0025461	41.807
0.00255	41.798
0.00255	41.798
0.00255	41.798
0.0025539	41.78
0.002575	41.726
0.002595	41.739
0.0025951	41.739
0.0025951	41.739
0.0025951	41.739
0.0025951	41.739
0.0025951	41.739
0.0025951	41.739
0.0025951	41.739
0.0025951	41.739
0.0025951	41.739
0.0025951	41.739
0.0025951	41.739
0.0025951	41.739
0.0025951	41.739
0.0025951	41.739
0.0025951	41.739
0.0025951	41.739
0.0025951	41.739
0.0025953	41.74
0.0025961	41.741
0.0026	41.733
0.0026	41.733
0.0026	41.733
0.0026039	41.716
0.002625	41.668
0.002645	41.687
0.0026451	41.687
0.0026451	41.687
0.0026451	41.687
0.0026451	41.687
0.0026451	41.687
0.0026451	41.687
0.0026451	41.687
0.0026451	41.687
0.0026451	41.687
0.0026451	41.687
0.0026451	41.687
0.0026451	41.687
0.0026451	41.687
0.0026451	41.687
0.0026451	41.687
0.0026451	41.687
0.0026451	41.687
0.0026453	41.687
0.0026461	41.689
0.00265	41.682
0.00265	41.682
0.00265	41.682
0.0026539	41.666
0.002675	41.624
0.002695	41.647
0.0026951	41.647
0.0026951	41.647
0.0026951	41.647
0.0026951	41.647
0.0026951	41.647
0.0026951	41.647
0.0026951	41.647
0.0026951	41.647
0.0026951	41.647
0.0026951	41.647
0.0026951	41.647
0.0026951	41.647
0.0026951	41.647
0.0026951	41.647
0.0026951	41.647
0.0026951	41.647
0.0026951	41.647
0.0026953	41.648
0.0026961	41.649
0.0027	41.643
0.0027	41.643
0.0027	41.643
0.0027039	41.629
0.002725	41.591
0.002745	41.619
0.0027451	41.619
0.0027451	41.619
0.0027451	41.619
0.0027451	41.619
0.0027451	41.619
0.0027451	41.619
0.0027451	41.619
0.0027451	41.619
0.0027451	41.619
0.0027451	41.619
0.0027451	41.619
0.0027451	41.619
0.0027451	41.619
0.0027451	41.619
0.0027451	41.619
0.0027451	41.619
0.0027451	41.619
0.0027453	41.619
0.0027461	41.621
0.00275	41.616
0.00275	41.616
0.00275	41.616
0.0027539	41.602
0.002775	41.569
0.002795	41.601
0.0027951	41.601
0.0027951	41.601
0.0027951	41.601
0.0027951	41.601
0.0027951	41.601
0.0027951	41.601
0.0027951	41.601
0.0027951	41.601
0.0027951	41.601
0.0027951	41.601
0.0027951	41.601
0.0027951	41.601
0.0027951	41.601
0.0027951	41.601
0.0027951	41.601
0.0027951	41.601
0.0027951	41.601
0.0027953	41.602
0.0027961	41.603
0.0028	41.599
0.0028	41.599
0.0028	41.599
0.0028039	41.586
0.002825	41.557
0.0028451	41.592
0.0028451	41.592
0.0028451	41.592
0.0028451	41.592
0.0028451	41.592
0.0028451	41.592
0.0028451	41.592
0.0028451	41.592
0.0028451	41.592
0.0028451	41.592
0.0028451	41.592
0.0028451	41.592
0.0028451	41.592
0.0028451	41.592
0.0028451	41.592
0.0028451	41.592
0.0028451	41.592
0.0028451	41.592
0.0028453	41.593
0.0028461	41.595
0.00285	41.591
0.00285	41.591
0.00285	41.591
0.0028539	41.579
0.002875	41.553
0.002895	41.591
0.0028951	41.591
0.0028951	41.591
0.0028951	41.591
0.0028951	41.591
0.0028951	41.591
0.0028951	41.591
0.0028951	41.591
0.0028951	41.591
0.0028951	41.591
0.0028951	41.591
0.0028951	41.591
0.0028951	41.591
0.0028951	41.591
0.0028951	41.591
0.0028951	41.591
0.0028951	41.591
0.0028951	41.591
0.0028953	41.592
0.0028961	41.594
0.0029	41.591
0.0029	41.591
0.0029	41.591
0.0029039	41.579
0.002925	41.556
0.002945	41.597
0.0029451	41.597
0.0029451	41.597
0.0029451	41.597
0.0029451	41.597
0.0029451	41.597
0.0029451	41.597
0.0029451	41.597
0.0029451	41.597
0.0029451	41.597
0.0029451	41.597
0.0029451	41.597
0.0029451	41.597
0.0029451	41.597
0.0029451	41.597
0.0029451	41.597
0.0029451	41.597
0.0029451	41.597
0.0029453	41.598
0.0029461	41.6
0.00295	41.598
0.00295	41.598
0.00295	41.598
0.0029539	41.586
0.002975	41.566
0.002995	41.609
0.0029951	41.609
0.0029951	41.609
0.0029951	41.609
0.0029951	41.609
0.0029951	41.609
0.0029951	41.609
0.0029951	41.609
0.0029951	41.609
0.0029951	41.609
0.0029951	41.609
0.0029951	41.609
0.0029951	41.609
0.0029951	41.609
0.0029951	41.609
0.0029951	41.609
0.0029951	41.609
0.0029951	41.609
0.0029953	41.61
0.0029961	41.612
0.003	41.61
0.003	41.61
0.003	41.61
0.0030039	41.599
0.003025	41.58
0.003045	41.625
0.0030451	41.625
0.0030451	41.625
0.0030451	41.625
0.0030451	41.625
0.0030451	41.625
0.0030451	41.625
0.0030451	41.625
0.0030451	41.625
0.0030451	41.625
0.0030451	41.625
0.0030451	41.625
0.0030451	41.625
0.0030451	41.625
0.0030451	41.625
0.0030451	41.625
0.0030451	41.625
0.0030451	41.625
0.0030453	41.626
0.0030461	41.628
0.00305	41.627
0.00305	41.627
0.00305	41.627
0.0030539	41.616
0.003075	41.599
0.003095	41.645
0.0030951	41.645
0.0030951	41.645
0.0030951	41.645
0.0030951	41.645
0.0030951	41.645
0.0030951	41.645
0.0030951	41.645
0.0030951	41.645
0.0030951	41.645
0.0030951	41.645
0.0030951	41.645
0.0030951	41.645
0.0030951	41.645
0.0030951	41.645
0.0030951	41.645
0.0030951	41.645
0.0030951	41.645
0.0030953	41.646
0.0030961	41.649
0.0031	41.647
0.0031	41.647
0.0031	41.647
0.0031039	41.636
0.003125	41.621
0.003145	41.668
0.0031451	41.668
0.0031451	41.668
0.0031451	41.668
0.0031451	41.668
0.0031451	41.668
0.0031451	41.668
0.0031451	41.668
0.0031451	41.668
0.0031451	41.668
0.0031451	41.668
0.0031451	41.668
0.0031451	41.668
0.0031451	41.668
0.0031451	41.668
0.0031451	41.668
0.0031451	41.668
0.0031451	41.668
0.0031453	41.669
0.0031461	41.672
0.00315	41.67
0.00315	41.67
0.00315	41.67
0.0031539	41.66
0.003175	41.645
0.0031951	41.694
0.0031951	41.694
0.0031951	41.694
0.0031951	41.694
0.0031951	41.694
0.0031951	41.694
0.0031951	41.694
0.0031951	41.694
0.0031951	41.694
0.0031951	41.694
0.0031951	41.694
0.0031951	41.694
0.0031951	41.694
0.0031951	41.694
0.0031951	41.694
0.0031951	41.694
0.0031951	41.694
0.0031951	41.694
0.0031953	41.694
0.0031961	41.697
0.0032	41.696
0.0032	41.696
0.0032	41.696
0.0032039	41.685
0.003225	41.671
0.003245	41.72
0.0032451	41.72
0.0032451	41.72
0.0032451	41.72
0.0032451	41.72
0.0032451	41.72
0.0032451	41.72
0.0032451	41.72
0.0032451	41.72
0.0032451	41.72
0.0032451	41.72
0.0032451	41.72
0.0032451	41.72
0.0032451	41.72
0.0032451	41.72
0.0032451	41.72
0.0032451	41.72
0.0032451	41.72
0.0032453	41.721
0.0032461	41.723
0.00325	41.722
0.00325	41.722
0.00325	41.722
0.0032539	41.712
0.003275	41.699
0.003295	41.748
0.0032951	41.748
0.0032951	41.748
0.0032951	41.748
0.0032951	41.748
0.0032951	41.748
0.0032951	41.748
0.0032951	41.748
0.0032951	41.748
0.0032951	41.748
0.0032951	41.748
0.0032951	41.748
0.0032951	41.748
0.0032951	41.748
0.0032951	41.748
0.0032951	41.748
0.0032951	41.748
0.0032951	41.748
0.0032953	41.748
0.0032961	41.751
0.0033	41.75
0.0033	41.75
0.0033	41.75
0.0033039	41.74
0.003325	41.726
0.003345	41.775
0.0033451	41.775
0.0033451	41.775
0.0033451	41.775
0.0033451	41.775
0.0033451	41.775
0.0033451	41.775
0.0033451	41.775
0.0033451	41.775
0.0033451	41.775
0.0033451	41.775
0.0033451	41.775
0.0033451	41.775
0.0033451	41.775
0.0033451	41.775
0.0033451	41.775
0.0033451	41.775
0.0033451	41.776
0.0033453	41.776
0.0033461	41.779
0.00335	41.778
0.00335	41.778
0.00335	41.778
0.0033539	41.768
0.003375	41.754
0.003395	41.803
0.0033951	41.803
0.0033951	41.803
0.0033951	41.803
0.0033951	41.803
0.0033951	41.803
0.0033951	41.803
0.0033951	41.803
0.0033951	41.803
0.0033951	41.803
0.0033951	41.803
0.0033951	41.803
0.0033951	41.803
0.0033951	41.803
0.0033951	41.803
0.0033951	41.803
0.0033951	41.803
0.0033951	41.803
0.0033953	41.804
0.0033961	41.807
0.0034	41.806
0.0034	41.806
0.0034	41.806
0.0034039	41.795
0.003425	41.782
0.003445	41.831
0.0034451	41.831
0.0034451	41.831
0.0034451	41.831
0.0034451	41.831
0.0034451	41.831
0.0034451	41.831
0.0034451	41.831
0.0034451	41.831
0.0034451	41.831
0.0034451	41.831
0.0034451	41.831
0.0034451	41.831
0.0034451	41.831
0.0034451	41.831
0.0034451	41.831
0.0034451	41.831
0.0034451	41.831
0.0034453	41.831
0.0034461	41.834
0.00345	41.833
0.00345	41.833
0.00345	41.833
0.0034539	41.823
0.003475	41.809
0.003495	41.857
0.0034951	41.857
0.0034951	41.857
0.0034951	41.857
0.0034951	41.857
0.0034951	41.857
0.0034951	41.857
0.0034951	41.857
0.0034951	41.857
0.0034951	41.857
0.0034951	41.857
0.0034951	41.857
0.0034951	41.857
0.0034951	41.857
0.0034951	41.857
0.0034951	41.857
0.0034951	41.857
0.0034951	41.857
0.0034953	41.858
0.0034961	41.861
0.0035	41.859
0.0035	41.859
0.0035	41.859
0.0035039	41.849
0.003525	41.835
0.0035451	41.883
0.0035451	41.883
0.0035451	41.883
0.0035451	41.883
0.0035451	41.883
0.0035451	41.883
0.0035451	41.883
0.0035451	41.883
0.0035451	41.883
0.0035451	41.883
0.0035451	41.883
0.0035451	41.883
0.0035451	41.883
0.0035451	41.883
0.0035451	41.883
0.0035451	41.883
0.0035451	41.883
0.0035451	41.883
0.0035453	41.884
0.0035461	41.886
0.00355	41.885
0.00355	41.885
0.00355	41.885
0.0035539	41.875
0.003575	41.86
0.003595	41.908
0.0035951	41.908
0.0035951	41.908
0.0035951	41.908
0.0035951	41.908
0.0035951	41.908
0.0035951	41.908
0.0035951	41.908
0.0035951	41.908
0.0035951	41.908
0.0035951	41.908
0.0035951	41.908
0.0035951	41.908
0.0035951	41.908
0.0035951	41.908
0.0035951	41.908
0.0035951	41.908
0.0035951	41.908
0.0035953	41.908
0.0035961	41.911
0.0036	41.91
0.0036	41.91
0.0036	41.91
0.0036039	41.899
0.003625	41.884
0.003645	41.931
0.0036451	41.931
0.0036451	41.931
0.0036451	41.931
0.0036451	41.931
0.0036451	41.931
0.0036451	41.931
0.0036451	41.931
0.0036451	41.931
0.0036451	41.931
0.0036451	41.931
0.0036451	41.931
0.0036451	41.931
0.0036451	41.931
0.0036451	41.931
0.0036451	41.931
0.0036451	41.931
0.0036451	41.931
0.0036453	41.932
0.0036461	41.934
0.00365	41.933
0.00365	41.933
0.00365	41.933
0.0036539	41.922
0.003675	41.907
0.0036951	41.953
0.0036951	41.953
0.0036951	41.953
0.0036951	41.953
0.0036951	41.953
0.0036951	41.953
0.0036951	41.953
0.0036951	41.953
0.0036951	41.953
0.0036951	41.953
0.0036951	41.953
0.0036951	41.953
0.0036951	41.953
0.0036951	41.953
0.0036951	41.953
0.0036951	41.953
0.0036951	41.953
0.0036951	41.954
0.0036953	41.954
0.0036961	41.957
0.0037	41.955
0.0037	41.955
0.0037	41.955
0.0037039	41.944
0.003725	41.928
0.003745	41.974
0.0037451	41.974
0.0037451	41.974
0.0037451	41.974
0.0037451	41.974
0.0037451	41.974
0.0037451	41.974
0.0037451	41.974
0.0037451	41.974
0.0037451	41.974
0.0037451	41.974
0.0037451	41.974
0.0037451	41.974
0.0037451	41.974
0.0037451	41.974
0.0037451	41.974
0.0037451	41.975
0.0037451	41.975
0.0037453	41.975
0.0037461	41.978
0.00375	41.976
0.00375	41.976
0.00375	41.976
0.0037539	41.965
0.003775	41.948
0.003795	41.994
0.0037951	41.994
0.0037951	41.994
0.0037951	41.994
0.0037951	41.994
0.0037951	41.994
0.0037951	41.994
0.0037951	41.994
0.0037951	41.994
0.0037951	41.994
0.0037951	41.994
0.0037951	41.994
0.0037951	41.994
0.0037951	41.994
0.0037951	41.994
0.0037951	41.994
0.0037951	41.994
0.0037951	41.994
0.0037953	41.995
0.0037961	41.997
0.0038	41.996
0.0038	41.996
0.0038	41.996
0.0038039	41.985
0.003825	41.968
0.0038451	42.013
0.0038451	42.013
0.0038451	42.013
0.0038451	42.013
0.0038451	42.013
0.0038451	42.013
0.0038451	42.013
0.0038451	42.013
0.0038451	42.013
0.0038451	42.013
0.0038451	42.013
0.0038451	42.013
0.0038451	42.013
0.0038451	42.013
0.0038451	42.013
0.0038451	42.013
0.0038451	42.013
0.0038451	42.013
0.0038453	42.014
0.0038461	42.016
0.00385	42.014
0.00385	42.014
0.00385	42.014
0.0038539	42.003
0.003875	41.985
0.003895	42.03
0.0038951	42.03
0.0038951	42.03
0.0038951	42.03
0.0038951	42.03
0.0038951	42.03
0.0038951	42.03
0.0038951	42.03
0.0038951	42.03
0.0038951	42.03
0.0038951	42.03
0.0038951	42.03
0.0038951	42.03
0.0038951	42.03
0.0038951	42.03
0.0038951	42.03
0.0038951	42.03
0.0038951	42.031
0.0038953	42.031
0.0038961	42.033
0.0039	42.032
0.0039	42.032
0.0039	42.032
0.0039039	42.021
0.003925	42.002
0.003945	42.047
0.0039451	42.047
0.0039451	42.047
0.00395	42.048
0.00395	42.048
0.00395	42.048
0.0039549	42.034
0.003975	42.018
0.0039951	42.062
0.0039951	42.062
0.0039951	42.062
0.004	42.063
0.004	42.063
0.004	42.063
0.0040049	42.049
0.004025	42.033
0.004045	42.077
0.0040451	42.077
0.0040451	42.077
0.00405	42.078
0.00405	42.078
0.00405	42.078
0.0040549	42.064
0.004075	42.047
0.004095	42.091
0.0040951	42.091
0.0040951	42.091
0.0041	42.091
0.0041	42.091
0.0041	42.091
0.0041049	42.078
0.004125	42.061
0.004145	42.104
0.0041451	42.104
0.0041451	42.104
0.00415	42.105
0.00415	42.105
0.00415	42.105
0.0041549	42.091
0.004175	42.074
0.004195	42.117
0.0041951	42.117
0.0041951	42.117
0.0042	42.118
0.0042	42.118
0.0042	42.118
0.0042049	42.103
0.004225	42.086
0.004245	42.129
0.0042451	42.129
0.0042451	42.129
0.00425	42.13
0.00425	42.13
0.00425	42.13
0.0042549	42.116
0.004275	42.098
0.004295	42.141
0.0042951	42.141
0.0042951	42.141
0.0043	42.142
0.0043	42.142
0.0043	42.142
0.0043049	42.128
0.004325	42.11
0.004345	42.153
0.0043451	42.153
0.0043451	42.153
0.00435	42.153
0.00435	42.153
0.00435	42.153
0.0043549	42.139
0.004375	42.122
0.0043951	42.164
0.0043951	42.164
0.0043951	42.164
0.0044	42.165
0.0044	42.165
0.0044	42.165
0.0044049	42.151
0.004425	42.133
0.004445	42.175
0.0044451	42.175
0.0044451	42.175
0.00445	42.176
0.00445	42.176
0.00445	42.176
0.0044549	42.162
0.004475	42.144
0.004495	42.186
0.0044951	42.186
0.0044951	42.186
0.0045	42.187
0.0045	42.187
0.0045	42.187
0.0045049	42.173
0.004525	42.155
0.0045451	42.197
0.0045451	42.197
0.0045451	42.197
0.00455	42.198
0.00455	42.198
0.00455	42.198
0.0045549	42.184
0.004575	42.166
0.004595	42.208
0.0045951	42.208
0.0045951	42.208
0.0046	42.209
0.0046	42.209
0.0046	42.209
0.0046049	42.195
0.004625	42.177
0.004645	42.219
0.0046451	42.219
0.0046451	42.219
0.00465	42.22
0.00465	42.22
0.00465	42.22
0.0046549	42.205
0.004675	42.187
0.0046951	42.23
0.0046951	42.23
0.0046951	42.23
0.0047	42.23
0.0047	42.23
0.0047	42.23
0.0047049	42.216
0.004725	42.198
0.004745	42.24
0.0047451	42.24
0.0047451	42.24
0.00475	42.241
0.00475	42.241
0.00475	42.241
0.0047549	42.227
0.004775	42.209
0.004795	42.251
0.0047951	42.251
0.0047951	42.251
0.0048	42.252
0.0048	42.252
0.0048	42.252
0.0048049	42.237
0.004825	42.219
0.0048451	42.262
0.0048451	42.262
0.0048451	42.262
0.00485	42.262
0.00485	42.262
0.00485	42.262
0.0048549	42.248
0.004875	42.23
0.004895	42.273
0.0048951	42.273
0.0048951	42.273
0.0049	42.273
0.0049	42.273
0.0049	42.273
0.0049049	42.259
0.004925	42.241
0.004945	42.283
0.0049451	42.283
0.0049451	42.283
0.00495	42.284
0.00495	42.284
0.00495	42.284
0.0049549	42.27
0.004975	42.252
0.0049951	42.294
0.0049951	42.294
0.0049951	42.294
0.005	42.295
0.005	42.295
0.005	42.295
0.0050049	42.281
0.005025	42.262
0.005045	42.305
0.0050451	42.305
0.0050451	42.305
0.0050451	42.305
0.0050451	42.305
0.0050451	42.305
0.0050451	42.305
0.0050451	42.305
0.0050451	42.305
0.0050451	42.305
0.0050451	42.305
0.0050451	42.305
0.0050451	42.305
0.0050451	42.305
0.0050451	42.305
0.0050451	42.305
0.0050451	42.305
0.0050451	42.305
0.0050455	42.306
0.0050472	42.309
0.00505	42.306
0.00505	42.306
0.00505	42.306
0.0050528	42.297
0.005067	42.273
0.005075	42.273
0.005095	42.316
0.0050951	42.316
0.0050951	42.316
0.0050951	42.316
0.0050951	42.316
0.0050951	42.316
0.0050951	42.316
0.0050951	42.316
0.0050951	42.316
0.0050951	42.316
0.0050951	42.316
0.0050951	42.316
0.0050951	42.316
0.0050951	42.316
0.0050951	42.316
0.0050951	42.316
0.0050951	42.316
0.0050951	42.316
0.0050955	42.317
0.0050972	42.321
0.0051	42.317
0.0051	42.317
0.0051	42.317
0.0051028	42.308
0.005117	42.284
0.005125	42.285
0.0051451	42.328
0.0051451	42.328
0.0051451	42.328
0.0051451	42.328
0.0051451	42.328
0.0051451	42.328
0.0051451	42.328
0.0051451	42.328
0.0051451	42.328
0.0051451	42.328
0.0051451	42.328
0.0051451	42.328
0.0051451	42.328
0.0051451	42.328
0.0051451	42.328
0.0051451	42.328
0.0051451	42.328
0.0051451	42.328
0.0051455	42.329
0.0051472	42.333
0.00515	42.329
0.00515	42.329
0.00515	42.329
0.0051528	42.32
0.005167	42.297
0.005175	42.298
0.005195	42.341
0.0051951	42.341
0.0051951	42.341
0.0051951	42.341
0.0051951	42.341
0.0051951	42.341
0.0051951	42.341
0.0051951	42.341
0.0051951	42.341
0.0051951	42.341
0.0051951	42.341
0.0051951	42.341
0.0051951	42.341
0.0051951	42.341
0.0051951	42.341
0.0051951	42.341
0.0051951	42.341
0.0051951	42.342
0.0051955	42.343
0.0051972	42.346
0.0052	42.342
0.0052	42.342
0.0052	42.342
0.0052028	42.334
0.005217	42.311
0.005225	42.312
0.0052451	42.356
0.0052451	42.356
0.0052451	42.356
0.0052451	42.356
0.0052451	42.356
0.0052451	42.356
0.0052451	42.356
0.0052451	42.356
0.0052451	42.356
0.0052451	42.356
0.0052451	42.356
0.0052451	42.356
0.0052451	42.356
0.0052451	42.356
0.0052451	42.356
0.0052451	42.356
0.0052451	42.356
0.0052451	42.357
0.0052455	42.358
0.0052472	42.361
0.00525	42.358
0.00525	42.358
0.00525	42.358
0.0052528	42.349
0.005267	42.327
0.005275	42.328
0.005295	42.373
0.0052951	42.373
0.0052951	42.373
0.0052951	42.373
0.0052951	42.373
0.0052951	42.373
0.0052951	42.373
0.0052951	42.373
0.0052951	42.373
0.0052951	42.373
0.0052951	42.373
0.0052951	42.373
0.0052951	42.373
0.0052951	42.373
0.0052951	42.373
0.0052951	42.373
0.0052951	42.373
0.0052951	42.373
0.0052955	42.374
0.0052972	42.378
0.0053	42.374
0.0053	42.374
0.0053	42.374
0.0053028	42.366
0.005317	42.344
0.005325	42.345
[truncated: 998,000+ more rows]
