# Supplementary material for: Code and data from an ADALINE network trained with the RTRL and LMS algorithms for an MPPT controller in a photovoltaic system
Source: Data Brief. 2020 Sep 8;32:106296. doi: 10.1016/j.dib.2020.106296 (PMC7495059; doi:10.1016/j.dib.2020.106296)
Supplement: Supplementary file 3 [file mmc3.zip › Data/Computational_Tests/RTRL_Case4.csv]

Time (sec)	RTRL Power (W)
0	-1.279e-13
3.1554e-30	-1.279e-13
6.3109e-30	-1.279e-13
1.3878e-21	-1.279e-13
1.3878e-21	-1.279e-13
2.7756e-21	-1.279e-13
9.7145e-21	-1.279e-13
4.4409e-20	-1.279e-13
2.1788e-19	-1.279e-13
1.0852e-18	-1.279e-13
5.4221e-18	-1.279e-13
2.7106e-17	-1.279e-13
1.3553e-16	-1.279e-13
6.7763e-16	-1.279e-13
3.3881e-15	-1.279e-13
1.6941e-14	-1.279e-13
8.4703e-14	-1.279e-13
4.2352e-13	-1.279e-13
2.1176e-12	-1.279e-13
1.0588e-11	-1.7053e-13
5.294e-11	-1.1298e-12
2.647e-10	-2.5324e-11
1.3235e-09	-6.3068e-10
6.6174e-09	-1.5765e-08
3.3087e-08	-3.941e-07
1.6544e-07	-9.8516e-06
8.2718e-07	-0.00024617
2.3593e-06	-0.0020003
3.8914e-06	-0.0054362
5.4235e-06	-0.010548
6.9555e-06	-0.01733
8.4876e-06	-0.025776
1.002e-05	-0.03588
1.1552e-05	-0.047635
1.3084e-05	-0.061034
1.4616e-05	-0.07607
1.6148e-05	-0.092737
1.8115e-05	-0.11651
2.0082e-05	-0.14295
2.2528e-05	-0.1795
2.5e-05	-0.22056
2.5e-05	-0.22056
2.8056e-05	-0.27699
3.1112e-05	-0.33963
3.4947e-05	-0.42688
3.8782e-05	-0.52363
4.3628e-05	-0.65925
4.496e-05	-0.6991
4.496e-05	-0.6991
4.496e-05	-0.6991
4.496e-05	-0.6991
4.496e-05	-0.6991
4.496e-05	-0.6991
4.496e-05	-0.6991
4.496e-05	-0.6991
4.496e-05	-0.6991
4.496e-05	-0.6991
4.496e-05	-0.6991
4.496e-05	-0.6991
4.496e-05	-0.6991
4.496e-05	-0.6991
4.496e-05	-0.6991
4.496e-05	-0.6991
4.496e-05	-0.6991
4.4961e-05	-0.69912
4.4963e-05	-0.6992
4.4977e-05	-0.6996
4.5043e-05	-0.70161
4.5374e-05	-0.7117
4.7028e-05	-0.76313
5e-05	-0.85972
5e-05	-0.85972
5e-05	-0.85972
5.2972e-05	-0.96163
5.9813e-05	-1.2159
6.6654e-05	-1.4968
7.5e-05	-1.8739
8.5304e-05	-2.3887
9.5e-05	-2.9191
9.5e-05	-2.9191
9.5e-05	-2.9191
9.5e-05	-2.9191
9.5e-05	-2.9191
9.5e-05	-2.9191
9.5e-05	-2.9191
9.5e-05	-2.9191
9.5e-05	-2.9191
9.5e-05	-2.9191
9.5e-05	-2.9191
9.5e-05	-2.9191
9.5e-05	-2.9191
9.5e-05	-2.9191
9.5e-05	-2.9191
9.5e-05	-2.9192
9.5e-05	-2.9192
9.5001e-05	-2.9192
9.5007e-05	-2.9195
9.5033e-05	-2.921
9.5165e-05	-2.9286
9.5827e-05	-2.9664
9.9136e-05	-3.1582
0.0001	-3.209
0.0001	-3.209
0.0001	-3.209
0.00010086	-3.2602
0.00010518	-3.5205
0.00012157	-4.5717
0.000125	-4.8031
0.00014213	-6.0107
0.000145	-6.2207
0.000145	-6.2207
0.000145	-6.2207
0.00015	-6.5905
0.00015	-6.5905
0.00015	-6.5905
0.000155	-6.9654
0.000175	-8.5039
0.000195	-10.081
0.000195	-10.081
0.000195	-10.081
0.000195	-10.081
0.000195	-10.081
0.000195	-10.081
0.000195	-10.081
0.000195	-10.081
0.000195	-10.081
0.000195	-10.081
0.000195	-10.081
0.000195	-10.081
0.000195	-10.081
0.000195	-10.081
0.000195	-10.081
0.000195	-10.081
0.000195	-10.081
0.000195	-10.081
0.000195	-10.081
0.00019501	-10.082
0.00019507	-10.086
0.00019533	-10.107
0.00019665	-10.212
0.0002	-10.478
0.0002	-10.478
0.0002	-10.478
0.00020335	-10.744
0.00022007	-12.067
0.000225	-12.454
0.000245	-13.999
0.000245	-13.999
0.000245	-13.999
0.00025	-14.377
0.00025	-14.377
0.00025	-14.377
0.000255	-14.751
0.000275	-16.201
0.00029501	-17.564
0.00029501	-17.564
0.00029501	-17.564
0.0003	-17.888
0.0003	-17.888
0.0003	-17.888
0.00030499	-18.206
0.000325	-19.411
0.00034501	-20.496
0.00034501	-20.496
0.00034501	-20.496
0.00034501	-20.496
0.00034501	-20.496
0.00034501	-20.496
0.00034501	-20.496
0.00034501	-20.496
0.00034501	-20.496
0.00034501	-20.496
0.00034501	-20.496
0.00034501	-20.496
0.00034501	-20.496
0.00034501	-20.496
0.00034501	-20.496
0.00034501	-20.496
0.00034501	-20.496
0.00034502	-20.497
0.00034504	-20.498
0.00034515	-20.503
0.00034568	-20.53
0.00034832	-20.664
0.00035	-20.748
0.00035	-20.748
0.00035	-20.748
0.00035168	-20.831
0.00036007	-21.231
0.000375	-21.887
0.000395	-22.651
0.000395	-22.651
0.000395	-22.651
0.000395	-22.651
0.000395	-22.651
0.000395	-22.651
0.000395	-22.651
0.000395	-22.651
0.000395	-22.651
0.000395	-22.651
0.000395	-22.651
0.000395	-22.651
0.000395	-22.651
0.000395	-22.651
0.000395	-22.651
0.000395	-22.651
0.000395	-22.651
0.00039501	-22.651
0.00039503	-22.652
0.00039513	-22.655
0.00039566	-22.674
0.00039831	-22.764
0.0004	-22.821
0.0004	-22.821
0.0004	-22.821
0.00040169	-22.877
0.00041015	-23.143
0.000425	-23.557
0.000445	-24.015
0.000445	-24.015
0.000445	-24.015
0.000445	-24.015
0.000445	-24.015
0.000445	-24.015
0.000445	-24.015
0.000445	-24.015
0.000445	-24.015
0.000445	-24.015
0.000445	-24.015
0.000445	-24.015
0.000445	-24.015
0.000445	-24.015
0.000445	-24.015
0.000445	-24.015
0.000445	-24.015
0.00044501	-24.015
0.00044503	-24.015
0.00044513	-24.018
0.00044566	-24.028
0.00044831	-24.08
0.00045	-24.113
0.00045	-24.113
0.00045	-24.113
0.00045169	-24.144
0.00046015	-24.292
0.000475	-24.508
0.00049497	-24.719
0.00049497	-24.719
0.00049497	-24.719
0.0005	-24.759
0.0005	-24.759
0.0005	-24.759
0.00050503	-24.793
0.000525	-24.878
0.000545	-24.885
0.000545	-24.885
0.000545	-24.885
0.00055	-24.875
0.00055	-24.875
0.00055	-24.875
0.000555	-24.86
0.000575	-24.759
0.000595	-24.589
0.000595	-24.589
0.000595	-24.589
0.000595	-24.589
0.0006	-24.536
0.0006	-24.536
0.0006	-24.536
0.000605	-24.479
0.000625	-24.212
0.000645	-23.883
0.000645	-23.883
0.000645	-23.883
0.000645	-23.883
0.000645	-23.883
0.000645	-23.883
0.000645	-23.883
0.000645	-23.883
0.000645	-23.883
0.000645	-23.883
0.000645	-23.883
0.000645	-23.883
0.000645	-23.883
0.000645	-23.883
0.000645	-23.883
0.000645	-23.883
0.000645	-23.883
0.00064501	-23.883
0.00064505	-23.882
0.00064526	-23.878
0.00064632	-23.859
0.00065	-23.791
0.00065	-23.791
0.00065	-23.791
0.00065368	-23.721
0.00067207	-23.343
0.000675	-23.278
0.00068965	-22.937
0.000695	-22.804
0.000695	-22.804
0.000695	-22.804
0.000695	-22.804
0.000695	-22.804
0.000695	-22.804
0.000695	-22.804
0.000695	-22.804
0.000695	-22.804
0.000695	-22.804
0.000695	-22.804
0.000695	-22.804
0.000695	-22.804
0.000695	-22.804
0.000695	-22.804
0.000695	-22.804
0.000695	-22.804
0.00069501	-22.804
0.00069505	-22.803
0.00069526	-22.798
0.00069632	-22.771
0.0007	-22.677
0.0007	-22.677
0.0007	-22.677
0.00070368	-22.582
0.00072206	-22.076
0.000725	-21.992
0.0007397	-21.551
0.000745	-21.385
0.000745	-21.385
0.000745	-21.385
0.000745	-21.385
0.000745	-21.385
0.000745	-21.385
0.000745	-21.385
0.000745	-21.385
0.000745	-21.385
0.000745	-21.385
0.000745	-21.385
0.000745	-21.385
0.000745	-21.385
0.000745	-21.385
0.000745	-21.385
0.000745	-21.385
0.000745	-21.385
0.00074501	-21.385
0.00074505	-21.383
0.00074526	-21.377
0.00074632	-21.343
0.00075	-21.226
0.00075	-21.226
0.00075	-21.226
0.00075368	-21.107
0.00075673	-21.007
0.00075673	-21.007
0.00076346	-20.782
0.000775	-20.385
0.000795	-19.662
0.000795	-19.662
0.000795	-19.662
0.000795	-19.662
0.000795	-19.662
0.000795	-19.662
0.000795	-19.662
0.000795	-19.662
0.000795	-19.662
0.000795	-19.662
0.000795	-19.662
0.000795	-19.662
0.000795	-19.662
0.000795	-19.662
0.000795	-19.662
0.000795	-19.662
0.000795	-19.662
0.00079501	-19.662
0.00079505	-19.661
0.00079526	-19.653
0.00079632	-19.614
0.0008	-19.482
0.0008	-19.482
0.0008	-19.482
0.00080368	-19.354
0.00082206	-18.691
0.000825	-18.582
0.0008397	-18.026
0.000845	-17.821
0.000845	-17.821
0.000845	-17.821
0.000845	-17.821
0.000845	-17.821
0.000845	-17.821
0.000845	-17.821
0.000845	-17.821
0.000845	-17.821
0.000845	-17.821
0.000845	-17.821
0.000845	-17.821
0.000845	-17.821
0.000845	-17.821
0.000845	-17.821
0.000845	-17.821
0.000845	-17.821
0.00084501	-17.821
0.00084505	-17.819
0.00084526	-17.811
0.00084632	-17.77
0.00085	-17.633
0.00085	-17.633
0.00085	-17.633
0.00085368	-17.499
0.00087206	-16.814
0.000875	-16.703
0.0008897	-16.136
0.000895	-15.928
0.000895	-15.928
0.000895	-15.928
0.000895	-15.928
0.000895	-15.928
0.000895	-15.928
0.000895	-15.928
0.000895	-15.928
0.000895	-15.928
0.000895	-15.928
0.000895	-15.928
0.000895	-15.928
0.000895	-15.928
0.000895	-15.928
0.000895	-15.928
0.000895	-15.928
0.000895	-15.928
0.00089501	-15.928
0.00089505	-15.926
0.00089526	-15.918
0.00089632	-15.877
0.0009	-15.739
0.0009	-15.739
0.0009	-15.739
0.00090368	-15.604
0.00092206	-14.92
0.000925	-14.81
0.0009397	-14.251
0.000945	-14.048
0.000945	-14.048
0.000945	-14.048
0.000945	-14.048
0.000945	-14.048
0.000945	-14.048
0.000945	-14.048
0.000945	-14.048
0.000945	-14.048
0.000945	-14.048
0.000945	-14.048
0.000945	-14.048
0.000945	-14.048
0.000945	-14.048
0.000945	-14.048
0.000945	-14.048
0.000945	-14.048
0.00094501	-14.047
0.00094505	-14.046
0.00094526	-14.038
0.00094632	-13.997
0.00095	-13.863
0.00095	-13.863
0.00095	-13.863
0.00095368	-13.732
0.00097206	-13.074
0.000975	-12.968
0.0009897	-12.437
0.000995	-12.245
0.000995	-12.245
0.000995	-12.245
0.001	-12.071
0.001	-12.071
0.001	-12.071
0.001005	-11.905
0.001025	-11.242
0.001045	-10.582
0.001045	-10.582
0.001045	-10.582
0.00105	-10.426
0.00105	-10.426
0.00105	-10.426
0.001055	-10.278
0.001075	-9.6908
0.001095	-9.1147
0.001095	-9.1147
0.001095	-9.1147
0.0011	-8.9806
0.0011	-8.9806
0.0011	-8.9806
0.001105	-8.8552
0.001125	-8.3626
0.001145	-7.8863
0.001145	-7.8863
0.001145	-7.8863
0.00115	-7.7779
0.00115	-7.7779
0.00115	-7.7779
0.001155	-7.6785
0.001175	-7.2922
0.001195	-6.9248
0.001195	-6.9248
0.001195	-6.9248
0.0012	-6.844
0.0012	-6.844
0.0012	-6.844
0.001205	-6.7723
0.001225	-6.4972
0.001245	-6.2407
0.001245	-6.2407
0.001245	-6.2407
0.0012466	-6.2212
0.0012466	-6.2212
0.0012482	-6.2022
0.00125	-6.1815
0.00125	-6.1815
0.00125	-6.1815
0.0012518	-6.1609
0.0012606	-6.0602
0.001275	-5.904
0.001295	-5.7022
0.001295	-5.7022
0.001295	-5.7022
0.001295	-5.7022
0.001295	-5.7022
0.001295	-5.7022
0.001295	-5.7022
0.001295	-5.7022
0.001295	-5.7022
0.001295	-5.7022
0.001295	-5.7022
0.001295	-5.7022
0.001295	-5.7022
0.001295	-5.7022
0.001295	-5.7022
0.001295	-5.7022
0.001295	-5.7022
0.001295	-5.702
0.0012951	-5.7012
0.0012955	-5.6971
0.0012976	-5.6769
0.0013	-5.6546
0.0013	-5.6546
0.0013	-5.6546
0.0013024	-5.6326
0.0013141	-5.5261
0.001325	-5.4325
0.001345	-5.2735
0.001345	-5.2735
0.001345	-5.2735
0.001345	-5.2735
0.001345	-5.2735
0.001345	-5.2735
0.001345	-5.2735
0.001345	-5.2735
0.001345	-5.2735
0.001345	-5.2735
0.001345	-5.2735
0.001345	-5.2735
0.001345	-5.2735
0.001345	-5.2735
0.001345	-5.2735
0.001345	-5.2735
0.001345	-5.2735
0.001345	-5.2733
0.0013451	-5.2727
0.0013456	-5.2695
0.0013477	-5.2537
0.00135	-5.2366
0.00135	-5.2366
0.00135	-5.2366
0.0013523	-5.2196
0.0013639	-5.1381
0.001375	-5.0654
0.001395	-4.945
0.001395	-4.945
0.001395	-4.945
0.001395	-4.945
0.001395	-4.945
0.001395	-4.945
0.001395	-4.945
0.001395	-4.945
0.001395	-4.945
0.001395	-4.945
0.001395	-4.945
0.001395	-4.945
0.001395	-4.945
0.001395	-4.945
0.001395	-4.945
0.001395	-4.945
0.001395	-4.945
0.001395	-4.9449
0.0013951	-4.9444
0.0013955	-4.942
0.0013976	-4.9301
0.0014	-4.9171
0.0014	-4.9171
0.0014	-4.9171
0.0014024	-4.9043
0.0014141	-4.8428
0.001425	-4.7899
0.001445	-4.7017
0.001445	-4.7017
0.001445	-4.7017
0.001445	-4.7017
0.001445	-4.7017
0.001445	-4.7017
0.001445	-4.7017
0.001445	-4.7017
0.001445	-4.7017
0.001445	-4.7017
0.001445	-4.7017
0.001445	-4.7017
0.001445	-4.7017
0.001445	-4.7017
0.001445	-4.7017
0.001445	-4.7017
0.001445	-4.7017
0.001445	-4.7016
0.0014451	-4.7013
0.0014455	-4.6995
0.0014476	-4.6909
0.00145	-4.6814
0.00145	-4.6814
0.00145	-4.6814
0.0014524	-4.6721
0.0014641	-4.6276
0.001475	-4.5894
0.001495	-4.526
0.001495	-4.526
0.001495	-4.526
0.001495	-4.526
0.001495	-4.526
0.001495	-4.526
0.001495	-4.526
0.001495	-4.526
0.001495	-4.526
0.001495	-4.526
0.001495	-4.526
0.001495	-4.526
0.001495	-4.526
0.001495	-4.526
0.001495	-4.526
0.001495	-4.526
0.001495	-4.526
0.001495	-4.5259
0.0014951	-4.5257
0.0014955	-4.5244
0.0014976	-4.5182
0.0015	-4.5114
0.0015	-4.5114
0.0015	-4.5114
0.0015024	-4.5047
0.0015141	-4.4726
0.001525	-4.4448
0.001545	-4.398
0.001545	-4.398
0.001545	-4.398
0.001545	-4.398
0.001545	-4.398
0.001545	-4.398
0.001545	-4.398
0.001545	-4.398
0.001545	-4.398
0.001545	-4.398
0.001545	-4.398
0.001545	-4.398
0.001545	-4.398
0.001545	-4.398
0.001545	-4.398
0.001545	-4.398
0.001545	-4.398
0.001545	-4.3979
0.0015451	-4.3977
0.0015455	-4.3968
0.0015476	-4.3922
0.00155	-4.387
0.00155	-4.387
0.00155	-4.387
0.0015524	-4.382
0.0015641	-4.3574
0.001575	-4.3356
0.001595	-4.2973
0.001595	-4.2973
0.001595	-4.2973
0.001595	-4.2973
0.001595	-4.2973
0.001595	-4.2973
0.001595	-4.2973
0.001595	-4.2973
0.001595	-4.2973
0.001595	-4.2973
0.001595	-4.2973
0.001595	-4.2973
0.001595	-4.2973
0.001595	-4.2973
0.001595	-4.2973
0.001595	-4.2973
0.001595	-4.2973
0.001595	-4.2973
0.0015951	-4.2971
0.0015955	-4.2963
0.0015976	-4.2924
0.0016	-4.288
0.0016	-4.288
0.0016	-4.288
0.0016024	-4.2837
0.0016141	-4.262
0.001625	-4.242
0.001645	-4.2048
0.001645	-4.2048
0.001645	-4.2048
0.001645	-4.2048
0.001645	-4.2048
0.001645	-4.2048
0.001645	-4.2048
0.001645	-4.2048
0.001645	-4.2048
0.001645	-4.2048
0.001645	-4.2048
0.001645	-4.2048
0.001645	-4.2048
0.001645	-4.2048
0.001645	-4.2048
0.001645	-4.2048
0.001645	-4.2048
0.001645	-4.2047
0.0016451	-4.2046
0.0016455	-4.2038
0.0016476	-4.1998
0.00165	-4.1953
0.00165	-4.1953
0.00165	-4.1953
0.0016524	-4.1908
0.0016641	-4.1679
0.001675	-4.146
0.001695	-4.1035
0.001695	-4.1035
0.001695	-4.1035
0.001695	-4.1035
0.001695	-4.1035
0.001695	-4.1035
0.001695	-4.1035
0.001695	-4.1035
0.001695	-4.1035
0.001695	-4.1035
0.001695	-4.1035
0.001695	-4.1035
0.001695	-4.1035
0.001695	-4.1035
0.001695	-4.1035
0.001695	-4.1035
0.001695	-4.1035
0.001695	-4.1035
0.0016951	-4.1033
0.0016955	-4.1023
0.0016976	-4.0976
0.0017	-4.0924
0.0017	-4.0924
0.0017	-4.0924
0.0017024	-4.087
0.0017141	-4.0596
0.001725	-4.0329
0.001745	-3.9802
0.001745	-3.9802
0.001745	-3.9802
0.001745	-3.9802
0.001745	-3.9802
0.001745	-3.9802
0.001745	-3.9802
0.001745	-3.9802
0.001745	-3.9802
0.001745	-3.9802
0.001745	-3.9802
0.001745	-3.9802
0.001745	-3.9802
0.001745	-3.9802
0.001745	-3.9802
0.001745	-3.9802
0.001745	-3.9802
0.001745	-3.9801
0.0017451	-3.9799
0.0017455	-3.9787
0.0017476	-3.9729
0.00175	-3.9663
0.00175	-3.9663
0.00175	-3.9663
0.0017524	-3.9596
0.0017641	-3.9252
0.001775	-3.8917
0.001795	-3.8258
0.001795	-3.8258
0.001795	-3.8258
0.001795	-3.8258
0.001795	-3.8258
0.001795	-3.8258
0.001795	-3.8258
0.001795	-3.8258
0.001795	-3.8258
0.001795	-3.8258
0.001795	-3.8258
0.001795	-3.8258
0.001795	-3.8258
0.001795	-3.8258
0.001795	-3.8258
0.001795	-3.8258
0.001795	-3.8257
0.001795	-3.8257
0.0017951	-3.8254
0.0017955	-3.8239
0.0017976	-3.8166
0.0018	-3.8084
0.0018	-3.8084
0.0018	-3.8084
0.0018024	-3.8001
0.0018141	-3.7574
0.001825	-3.7161
0.001845	-3.6357
0.001845	-3.6357
0.001845	-3.6357
0.001845	-3.6357
0.001845	-3.6357
0.001845	-3.6357
0.001845	-3.6357
0.001845	-3.6357
0.001845	-3.6357
0.001845	-3.6357
0.001845	-3.6357
0.001845	-3.6357
0.001845	-3.6357
0.001845	-3.6357
0.001845	-3.6357
0.001845	-3.6357
0.001845	-3.6357
0.001845	-3.6356
0.0018451	-3.6352
0.0018455	-3.6335
0.0018476	-3.6246
0.00185	-3.6147
0.00185	-3.6147
0.00185	-3.6147
0.0018524	-3.6046
0.0018641	-3.5534
0.001875	-3.5043
0.001895	-3.4098
0.001895	-3.4098
0.001895	-3.4098
0.001895	-3.4098
0.001895	-3.4098
0.001895	-3.4098
0.001895	-3.4098
0.001895	-3.4098
0.001895	-3.4098
0.001895	-3.4098
0.001895	-3.4098
0.001895	-3.4098
0.001895	-3.4098
0.001895	-3.4098
0.001895	-3.4098
0.001895	-3.4098
0.001895	-3.4098
0.001895	-3.4097
0.0018951	-3.4093
0.0018955	-3.4073
0.0018976	-3.3969
0.0019	-3.3854
0.0019	-3.3854
0.0019	-3.3854
0.0019024	-3.3738
0.0019141	-3.3147
0.001925	-3.2586
0.001945	-3.1522
0.001945	-3.1522
0.001945	-3.1522
0.001945	-3.1522
0.001945	-3.1522
0.001945	-3.1522
0.001945	-3.1522
0.001945	-3.1522
0.001945	-3.1522
0.001945	-3.1522
0.001945	-3.1522
0.001945	-3.1522
0.001945	-3.1522
0.001945	-3.1522
0.001945	-3.1522
0.001945	-3.1522
0.001945	-3.1522
0.001945	-3.1521
0.0019451	-3.1516
0.0019455	-3.1493
0.0019476	-3.1378
0.00195	-3.1249
0.00195	-3.1249
0.00195	-3.1249
0.0019524	-3.1119
0.0019642	-3.0463
0.001975	-2.9851
0.0019829	-2.9396
0.0019829	-2.9396
0.001995	-2.8698
0.001995	-2.8698
0.001995	-2.8698
0.001997	-2.8583
0.001997	-2.8583
0.001997	-2.8583
0.001997	-2.8583
0.001997	-2.8583
0.001997	-2.8583
0.001997	-2.8583
0.001997	-2.8583
0.001997	-2.8583
0.001997	-2.8583
0.001997	-2.8583
0.001997	-2.8583
0.001997	-2.8583
0.001997	-2.8583
0.001997	-2.8583
0.001997	-2.8583
0.001997	-2.8582
0.0019971	-2.8576
0.0019976	-2.8548
0.002	-2.8416
0.002	-2.8416
0.002	-2.8416
0.0020024	-2.8285
0.0020142	-2.7621
0.002025	-2.7005
0.002045	-2.5857
0.002045	-2.5857
0.002045	-2.5857
0.0020452	-2.5849
0.0020452	-2.5849
0.0020453	-2.584
0.002046	-2.5801
0.0020473	-2.5737
0.0020492	-2.5638
0.00205	-2.5599
0.00205	-2.5599
0.00205	-2.5599
0.0020508	-2.556
0.0020547	-2.5364
0.002075	-2.4332
0.002095	-2.331
0.002095	-2.331
0.002095	-2.331
0.0020969	-2.3221
0.0020987	-2.3136
0.0021	-2.3078
0.0021	-2.3078
0.0021	-2.3078
0.0021013	-2.302
0.0021076	-2.2731
0.002125	-2.1941
0.002145	-2.1033
0.002145	-2.1033
0.002145	-2.1033
0.0021467	-2.0961
0.0021467	-2.0961
0.0021467	-2.0961
0.0021467	-2.0961
0.0021467	-2.0961
0.0021467	-2.0961
0.0021467	-2.0961
0.0021467	-2.0961
0.0021467	-2.0961
0.0021467	-2.0961
0.0021467	-2.0961
0.0021467	-2.0961
0.0021467	-2.0961
0.0021467	-2.0961
0.0021467	-2.0961
0.0021467	-2.096
0.0021467	-2.0959
0.0021469	-2.0951
0.0021479	-2.091
0.00215	-2.0823
0.00215	-2.0823
0.00215	-2.0823
0.0021521	-2.0736
0.0021627	-2.0302
0.002175	-1.9802
0.002195	-1.8995
0.002195	-1.8995
0.002195	-1.8995
0.0021967	-1.893
0.0021967	-1.893
0.0021967	-1.893
0.0021984	-1.8867
0.0022	-1.8806
0.0022	-1.8806
0.0022	-1.8806
0.0022016	-1.8745
0.0022099	-1.8442
0.002225	-1.7889
0.002245	-1.7171
0.002245	-1.7171
0.002245	-1.7171
0.0022469	-1.7107
0.0022469	-1.7107
0.0022469	-1.7107
0.0022469	-1.7107
0.0022469	-1.7107
0.0022469	-1.7107
0.0022469	-1.7107
0.0022469	-1.7107
0.0022469	-1.7107
0.0022469	-1.7107
0.0022469	-1.7107
0.0022469	-1.7107
0.0022469	-1.7107
0.0022469	-1.7107
0.0022469	-1.7107
0.0022469	-1.7105
0.0022471	-1.71
0.0022479	-1.7071
0.00225	-1.7001
0.00225	-1.7001
0.00225	-1.7001
0.0022521	-1.6932
0.0022624	-1.6589
0.002275	-1.6176
0.002295	-1.5538
0.002295	-1.5538
0.002295	-1.5538
0.0022968	-1.5482
0.0022968	-1.5482
0.0022968	-1.5482
0.0022968	-1.5482
0.0022968	-1.5482
0.0022968	-1.5482
0.0022968	-1.5482
0.0022968	-1.5482
0.0022968	-1.5482
0.0022968	-1.5482
0.0022968	-1.5482
0.0022968	-1.5482
0.0022968	-1.5482
0.0022968	-1.5481
0.0022969	-1.5481
0.002297	-1.5478
0.0022975	-1.5462
0.0023	-1.5385
0.0023	-1.5385
0.0023	-1.5385
0.0023025	-1.5309
0.0023151	-1.4933
0.0023178	-1.4853
0.0023178	-1.4853
0.002325	-1.4643
0.002345	-1.4077
0.002345	-1.4077
0.002345	-1.4077
0.00235	-1.394
0.00235	-1.394
0.00235	-1.394
0.002355	-1.3804
0.002375	-1.3278
0.002395	-1.2781
0.002395	-1.2781
0.002395	-1.2781
0.0024	-1.2661
0.0024	-1.2661
0.0024	-1.2661
0.002405	-1.2543
0.002425	-1.209
0.002445	-1.1667
0.002445	-1.1667
0.002445	-1.1667
0.00245	-1.1566
0.00245	-1.1566
0.00245	-1.1566
0.002455	-1.1467
0.002475	-1.1089
0.002495	-1.0742
0.002495	-1.0742
0.002495	-1.0742
0.0025	-1.066
0.0025	-1.066
0.0025	-1.066
0.002505	-1.0579
0.002525	-1.0276
0.002545	-1.0002
0.002545	-1.0002
0.002545	-1.0002
0.002545	-1.0002
0.002545	-1.0002
0.002545	-1.0002
0.002545	-1.0002
0.002545	-1.0002
0.002545	-1.0002
0.002545	-1.0002
0.002545	-1.0002
0.002545	-1.0002
0.002545	-1.0002
0.002545	-1.0002
0.002545	-1.0002
0.002545	-1.0002
0.002545	-1.0002
0.002545	-1.0001
0.0025452	-0.99989
0.0025461	-0.99879
0.00255	-0.99375
0.00255	-0.99375
0.00255	-0.99375
0.0025539	-0.98881
0.002575	-0.96416
0.002595	-0.94338
0.002595	-0.94338
0.002595	-0.94338
0.002595	-0.94338
0.002595	-0.94338
0.002595	-0.94338
0.002595	-0.94338
0.002595	-0.94338
0.002595	-0.94338
0.002595	-0.94338
0.002595	-0.94338
0.002595	-0.94338
0.002595	-0.94338
0.002595	-0.94338
0.002595	-0.94338
0.002595	-0.94338
0.002595	-0.94337
0.0025951	-0.94334
0.0025952	-0.94317
0.0025961	-0.94235
0.0026	-0.93859
0.0026	-0.93859
0.0026	-0.93859
0.0026039	-0.93492
0.002625	-0.91674
0.002645	-0.90168
0.002645	-0.90168
0.002645	-0.90168
0.002645	-0.90168
0.002645	-0.90168
0.002645	-0.90168
0.002645	-0.90168
0.002645	-0.90168
0.002645	-0.90168
0.002645	-0.90168
0.002645	-0.90168
0.002645	-0.90168
0.002645	-0.90168
0.002645	-0.90168
0.002645	-0.90168
0.002645	-0.90168
0.002645	-0.90168
0.0026451	-0.90166
0.0026452	-0.90154
0.0026461	-0.90095
0.00265	-0.89827
0.00265	-0.89827
0.00265	-0.89827
0.0026539	-0.89567
0.002675	-0.88281
0.002695	-0.87232
0.002695	-0.87232
0.002695	-0.87232
0.002695	-0.87232
0.002695	-0.87232
0.002695	-0.87232
0.002695	-0.87232
0.002695	-0.87232
0.002695	-0.87232
0.002695	-0.87232
0.002695	-0.87232
0.002695	-0.87232
0.002695	-0.87232
0.002695	-0.87232
0.002695	-0.87232
0.002695	-0.87232
0.002695	-0.87231
0.0026951	-0.8723
0.0026952	-0.87222
0.0026961	-0.87181
0.0027	-0.86996
0.0027	-0.86996
0.0027	-0.86996
0.0027039	-0.86816
0.002725	-0.8593
0.002745	-0.85207
0.002745	-0.85207
0.002745	-0.85207
0.002745	-0.85207
0.002745	-0.85207
0.002745	-0.85207
0.002745	-0.85207
0.002745	-0.85207
0.002745	-0.85207
0.002745	-0.85207
0.002745	-0.85207
0.002745	-0.85207
0.002745	-0.85207
0.002745	-0.85207
0.002745	-0.85207
0.002745	-0.85207
0.002745	-0.85207
0.0027451	-0.85206
0.0027452	-0.852
0.0027461	-0.85172
0.00275	-0.85043
0.00275	-0.85043
0.00275	-0.85043
0.0027539	-0.84917
0.002775	-0.8429
0.002795	-0.83756
0.002795	-0.83756
0.002795	-0.83756
0.002795	-0.83756
0.002795	-0.83756
0.002795	-0.83756
0.002795	-0.83756
0.002795	-0.83756
0.002795	-0.83756
0.002795	-0.83756
0.002795	-0.83756
0.002795	-0.83756
0.002795	-0.83756
0.002795	-0.83756
0.002795	-0.83756
0.002795	-0.83756
0.002795	-0.83756
0.0027951	-0.83755
0.0027952	-0.83751
0.0027961	-0.8373
0.0028	-0.83631
0.0028	-0.83631
0.0028	-0.83631
0.0028039	-0.83534
0.002825	-0.83025
0.002845	-0.82551
0.002845	-0.82551
0.002845	-0.82551
0.002845	-0.82551
0.002845	-0.82551
0.002845	-0.82551
0.002845	-0.82551
0.002845	-0.82551
0.002845	-0.82551
0.002845	-0.82551
0.002845	-0.82551
0.002845	-0.82551
0.002845	-0.82551
0.002845	-0.82551
0.002845	-0.82551
0.002845	-0.82551
0.002845	-0.82551
0.0028451	-0.8255
0.0028452	-0.82546
0.0028461	-0.82526
0.00285	-0.82433
0.00285	-0.82433
0.00285	-0.82433
0.0028539	-0.8234
0.002875	-0.8182
0.002895	-0.8129
0.002895	-0.8129
0.002895	-0.8129
0.002895	-0.8129
0.002895	-0.8129
0.002895	-0.8129
0.002895	-0.8129
0.002895	-0.8129
0.002895	-0.8129
0.002895	-0.8129
0.002895	-0.8129
0.002895	-0.8129
0.002895	-0.8129
0.002895	-0.8129
0.002895	-0.8129
0.002895	-0.8129
0.002895	-0.8129
0.0028951	-0.81289
0.0028952	-0.81284
0.0028961	-0.81261
0.0029	-0.81152
0.0029	-0.81152
0.0029	-0.81152
0.0029039	-0.8104
0.002925	-0.804
0.002945	-0.79719
0.002945	-0.79719
0.002945	-0.79719
0.002945	-0.79719
0.002945	-0.79719
0.002945	-0.79719
0.002945	-0.79719
0.002945	-0.79719
0.002945	-0.79719
0.002945	-0.79719
0.002945	-0.79719
0.002945	-0.79719
0.002945	-0.79719
0.002945	-0.79719
0.002945	-0.79719
0.002945	-0.79719
0.002945	-0.79719
0.002945	-0.79719
0.0029451	-0.79718
0.0029452	-0.79712
0.0029461	-0.79681
0.00295	-0.79538
0.00295	-0.79538
0.00295	-0.79538
0.0029539	-0.79392
0.002975	-0.78545
0.002995	-0.77644
0.002995	-0.77644
0.002995	-0.77644
0.002995	-0.77644
0.002995	-0.77644
0.002995	-0.77644
0.002995	-0.77644
0.002995	-0.77644
0.002995	-0.77644
0.002995	-0.77644
0.002995	-0.77644
0.002995	-0.77644
0.002995	-0.77644
0.002995	-0.77644
0.002995	-0.77644
0.002995	-0.77644
0.002995	-0.77644
0.0029951	-0.77642
0.0029952	-0.77634
0.0029961	-0.77594
0.003	-0.77404
0.003	-0.77404
0.003	-0.77404
0.0030039	-0.77211
0.003025	-0.76102
0.003045	-0.74936
0.003045	-0.74936
0.003045	-0.74936
0.003045	-0.74936
0.003045	-0.74936
0.003045	-0.74936
0.003045	-0.74936
0.003045	-0.74936
0.003045	-0.74936
0.003045	-0.74936
0.003045	-0.74936
0.003045	-0.74936
0.003045	-0.74936
0.003045	-0.74936
0.003045	-0.74936
0.003045	-0.74936
0.003045	-0.74936
0.0030451	-0.74934
0.0030452	-0.74923
0.0030461	-0.74872
0.00305	-0.7463
0.00305	-0.7463
0.00305	-0.7463
0.0030539	-0.74384
0.003075	-0.72985
0.003095	-0.71543
0.003095	-0.71543
0.003095	-0.71543
0.003095	-0.71543
0.003095	-0.71543
0.003095	-0.71543
0.003095	-0.71543
0.003095	-0.71543
0.003095	-0.71543
0.003095	-0.71543
0.003095	-0.71543
0.003095	-0.71543
0.003095	-0.71543
0.003095	-0.71542
0.003095	-0.71542
0.003095	-0.71542
0.003095	-0.71542
0.0030951	-0.71539
0.0030952	-0.71527
0.0030961	-0.71463
0.0031	-0.71166
0.0031	-0.71166
0.0031	-0.71166
0.0031039	-0.70864
0.003125	-0.69177
0.003145	-0.67468
0.003145	-0.67468
0.003145	-0.67468
0.003145	-0.67468
0.003145	-0.67468
0.003145	-0.67468
0.003145	-0.67468
0.003145	-0.67468
0.003145	-0.67468
0.003145	-0.67468
0.003145	-0.67468
0.003145	-0.67468
0.003145	-0.67468
0.003145	-0.67468
0.003145	-0.67468
0.003145	-0.67468
0.003145	-0.67467
0.003145	-0.67464
0.0031452	-0.6745
0.0031461	-0.67375
0.00315	-0.67026
0.00315	-0.67026
0.00315	-0.67026
0.0031539	-0.66673
0.003175	-0.64724
0.003195	-0.62783
0.003195	-0.62783
0.003195	-0.62783
0.003195	-0.62783
0.003195	-0.62783
0.003195	-0.62783
0.003195	-0.62783
0.003195	-0.62783
0.003195	-0.62783
0.003195	-0.62783
0.003195	-0.62783
0.003195	-0.62783
0.003195	-0.62783
0.003195	-0.62783
0.003195	-0.62783
0.003195	-0.62783
0.003195	-0.62782
0.003195	-0.62779
0.0031952	-0.62762
0.0031961	-0.62678
0.0032	-0.62285
0.0032	-0.62285
0.0032	-0.62285
0.0032039	-0.6189
0.003225	-0.59725
0.003245	-0.57603
0.003245	-0.57603
0.003245	-0.57603
0.003245	-0.57603
0.003245	-0.57603
0.003245	-0.57603
0.003245	-0.57603
0.003245	-0.57603
0.003245	-0.57603
0.003245	-0.57603
0.003245	-0.57603
0.003245	-0.57603
0.003245	-0.57603
0.003245	-0.57603
0.003245	-0.57603
0.003245	-0.57603
0.003245	-0.57602
0.003245	-0.57598
0.0032452	-0.5758
0.0032461	-0.57489
0.00325	-0.57063
0.00325	-0.57063
0.00325	-0.57063
0.0032539	-0.56635
0.0032658	-0.55334
0.0032658	-0.55334
0.003275	-0.54318
0.003295	-0.52078
0.003295	-0.52078
0.003295	-0.52078
0.003295	-0.52078
0.003295	-0.52078
0.003295	-0.52078
0.003295	-0.52078
0.003295	-0.52078
0.003295	-0.52078
0.003295	-0.52078
0.003295	-0.52078
0.003295	-0.52078
0.003295	-0.52078
0.003295	-0.52078
0.003295	-0.52078
0.003295	-0.52077
0.003295	-0.52077
0.003295	-0.52073
0.0032952	-0.52054
0.0032961	-0.51962
0.0032981	-0.51749
0.0032981	-0.51749
0.0032981	-0.51749
0.0033	-0.51553
0.0033	-0.51553
0.0033	-0.51553
0.0033019	-0.51358
0.0033114	-0.50378
0.003325	-0.48957
0.003345	-0.46851
0.003345	-0.46851
0.003345	-0.46851
0.003345	-0.46851
0.003345	-0.46851
0.003345	-0.46851
0.003345	-0.46851
0.003345	-0.46851
0.003345	-0.46851
0.003345	-0.46851
0.003345	-0.46851
0.003345	-0.46851
0.003345	-0.46851
0.003345	-0.46851
0.003345	-0.46851
0.003345	-0.46851
0.003345	-0.4685
0.003345	-0.46847
0.0033452	-0.46829
0.0033461	-0.46745
0.0033483	-0.46535
0.00335	-0.46376
0.00335	-0.46376
0.00335	-0.46376
0.0033517	-0.46217
0.0033603	-0.45422
0.003375	-0.44048
0.003395	-0.42167
0.003395	-0.42167
0.003395	-0.42167
0.003395	-0.42167
0.003395	-0.42167
0.003395	-0.42167
0.003395	-0.42167
0.003395	-0.42167
0.003395	-0.42167
0.003395	-0.42167
0.003395	-0.42167
0.003395	-0.42167
0.003395	-0.42167
0.003395	-0.42167
0.003395	-0.42167
0.003395	-0.42167
0.003395	-0.42166
0.003395	-0.42163
0.0033952	-0.42148
0.0033961	-0.42072
0.0033981	-0.41901
0.0033981	-0.41901
0.0033981	-0.41901
0.0034	-0.41741
0.0034	-0.41741
0.0034	-0.41741
0.0034019	-0.4158
0.0034116	-0.40775
0.003425	-0.39649
0.003445	-0.37964
0.003445	-0.37964
0.003445	-0.37964
0.003445	-0.37964
0.003445	-0.37964
0.003445	-0.37964
0.003445	-0.37964
0.003445	-0.37964
0.003445	-0.37964
0.003445	-0.37964
0.003445	-0.37964
0.003445	-0.37964
0.003445	-0.37964
0.003445	-0.37964
0.003445	-0.37964
0.003445	-0.37964
0.003445	-0.37964
0.003445	-0.37961
0.0034452	-0.37947
0.0034461	-0.37879
0.003448	-0.37732
0.003448	-0.37732
0.003448	-0.37732
0.00345	-0.37581
0.00345	-0.37581
0.00345	-0.37581
0.003452	-0.37429
0.0034621	-0.36672
0.003475	-0.35699
0.003495	-0.34184
0.003495	-0.34184
0.003495	-0.34184
0.003495	-0.34184
0.003495	-0.34184
0.003495	-0.34184
0.003495	-0.34184
0.003495	-0.34184
0.003495	-0.34184
0.003495	-0.34184
0.003495	-0.34184
0.003495	-0.34184
0.003495	-0.34184
0.003495	-0.34184
0.003495	-0.34184
0.003495	-0.34184
0.003495	-0.34184
0.003495	-0.34181
0.0034952	-0.34168
0.0034961	-0.34107
0.003498	-0.33977
0.003498	-0.33977
0.003498	-0.33977
0.0035	-0.33839
0.0035	-0.33839
0.0035	-0.33839
0.003502	-0.33701
0.0035123	-0.3301
0.003525	-0.32143
0.003545	-0.30775
0.003545	-0.30775
0.003545	-0.30775
0.003545	-0.30775
0.003545	-0.30775
0.003545	-0.30775
0.003545	-0.30775
0.003545	-0.30775
0.003545	-0.30775
0.003545	-0.30775
0.003545	-0.30775
0.003545	-0.30775
0.003545	-0.30775
0.003545	-0.30775
0.003545	-0.30775
0.003545	-0.30775
0.003545	-0.30775
0.003545	-0.30773
0.0035452	-0.30761
0.0035461	-0.30706
0.003548	-0.30589
0.003548	-0.30589
0.003548	-0.30589
0.003548	-0.30589
0.003548	-0.30589
0.003548	-0.30589
0.003548	-0.30589
0.003548	-0.30589
0.003548	-0.30589
0.003548	-0.30589
0.003548	-0.30589
0.003548	-0.30589
0.003548	-0.30589
0.003548	-0.30589
0.003548	-0.30589
0.003548	-0.30589
0.003548	-0.30589
0.003548	-0.30588
0.003548	-0.30586
0.0035482	-0.30575
0.0035491	-0.3052
0.00355	-0.30464
0.00355	-0.30464
0.00355	-0.30464
0.0035509	-0.30408
0.0035555	-0.30128
0.003575	-0.28934
0.003595	-0.27694
0.003595	-0.27694
0.003595	-0.27694
0.003595	-0.27694
0.003595	-0.27694
0.003595	-0.27694
0.003595	-0.27694
0.003595	-0.27694
0.003595	-0.27694
0.003595	-0.27694
0.003595	-0.27694
0.003595	-0.27694
0.003595	-0.27694
0.003595	-0.27694
0.003595	-0.27694
0.003595	-0.27694
0.003595	-0.27693
0.003595	-0.27691
0.0035952	-0.27681
0.0035961	-0.27631
0.003598	-0.27525
0.003598	-0.27525
0.003598	-0.27525
0.0036	-0.27413
0.0036	-0.27413
0.0036	-0.27413
0.003602	-0.27302
0.0036122	-0.26743
0.003625	-0.2603
0.003645	-0.24898
0.003645	-0.24898
0.003645	-0.24898
0.003645	-0.24898
0.003645	-0.24898
0.003645	-0.24898
0.003645	-0.24898
0.003645	-0.24898
0.003645	-0.24898
0.003645	-0.24898
0.003645	-0.24898
0.003645	-0.24898
0.003645	-0.24898
0.003645	-0.24898
0.003645	-0.24898
0.003645	-0.24898
0.003645	-0.24898
0.0036451	-0.24896
0.0036452	-0.24886
0.0036461	-0.24841
0.003648	-0.24744
0.003648	-0.24744
0.003648	-0.24744
0.00365	-0.24646
0.00365	-0.24646
0.00365	-0.24646
0.003652	-0.24547
0.003662	-0.24049
0.003675	-0.23393
0.003695	-0.22355
0.003695	-0.22355
0.003695	-0.22355
0.003695	-0.22355
0.003695	-0.22355
0.003695	-0.22355
0.003695	-0.22355
0.003695	-0.22355
0.003695	-0.22355
0.003695	-0.22355
0.003695	-0.22355
0.003695	-0.22355
0.003695	-0.22355
0.003695	-0.22355
0.003695	-0.22355
0.003695	-0.22355
0.003695	-0.22354
0.0036951	-0.22353
0.0036952	-0.22344
0.0036961	-0.22303
0.003698	-0.22214
0.003698	-0.22214
0.003698	-0.22214
0.003698	-0.22214
0.003698	-0.22214
0.003698	-0.22214
0.003698	-0.22214
0.003698	-0.22214
0.003698	-0.22214
0.003698	-0.22214
0.003698	-0.22214
0.003698	-0.22214
0.003698	-0.22214
0.003698	-0.22214
0.003698	-0.22214
0.003698	-0.22214
0.0036981	-0.22213
0.0036982	-0.22208
0.0036987	-0.22186
0.0037	-0.22127
0.0037	-0.22127
0.0037	-0.22127
0.0037013	-0.22068
0.003708	-0.21772
0.003725	-0.20991
0.003745	-0.20034
0.003745	-0.20034
0.003745	-0.20034
0.003745	-0.20034
0.003745	-0.20034
0.003745	-0.20034
0.003745	-0.20034
0.003745	-0.20034
0.003745	-0.20034
0.003745	-0.20034
0.003745	-0.20034
0.003745	-0.20034
0.003745	-0.20034
0.003745	-0.20034
0.003745	-0.20034
0.003745	-0.20034
0.003745	-0.20033
0.0037451	-0.20032
0.0037452	-0.20024
0.0037461	-0.19986
0.0037481	-0.19903
0.0037481	-0.19903
0.0037481	-0.19903
0.00375	-0.19828
0.00375	-0.19828
0.00375	-0.19828
0.0037519	-0.19753
0.0037614	-0.1937
0.003775	-0.18796
0.003795	-0.17906
0.003795	-0.17906
0.003795	-0.17906
0.003795	-0.17906
0.003795	-0.17906
0.003795	-0.17906
0.003795	-0.17906
0.003795	-0.17906
0.003795	-0.17906
0.003795	-0.17906
0.003795	-0.17906
0.003795	-0.17906
0.003795	-0.17906
0.003795	-0.17906
0.003795	-0.17906
0.003795	-0.17906
0.003795	-0.17905
0.0037951	-0.17904
0.0037952	-0.17896
0.0037961	-0.17862
0.0037985	-0.17775
0.0038	-0.17721
0.0038	-0.17721
0.0038	-0.17721
0.0038015	-0.17666
0.0038093	-0.17384
0.003825	-0.16782
0.003845	-0.15949
0.003845	-0.15949
0.003845	-0.15949
0.003845	-0.15949
0.003845	-0.15949
0.003845	-0.15949
0.003845	-0.15949
0.003845	-0.15949
0.003845	-0.15949
0.003845	-0.15949
0.003845	-0.15949
0.003845	-0.15949
0.003845	-0.15949
0.003845	-0.15949
0.003845	-0.15949
0.003845	-0.15949
0.003845	-0.15949
0.0038451	-0.15947
0.0038452	-0.1594
0.0038461	-0.15909
0.0038483	-0.15834
0.00385	-0.15782
0.00385	-0.15782
0.00385	-0.15782
0.0038517	-0.1573
0.0038599	-0.1546
0.003875	-0.14927
0.003895	-0.14142
0.003895	-0.14142
0.003895	-0.14142
0.003895	-0.14142
0.003895	-0.14142
0.003895	-0.14142
0.003895	-0.14142
0.003895	-0.14142
0.003895	-0.14142
0.003895	-0.14142
0.003895	-0.14142
0.003895	-0.14142
0.003895	-0.14142
0.003895	-0.14142
0.003895	-0.14142
0.003895	-0.14141
0.003895	-0.14141
0.0038951	-0.1414
0.0038952	-0.14133
0.0038961	-0.14104
0.0038983	-0.1404
0.0039	-0.13991
0.0039	-0.13991
0.0039	-0.13991
0.0039017	-0.13942
0.0039105	-0.13684
0.003925	-0.13211
0.003945	-0.12464
0.003945	-0.12464
0.003945	-0.12464
0.0039469	-0.12405
0.0039469	-0.12405
0.0039469	-0.12405
0.0039469	-0.12405
0.0039469	-0.12405
0.0039469	-0.12405
0.0039469	-0.12405
0.0039469	-0.12405
0.0039469	-0.12405
0.0039469	-0.12405
0.0039469	-0.12405
0.0039469	-0.12405
0.0039469	-0.12405
0.0039469	-0.12405
0.0039469	-0.12405
0.0039469	-0.12404
0.0039471	-0.12399
0.0039482	-0.12374
0.00395	-0.12329
0.00395	-0.12329
0.00395	-0.12329
0.0039518	-0.12284
0.003961	-0.1204
0.003975	-0.11616
0.003995	-0.10902
0.003995	-0.10902
0.003995	-0.10902
0.0039969	-0.10847
0.0039969	-0.10847
0.0039969	-0.10847
0.0039969	-0.10847
0.0039969	-0.10847
0.0039969	-0.10847
0.0039969	-0.10847
0.0039969	-0.10847
0.0039969	-0.10847
0.0039969	-0.10847
0.0039969	-0.10847
0.0039969	-0.10847
0.0039969	-0.10847
0.0039969	-0.10847
0.0039969	-0.10847
0.0039969	-0.10846
0.0039971	-0.10841
0.0039982	-0.10819
0.004	-0.1078
0.004	-0.1078
0.004	-0.1078
0.0040018	-0.1074
0.004011	-0.10523
0.004025	-0.10128
0.004045	-0.094389
0.004045	-0.094389
0.004045	-0.094389
0.0040469	-0.093879
0.0040469	-0.093879
0.0040469	-0.093879
0.0040469	-0.093879
0.0040469	-0.093879
0.0040469	-0.093879
0.0040469	-0.093879
0.0040469	-0.093879
0.0040469	-0.093879
0.0040469	-0.093879
0.0040469	-0.093879
0.0040469	-0.093879
0.0040469	-0.093879
0.0040469	-0.093879
0.0040469	-0.093877
0.0040469	-0.09387
0.0040471	-0.093832
0.0040482	-0.093643
0.00405	-0.093303
0.00405	-0.093303
0.00405	-0.093303
0.0040518	-0.092956
0.004061	-0.091008
0.004075	-0.087332
0.004095	-0.080638
0.004095	-0.080638
0.004095	-0.080638
0.0040969	-0.08016
0.0040969	-0.08016
0.0040969	-0.08016
0.0040988	-0.079866
0.0041	-0.079669
0.0041	-0.079669
0.0041	-0.079669
0.0041012	-0.07947
0.0041074	-0.078365
0.004125	-0.074197
0.004145	-0.067651
0.004145	-0.067651
0.004145	-0.067651
0.0041469	-0.067203
0.0041469	-0.067203
0.0041469	-0.067203
0.0041469	-0.067203
0.0041469	-0.067203
0.0041469	-0.067203
0.0041469	-0.067203
0.0041469	-0.067203
0.0041469	-0.067203
0.0041469	-0.067203
0.0041469	-0.067203
0.0041469	-0.067203
0.0041469	-0.067203
0.0041469	-0.067202
0.0041469	-0.067201
0.0041469	-0.067196
0.0041472	-0.067169
0.0041482	-0.067034
0.00415	-0.066793
0.00415	-0.066793
0.00415	-0.066793
0.0041518	-0.066543
0.0041609	-0.065024
0.004175	-0.061779
0.004195	-0.055328
0.004195	-0.055328
0.004195	-0.055328
0.0041967	-0.054924
0.0041967	-0.054924
0.0041967	-0.054924
0.0041984	-0.054744
0.0042	-0.054571
0.0042	-0.054571
0.0042	-0.054571
0.0042016	-0.054391
0.0042095	-0.053262
0.004225	-0.049975
0.004245	-0.043587
0.004245	-0.043587
[truncated: 383,064 more rows]
