# Supplementary material for: Code and data from an ADALINE network trained with the RTRL and LMS algorithms for an MPPT controller in a photovoltaic system
Source: Data Brief. 2020 Sep 8;32:106296. doi: 10.1016/j.dib.2020.106296 (PMC7495059; doi:10.1016/j.dib.2020.106296)
Supplement: Supplementary file 3 [file mmc3.zip › Data/Computational_Tests/Temperature_Case1.csv]

Time (sec)	T (°C)
0	25
0.001	25
0.002	25
0.003	25
0.004	25
0.005	25
0.006	25
0.007	25
0.008	25
0.009	25
0.01	25
0.011	25
0.012	25
0.013	25
0.014	25
0.015	25
0.016	25
0.017	25
0.018	25
0.019	25
0.02	25
0.021	25
0.022	25
0.023	25
0.024	25
0.025	25
