# Supplementary material for: Code and data from an ADALINE network trained with the RTRL and LMS algorithms for an MPPT controller in a photovoltaic system
Source: Data Brief. 2020 Sep 8;32:106296. doi: 10.1016/j.dib.2020.106296 (PMC7495059; doi:10.1016/j.dib.2020.106296)
Supplement: Supplementary file 3 [file mmc3.zip › Data/Computational_Tests/Temperature_Case2.csv]

Time (sec)	T (°C)
0.0	25
0.06	25
0.06	25
0.12	25
0.12	25
0.18	25
0.18	25
0.24	25
0.24	25
0.3	25
0.3	25
0.36	25
0.36	25
0.42	25
0.42	25
0.5	25
0.5	25
0.58	25
0.66	25
0.74	25
0.74	25
0.82	25
0.82	25
0.88	25
0.932	25
1	25
