# Supplementary material for: Code and data from an ADALINE network trained with the RTRL and LMS algorithms for an MPPT controller in a photovoltaic system
Source: Data Brief. 2020 Sep 8;32:106296. doi: 10.1016/j.dib.2020.106296 (PMC7495059; doi:10.1016/j.dib.2020.106296)
Supplement: Supplementary file 3 [file mmc3.zip › Data/Computational_Tests/Temperature_Case3.csv]

Time (sec)	T (°C)
0	73.748
0.2	7
0.4	100
0.6	28.993
0.8	34.959
1	51.051
1.2	11.182
1.4	4.6625
1.6	45.067
1.8	72.107
2	40.024
2.2	6.3465
2.4	65.774
2.6	64.944
2.8	31.01
3	53.562
