# Supplementary material for: Code and data from an ADALINE network trained with the RTRL and LMS algorithms for an MPPT controller in a photovoltaic system
Source: Data Brief. 2020 Sep 8;32:106296. doi: 10.1016/j.dib.2020.106296 (PMC7495059; doi:10.1016/j.dib.2020.106296)
Supplement: Supplementary file 3 [file mmc3.zip › Data/Computational_Tests/Temperature_Case4.csv]

Time (sec)	T (°C)
0	25
0.05	29
0.1	28
0.15	33
0.2	37
0.25	35
0.3	25
0.35	40
0.4	25
0.45	25
0.45	50
0.5	5
0.55	40
0.6	15
0.65	30.5
0.7	25
0.75	49.5
0.8	44
1	0
