# Supplementary material for: Code and data from an ADALINE network trained with the RTRL and LMS algorithms for an MPPT controller in a photovoltaic system
Source: Data Brief. 2020 Sep 8;32:106296. doi: 10.1016/j.dib.2020.106296 (PMC7495059; doi:10.1016/j.dib.2020.106296)
Supplement: Supplementary file 3 [file mmc3.zip › Data/Computational_Tests/Temperature_Case5.csv]

Time (sec)	T (°C)
0	25
11	25
12	29
13	28
14	33
15	37
16	35
17	25
18	40
19	25
20	25
21	50
21	5
21.5	40
21.5	15
22	30
22.5	25
24.5	49.5
25	44
25	48.5
