# Supplementary material for: Code and data from an ADALINE network trained with the RTRL and LMS algorithms for an MPPT controller in a photovoltaic system
Source: Data Brief. 2020 Sep 8;32:106296. doi: 10.1016/j.dib.2020.106296 (PMC7495059; doi:10.1016/j.dib.2020.106296)
Supplement: Supplementary file 3 [file mmc3.zip › Data/Experimental_Tests/Session1.txt]

13.02,	15.46,
10.05,	11.17,
19.91,	14.81,
8.28,	15.29,
15.97,	15.27,
20.50,	15.11,
6.67,	12.26,
7.49,	11.32,
20.43,	14.17,
25.69,	13.20,
18.60,	13.75,
8.74,	12.16,
16.89,	11.44,
20.37,	14.57,
13.08,	12.34,
23.24,	12.68,
14.54,	14.52,
11.35,	13.41,
18.48,	11.19,
17.05,	15.54,
17.50,	11.01,
16.92,	13.22,
8.72,	13.07,
18.12,	12.86,
14.96,	13.85,
16.13,	13.07,
12.55,	14.48,
17.04,	13.59,
11.72,	13.28,
10.71,	10.81,
12.95,	13.81,
16.08,	13.91,
12.48,	13.94,
19.06,	11.83,
17.59,	12.62,
13.27,	10.47,
7.45,	12.03,
18.59,	13.36,
18.26,	13.48,
15.48,	11.90,
7.22,	12.63,
11.06,	11.27,
11.96,	13.24,
16.86,	14.06,
10.77,	13.57,
6.85,	12.37,
11.51,	12.11,
14.18,	13.30,
11.14,	11.57,
23.95,	13.01,
15.53,	13.01,
19.69,	12.25,
17.40,	13.10,
15.44,	10.72,
12.23,	16.84,
16.92,	13.22,
18.67,	13.99,
15.49,	12.37,
8.99,	12.57,
13.05,	13.09,
18.41,	12.88,
14.79,	11.72,
16.37,	11.75,
13.44,	10.78,
14.63,	13.62,
12.50,	13.20,
13.14,	11.43,
13.38,	12.88,
10.17,	11.29,
3.40,	11.02,
20.18,	13.16,
15.61,	13.07,
15.58,	11.75,
9.89,	10.41,
16.15,	9.67,
19.01,	12.54,
17.48,	13.38,
9.91,	11.72,
21.17,	12.82,
8.04,	12.42,
10.38,	11.43,
14.18,	12.20,
24.57,	12.10,
15.69,	11.58,
8.08,	10.89,
14.76,	11.98,
14.91,	12.74,
7.92,	11.52,
12.84,	11.90,
15.87,	12.83,
14.53,	10.57,
17.04,	11.51,
19.86,	12.51,
11.09,	11.10,
13.51,	10.22,
11.81,	12.23,
18.73,	11.28,
9.53,	12.23,
11.10,	11.33,
13.73,	10.94,
11.94,	10.27,
9.12,	11.84,
16.30,	9.91,
13.96,	12.05,
14.23,	11.57,
9.05,	13.62,
10.94,	8.04,
19.17,	13.24,
16.34,	11.33,
9.06,	11.79,
17.40,	9.65,
13.07,	12.80,
7.87,	8.92,
8.36,	11.77,
16.02,	10.40,
10.87,	10.07,
16.31,	11.38,
15.16,	12.29,
12.68,	11.80,
9.89,	12.29,
10.79,	12.84,
8.46,	10.95,
15.41,	11.71,
12.55,	11.87,
12.02,	10.59,
21.01,	12.01,
14.48,	13.04,
9.60,	10.27,
14.11,	11.70,
13.00,	14.23,
8.64,	11.42,
18.26,	13.38,
8.86,	11.82,
9.74,	11.02,
11.13,	12.76,
11.52,	11.16,
19.06,	12.05,
11.88,	11.62,
8.73,	8.59,
15.72,	11.13,
8.73,	12.35,
19.98,	11.52,
20.28,	12.87,
9.98,	11.43,
20.79,	11.24,
15.53,	13.10,
11.18,	9.39,
14.08,	10.44,
14.96,	11.00,
14.46,	13.45,
17.40,	13.12,
15.77,	12.67,
13.20,	11.23,
10.28,	11.92,
15.31,	10.30,
15.21,	12.43,
12.87,	12.25,
13.33,	13.44,
14.28,	13.83,
12.45,	11.49,
10.24,	11.13,
6.86,	12.43,
6.82,	12.43,
11.35,	11.48,
11.44,	13.08,
11.48,	10.01,
13.42,	12.04,
8.14,	12.87,
13.83,	10.37,
10.67,	11.89,
9.52,	10.89,
25.18,	12.90,
11.83,	11.56,
12.57,	10.59,
12.65,	12.73,
13.76,	9.89,
11.56,	10.57,
7.02,	10.84,
13.42,	12.57,
11.93,	11.55,
15.65,	10.66,
9.98,	9.86,
11.06,	11.28,
11.55,	12.28,
6.06,	9.10,
17.18,	10.43,
14.18,	13.11,
16.18,	10.54,
12.93,	10.05,
8.90,	12.16,
15.35,	11.68,
16.35,	12.08,
12.48,	10.76,
12.77,	11.03,
17.86,	10.90,
13.15,	12.71,
14.29,	11.15,
11.79,	12.16,
12.54,	10.70,
11.40,	12.47,
9.73,	12.37,
11.08,	11.84,
10.17,	11.96,
9.50,	10.05,
20.42,	11.62,
16.69,	11.87,
13.87,	11.38,
20.24,	10.93,
11.00,	11.76,
13.57,	11.47,
7.64,	10.18,
9.57,	10.58,
17.49,	11.77,
6.62,	12.01,
16.16,	12.14,
14.82,	12.74,
11.33,	10.69,
14.22,	12.00,
13.13,	13.90,
12.57,	12.93,
14.28,	11.81,
18.49,	12.84,
9.22,	8.03,
11.42,	10.80,
19.24,	12.24,
8.21,	12.34,
13.63,	10.88,
13.36,	12.46,
9.45,	12.56,
7.55,	10.20,
21.24,	12.15,
18.53,	11.63,
15.17,	10.84,
15.17,	13.03,
16.73,	12.89,
16.66,	11.46,
11.90,	11.66,
14.19,	11.48,
18.08,	13.55,
13.86,	12.50,
18.58,	10.85,
13.12,	12.19,
8.18,	10.14,
19.18,	12.81,
12.68,	13.47,
10.96,	11.06,
16.41,	12.08,
12.28,	12.31,
19.02,	10.44,
9.24,	12.08,
10.84,	12.24,
11.16,	13.03,
8.92,	9.94,
9.22,	11.71,
15.38,	12.91,
9.50,	12.42,
4.91,	9.22,
9.24,	11.37,
6.74,	12.66,
16.25,	12.67,
12.77,	12.76,
14.18,	10.57,
16.41,	12.88,
16.25,	13.72,
10.64,	12.56,
13.70,	11.30,
6.19,	12.63,
15.83,	9.77,
16.14,	12.85,
9.86,	9.96,
9.36,	11.41,
12.13,	12.01,
7.53,	13.29,
19.71,	9.64,
15.47,	12.11,
14.90,	11.75,
12.31,	13.84,
9.45,	12.66,
20.48,	12.69,
12.99,	11.15,
13.99,	11.24,
15.66,	11.62,
18.28,	11.01,
10.14,	12.23,
12.42,	6.85,
15.89,	13.51,
18.42,	12.72,
10.82,	13.00,
11.54,	10.50,
13.51,	13.11,
17.74,	12.68,
13.67,	11.81,
8.33,	11.32,
17.13,	12.43,
17.85,	13.08,
14.07,	11.01,
15.51,	12.15,
9.57,	11.40,
8.91,	11.55,
14.32,	13.54,
17.92,	12.90,
12.66,	12.90,
13.45,	12.26,
14.34,	11.62,
21.81,	13.46,
12.70,	12.04,
15.77,	8.54,
21.70,	13.43,
12.98,	13.37,
14.63,	10.68,
11.51,	12.14,
9.57,	12.07,
9.11,	12.69,
18.22,	13.78,
10.65,	12.27,
13.36,	10.53,
9.09,	12.69,
17.16,	11.68,
17.57,	14.02,
16.33,	11.89,
18.63,	13.14,
10.03,	12.06,
11.42,	10.96,
16.88,	13.16,
17.60,	12.72,
11.44,	11.90,
20.37,	11.60,
9.73,	10.37,
11.92,	12.32,
21.44,	13.69,
16.31,	11.78,
17.85,	11.61,
14.94,	13.83,
6.02,	11.50,
12.20,	11.41,
18.22,	13.95,
9.48,	13.61,
18.22,	11.81,
15.53,	11.79,
12.13,	11.61,
13.40,	10.03,
11.09,	13.07,
14.64,	12.78,
15.99,	13.62,
15.03,	13.43,
14.58,	12.66,
16.53,	13.55,
14.33,	13.42,
12.94,	11.65,
14.25,	13.31,
18.24,	13.75,
22.45,	13.86,
17.22,	13.66,
18.11,	10.80,
12.51,	13.31,
18.28,	10.82,
17.28,	12.56,
13.89,	12.23,
19.07,	13.11,
21.72,	12.77,
17.57,	11.31,
14.02,	11.85,
23.33,	12.78,
17.96,	11.82,
16.41,	11.75,
16.88,	13.33,
20.55,	13.19,
15.42,	12.79,
7.70,	11.20,
23.04,	13.64,
17.24,	12.34,
10.85,	11.63,
17.21,	10.88,
17.89,	12.98,
15.30,	13.35,
8.23,	11.03,
13.53,	12.89,
19.56,	13.27,
13.53,	11.89,
8.17,	10.96,
11.58,	13.38,
11.19,	12.96,
18.76,	13.72,
15.32,	14.70,
15.73,	12.32,
20.69,	13.09,
16.02,	14.67,
10.70,	12.70,
12.52,	11.91,
22.50,	13.91,
8.05,	13.48,
16.06,	11.98,
12.76,	13.73,
14.83,	10.74,
16.94,	13.82,
10.28,	10.99,
8.51,	14.55,
20.18,	14.52,
6.46,	13.44,
11.31,	12.49,
18.37,	15.52,
14.72,	14.89,
16.27,	12.50,
14.66,	10.84,
11.19,	13.92,
19.77,	12.61,
13.66,	13.72,
11.24,	12.52,
14.50,	13.18,
18.57,	14.60,
14.37,	15.73,
16.13,	13.41,
25.55,	12.34,
11.46,	14.44,
11.48,	13.42,
16.94,	12.94,
23.22,	14.36,
15.57,	14.47,
13.33,	12.91,
14.46,	14.83,
17.22,	15.06,
23.27,	15.37,
10.81,	14.28,
18.69,	12.83,
14.86,	14.17,
15.38,	12.03,
12.85,	15.45,
13.60,	14.54,
15.80,	15.10,
13.79,	15.32,
20.75,	13.95,
11.31,	13.99,
16.28,	8.65,
8.14,	14.99,
4.81,	12.46,
23.26,	15.34,
27.58,	15.90,
26.41,	13.24,
6.64,	12.57,
25.03,	14.43,
13.03,	16.58,
9.32,	14.63,
14.12,	16.04,
16.75,	14.52,
7.99,	12.91,
19.98,	14.32,
18.80,	16.03,
12.08,	13.40,
10.84,	13.88,
17.63,	16.71,
18.83,	14.49,
18.15,	12.90,
19.47,	13.96,
18.64,	16.79,
7.48,	12.12,
17.20,	13.52,
9.79,	16.02,
12.51,	14.70,
26.06,	16.76,
14.71,	15.52,
13.24,	11.88,
21.19,	13.73,
8.91,	13.39,
16.36,	16.49,
15.55,	15.70,
12.15,	13.05,
20.49,	11.75,
14.79,	15.78,
16.23,	12.25,
10.83,	14.07,
25.12,	14.12,
12.39,	12.65,
10.69,	12.63,
12.77,	15.24,
9.74,	14.31,
13.89,	14.79,
9.07,	13.88,
11.21,	12.23,
17.28,	13.84,
17.98,	11.53,
9.07,	13.74,
19.21,	11.67,
11.39,	13.91,
17.60,	12.27,
14.29,	14.31,
14.41,	11.52,
15.76,	13.53,
14.74,	12.89,
9.10,	11.94,
6.29,	12.39,
22.87,	14.01,
19.82,	13.78,
9.59,	12.18,
10.39,	12.78,
8.31,	12.53,
29.20,	12.79,
12.40,	13.39,
20.58,	12.95,
9.96,	12.17,
10.84,	11.26,
15.69,	13.08,
14.78,	10.40,
11.21,	12.42,
11.67,	11.86,
15.50,	12.67,
10.49,	12.58,
10.48,	12.18,
10.59,	12.14,
13.10,	13.60,
14.40,	12.86,
13.31,	12.74,
20.62,	11.89,
8.42,	14.06,
8.96,	11.61,
17.51,	11.24,
18.81,	12.09,
16.04,	8.29,
15.59,	12.43,
16.07,	12.96,
23.91,	13.73,
24.18,	11.20,
17.91,	8.20,
10.98,	13.04,
13.57,	12.59,
12.21,	12.65,
10.98,	10.38,
18.26,	11.22,
20.96,	13.51,
14.85,	12.06,
13.76,	10.00,
15.37,	10.89,
17.47,	14.11,
21.59,	12.72,
12.78,	11.48,
17.93,	11.49,
16.35,	13.77,
7.23,	13.18,
18.07,	10.97,
19.71,	13.11,
15.31,	12.57,
9.63,	12.16,
26.71,	14.54,
19.62,	13.98,
13.47,	12.50,
18.53,	13.90,
17.38,	13.80,
15.59,	12.65,
14.60,	12.42,
18.16,	15.12,
25.10,	14.21,
18.34,	13.84,
15.28,	12.05,
22.82,	14.65,
13.97,	14.25,
9.67,	12.17,
15.83,	14.20,
12.07,	12.04,
18.97,	11.76,
14.88,	13.71,
15.90,	12.06,
25.18,	13.57,
20.10,	14.56,
13.37,	6.67,
17.86,	14.23,
17.13,	12.28,
10.61,	13.09,
15.57,	11.86,
15.26,	14.03,
11.31,	12.32,
16.31,	13.46,
20.61,	14.89,
14.91,	13.91,
9.89,	12.72,
15.50,	14.65,
9.25,	14.49,
25.99,	12.11,
12.36,	13.48,
20.63,	13.68,
8.27,	15.35,
15.99,	11.07,
6.14,	12.76,
14.13,	12.11,
22.43,	12.52,
7.51,	13.38,
16.77,	11.90,
10.28,	13.43,
10.22,	12.90,
14.07,	14.17,
7.87,	15.39,
11.29,	13.63,
9.56,	14.60,
10.55,	13.53,
11.83,	15.15,
10.80,	10.96,
21.82,	12.98,
11.10,	12.62,
14.37,	13.05,
9.67,	14.96,
28.11,	12.38,
15.13,	14.41,
11.25,	13.31,
8.73,	14.51,
17.51,	13.90,
14.67,	14.41,
5.65,	11.48,
24.20,	12.56,
15.27,	14.98,
14.01,	12.98,
10.96,	15.29,
13.79,	15.91,
16.41,	14.87,
16.61,	14.31,
10.51,	13.41,
12.32,	13.30,
17.13,	15.35,
17.46,	16.04,
7.59,	13.30,
12.18,	12.45,
28.74,	14.39,
16.27,	15.05,
15.51,	12.57,
17.62,	14.50,
15.55,	14.28,
18.33,	14.19,
12.19,	12.97,
11.65,	13.30,
14.57,	13.81,
20.52,	14.50,
13.01,	15.24,
10.16,	13.72,
13.62,	13.81,
14.85,	15.65,
13.59,	12.84,
10.52,	11.88,
11.92,	14.17,
19.29,	15.37,
17.91,	13.04,
9.11,	12.13,
25.16,	13.71,
21.15,	13.28,
12.90,	12.20,
13.37,	13.16,
22.16,	15.43,
16.12,	15.33,
7.79,	13.84,
10.91,	16.08,
13.29,	13.97,
16.03,	12.25,
21.34,	15.02,
12.75,	13.86,
15.46,	11.98,
15.20,	14.45,
13.76,	14.36,
16.05,	12.87,
9.88,	15.25,
12.04,	13.82,
9.95,	15.37,
28.26,	15.26,
11.81,	14.97,
10.75,	13.28,
19.39,	14.48,
8.98,	13.72,
21.02,	12.12,
18.62,	15.04,
22.15,	12.43,
14.77,	13.27,
12.70,	11.80,
4.31,	15.44,
9.53,	11.95,
5.79,	15.25,
4.36,	13.62,
9.51,	15.18,
15.63,	15.08,
14.77,	15.10,
13.24,	13.11,
10.65,	15.52,
26.53,	15.88,
15.67,	16.40,
16.00,	12.39,
17.41,	14.97,
16.46,	15.43,
19.13,	12.03,
13.26,	13.76,
23.63,	12.89,
19.46,	16.05,
25.17,	11.53,
20.95,	14.75,
14.84,	12.45,
25.95,	14.19,
17.86,	14.75,
14.51,	13.45,
19.24,	14.84,
16.12,	14.22,
18.66,	13.78,
12.57,	14.15,
11.44,	12.71,
14.71,	13.27,
20.48,	14.85,
10.78,	15.10,
22.81,	12.01,
8.68,	14.57,
16.39,	14.53,
14.87,	14.65,
11.34,	12.37,
10.46,	14.26,
31.07,	15.05,
20.29,	14.37,
9.98,	12.16,
21.94,	13.12,
19.55,	14.70,
11.53,	13.37,
13.97,	13.22,
15.99,	15.60,
11.01,	10.87,
15.22,	13.73,
10.39,	16.61,
19.92,	12.93,
14.20,	14.45,
20.53,	12.17,
13.86,	13.46,
11.77,	13.85,
19.12,	16.43,
16.43,	13.02,
26.57,	13.73,
21.63,	14.43,
23.67,	12.46,
18.44,	14.54,
16.70,	14.52,
11.77,	14.96,
15.12,	13.45,
11.08,	14.53,
20.91,	13.56,
21.15,	12.93,
25.06,	13.97,
27.49,	15.73,
18.43,	12.15,
19.85,	15.53,
9.80,	13.66,
17.47,	13.42,
13.17,	15.26,
8.41,	12.23,
17.18,	13.18,
10.28,	13.76,
24.71,	10.36,
18.67,	15.07,
23.49,	11.90,
13.04,	12.75,
23.27,	13.48,
13.82,	15.29,
9.20,	12.39,
12.05,	16.43,
16.13,	14.33,
28.98,	15.77,
8.53,	14.46,
11.69,	12.10,
19.83,	13.46,
13.63,	13.89,
10.78,	11.24,
11.15,	15.09,
16.48,	10.80,
14.65,	13.80,
10.82,	12.66,
11.54,	12.07,
20.75,	16.02,
5.90,	12.18,
13.54,	13.89,
22.68,	14.88,
12.37,	13.82,
17.58,	12.95,
12.76,	14.18,
9.44,	13.05,
14.08,	15.75,
11.83,	12.84,
13.68,	13.90,
12.82,	15.02,
11.36,	12.85,
5.78,	11.10,
20.53,	15.02,
18.90,	15.13,
2.11,	12.01,
17.79,	12.00,
13.54,	16.35,
17.47,	15.82,
14.31,	16.20,
3.26,	12.75,
12.39,	11.70,
20.92,	15.24,
12.63,	15.10,
17.50,	13.83,
12.46,	13.09,
14.93,	13.82,
15.55,	14.79,
19.21,	15.74,
16.29,	16.85,
23.02,	13.64,
18.00,	13.01,
12.83,	12.63,
20.01,	16.15,
11.71,	15.66,
5.65,	13.38,
15.26,	16.00,
13.30,	16.10,
13.30,	14.82,
12.74,	15.15,
7.50,	15.00,
18.57,	14.88,
18.68,	13.19,
28.27,	13.46,
17.95,	16.56,
18.37,	13.09,
15.97,	15.01,
19.32,	14.33,
12.50,	15.11,
30.17,	13.91,
25.21,	16.18,
20.34,	13.06,
16.58,	14.65,
15.52,	15.00,
23.77,	14.79,
12.35,	16.83,
16.52,	14.01,
8.52,	14.01,
20.13,	14.66,
7.13,	15.32,
13.98,	13.72,
17.70,	14.46,
11.72,	11.85,
7.41,	13.14,
24.37,	15.19,
15.09,	14.16,
11.56,	14.42,
19.06,	15.09,
23.13,	15.43,
19.70,	11.81,
24.23,	12.00,
12.72,	15.35,
15.82,	11.66,
18.16,	15.20,
19.70,	13.68,
17.91,	14.57,
16.43,	15.97,
15.28,	13.66,
15.55,	12.88,
17.02,	16.64,
14.37,	15.94,
14.05,	14.44,
6.94,	15.94,
22.74,	13.14,
22.59,	15.87,
12.95,	13.25,
17.37,	13.76,
18.53,	14.42,
13.81,	14.56,
15.93,	12.81,
14.17,	11.83,
14.53,	15.05,
9.00,	14.04,
14.29,	13.32,
22.29,	15.63,
17.40,	14.98,
19.25,	13.33,
18.94,	12.34,
18.27,	13.85,
4.67,	12.16,
15.50,	13.16,
12.76,	15.59,
7.03,	14.39,
15.69,	14.93,
16.63,	10.93,
13.47,	13.52,
17.01,	16.14,
22.68,	14.93,
19.16,	16.47,
18.50,	13.46,
8.42,	12.78,
13.35,	13.01,
20.20,	16.36,
20.15,	13.96,
26.94,	12.88,
16.35,	15.68,
18.04,	13.49,
8.42,	14.72,
27.33,	13.72,
13.91,	15.78,
6.23,	13.07,
18.19,	14.35,
16.60,	14.15,
14.33,	13.18,
14.78,	13.71,
20.01,	13.42,
18.78,	12.69,
16.32,	13.51,
20.91,	13.37,
28.29,	15.00,
16.11,	15.14,
15.42,	13.92,
19.93,	14.35,
21.25,	15.33,
24.34,	12.23,
19.69,	16.95,
23.57,	13.34,
17.57,	12.62,
23.74,	13.47,
22.31,	15.65,
17.24,	14.02,
19.00,	13.61,
15.47,	16.08,
5.92,	13.49,
12.56,	13.47,
16.73,	13.69,
16.51,	15.99,
16.41,	11.23,
18.95,	15.87,
21.81,	15.34,
16.49,	14.90,
17.38,	11.05,
15.34,	11.34,
13.22,	15.97,
9.96,	13.64,
20.52,	13.06,
14.42,	14.59,
9.83,	13.93,
17.86,	13.50,
15.18,	14.75,
13.47,	12.33,
17.61,	15.65,
14.48,	15.11,
7.96,	13.80,
16.31,	11.90,
16.96,	11.80,
12.95,	16.45,
12.80,	11.93,
16.80,	14.02,
15.51,	15.47,
17.44,	13.26,
11.38,	15.75,
17.26,	13.17,
9.00,	16.07,
15.74,	13.49,
19.46,	16.64,
16.56,	13.78,
8.42,	13.10,
18.47,	14.03,
14.13,	16.20,
17.62,	12.46,
11.82,	15.32,
4.68,	14.45,
19.28,	14.00,
13.89,	12.95,
9.15,	13.60,
6.14,	11.88,
15.92,	14.67,
8.37,	15.88,
10.41,	14.00,
21.43,	14.98,
18.06,	14.43,
25.93,	13.62,
26.29,	15.90,
17.05,	13.60,
19.98,	14.12,
22.86,	14.55,
15.40,	14.55,
10.71,	13.26,
9.23,	12.54,
19.69,	16.40,
16.26,	15.32,
18.33,	13.05,
13.79,	13.60,
13.69,	14.02,
21.58,	14.97,
18.02,	15.65,
19.37,	12.45,
14.28,	15.43,
11.11,	12.63,
20.12,	15.86,
21.35,	15.10,
2.64,	14.20,
8.60,	13.30,
12.33,	15.09,
25.56,	12.65,
21.03,	15.33,
18.39,	11.93,
15.20,	13.92,
20.29,	13.20,
29.57,	16.03,
13.22,	14.55,
7.41,	12.76,
14.31,	14.64,
20.84,	14.81,
17.71,	16.61,
11.32,	13.98,
19.09,	14.58,
25.60,	15.55,
13.27,	14.36,
22.53,	13.48,
10.24,	15.38,
27.76,	15.08,
15.89,	15.40,
16.53,	19.80,
20.41,	15.34,
16.82,	14.89,
8.31,	14.00,
7.04,	11.80,
16.48,	14.75,
11.41,	15.42,
22.45,	16.32,
21.27,	16.30,
21.60,	13.05,
19.71,	15.22,
17.06,	12.54,
16.72,	15.41,
20.43,	15.66,
16.57,	15.42,
14.20,	12.94,
16.11,	14.96,
28.97,	15.75,
23.62,	14.77,
18.54,	13.71,
10.56,	15.29,
22.00,	15.59,
8.52,	14.62,
25.24,	12.83,
15.58,	14.76,
23.32,	14.02,
14.64,	17.25,
1.68,	13.25,
11.95,	13.15,
17.21,	15.40,
17.10,	13.36,
16.09,	12.21,
11.99,	14.19,
18.43,	13.43,
9.68,	15.00,
6.20,	12.73,
12.74,	15.68,
10.78,	16.10,
15.01,	18.46,
13.10,	14.97,
12.36,	11.70,
20.64,	14.22,
24.25,	13.37,
11.57,	13.55,
14.61,	14.27,
13.75,	16.11,
14.11,	15.29,
21.09,	15.00,
16.13,	14.88,
9.91,	15.41,
18.09,	14.66,
10.49,	15.42,
13.46,	14.91,
17.40,	13.70,
20.61,	12.17,
8.95,	13.75,
4.31,	13.55,
18.56,	15.39,
13.50,	14.97,
27.16,	12.31,
9.72,	13.29,
9.84,	13.37,
15.01,	14.88,
15.23,	10.01,
24.86,	14.16,
7.56,	14.77,
17.88,	13.69,
14.10,	15.09,
10.06,	15.69,
12.17,	14.66,
20.54,	15.05,
19.90,	12.41,
10.68,	13.69,
15.74,	16.23,
12.65,	13.50,
12.45,	13.07,
16.82,	13.37,
26.29,	14.31,
13.30,	16.94,
15.93,	13.66,
13.55,	17.38,
9.09,	18.56,
22.04,	15.88,
13.09,	14.22,
13.17,	12.32,
17.77,	16.66,
24.78,	17.22,
21.58,	13.11,
10.87,	13.27,
6.80,	18.53,
21.83,	15.24,
13.03,	15.64,
12.81,	13.43,
12.55,	14.84,
16.02,	14.76,
15.13,	15.50,
14.78,	14.24,
18.47,	16.93,
19.96,	15.27,
24.40,	19.04,
23.31,	14.76,
38.19,	13.36,
15.49,	15.51,
11.17,	12.40,
14.03,	15.27,
14.50,	13.14,
20.66,	14.89,
11.82,	15.28,
4.65,	14.51,
15.75,	15.49,
21.92,	16.69,
17.86,	14.49,
14.20,	13.97,
11.90,	15.70,
15.80,	13.53,
17.63,	15.82,
16.90,	13.18,
7.66,	15.65,
16.15,	13.88,
14.82,	16.44,
14.22,	14.30,
7.75,	17.09,
22.66,	12.12,
12.76,	16.00,
2.52,	13.75,
20.91,	15.74,
16.02,	15.27,
14.11,	14.30,
10.55,	15.59,
15.66,	16.89,
13.79,	15.74,
24.46,	16.70,
24.84,	14.30,
19.95,	16.03,
11.22,	15.42,
12.71,	16.36,
23.19,	17.70,
14.17,	14.93,
14.16,	12.11,
10.72,	15.83,
13.71,	13.57,
6.82,	16.66,
15.51,	19.14,
19.47,	15.85,
13.04,	15.98,
22.57,	13.35,
13.58,	15.72,
25.41,	13.48,
18.21,	15.31,
21.38,	13.25,
19.23,	17.42,
11.12,	15.52,
31.62,	16.32,
20.10,	16.31,
11.56,	14.45,
14.89,	14.73,
22.85,	13.91,
21.95,	17.17,
25.18,	14.50,
23.25,	14.97,
5.29,	14.70,
11.56,	13.38,
17.70,	16.81,
21.81,	16.17,
20.63,	13.14,
12.20,	13.17,
19.52,	17.25,
15.08,	16.28,
19.80,	14.39,
16.44,	16.35,
23.05,	13.37,
7.33,	16.38,
23.99,	14.17,
11.61,	16.49,
17.66,	13.15,
20.62,	16.13,
18.63,	16.73,
16.91,	17.32,
19.77,	15.28,
17.56,	15.62,
23.19,	15.50,
19.43,	17.09,
23.88,	18.63,
18.64,	15.71,
10.15,	13.64,
22.77,	16.39,
16.75,	14.75,
16.89,	13.33,
12.73,	14.95,
24.17,	16.75,
8.60,	12.15,
11.81,	14.37,
21.16,	17.09,
20.09,	14.57,
20.83,	15.38,
17.10,	14.75,
18.89,	15.28,
19.39,	16.33,
17.43,	15.66,
14.19,	15.01,
21.68,	15.82,
25.18,	15.67,
13.82,	13.65,
18.09,	14.17,
23.29,	13.53,
14.26,	13.89,
21.44,	14.87,
11.61,	16.01,
9.68,	13.76,
19.72,	16.03,
18.63,	17.51,
22.72,	13.43,
20.82,	13.82,
13.83,	17.13,
28.89,	16.43,
9.49,	15.89,
21.33,	15.87,
16.87,	15.56,
14.04,	15.12,
8.98,	16.95,
10.31,	16.51,
11.22,	14.31,
28.77,	14.82,
28.08,	17.94,
15.92,	15.74,
17.99,	17.32,
12.63,	14.17,
13.42,	15.43,
24.03,	14.98,
26.70,	13.51,
17.11,	16.22,
17.80,	13.27,
20.39,	14.36,
10.54,	15.44,
16.88,	15.68,
17.73,	15.23,
13.02,	15.59,
11.06,	14.07,
14.72,	15.54,
22.23,	15.96,
10.82,	17.59,
11.27,	13.31,
24.78,	15.99,
27.37,	17.07,
18.59,	14.55,
32.09,	16.52,
22.45,	15.48,
22.41,	14.46,
18.06,	15.21,
17.84,	15.24,
17.84,	15.20,
13.84,	15.78,
20.37,	16.51,
23.87,	15.95,
24.37,	16.73,
26.50,	16.51,
8.75,	15.99,
21.91,	17.56,
18.27,	15.52,
24.25,	13.92,
14.31,	15.51,
16.45,	25.05,
26.31,	17.00,
11.64,	16.38,
15.43,	14.45,
17.57,	16.56,
19.78,	15.10,
17.16,	15.65,
14.69,	16.13,
18.68,	15.68,
17.65,	16.58,
25.00,	15.82,
21.58,	16.03,
10.79,	14.08,
9.71,	12.82,
22.96,	17.21,
25.92,	16.26,
23.37,	14.10,
14.90,	15.63,
11.27,	14.22,
16.62,	15.37,
22.63,	15.24,
16.96,	15.71,
24.15,	13.63,
18.39,	16.03,
18.47,	18.56,
14.44,	15.46,
11.80,	15.37,
16.22,	16.29,
12.03,	11.10,
15.77,	16.32,
19.58,	15.43,
25.79,	15.57,
14.83,	15.35,
10.72,	19.56,
14.50,	16.28,
7.06,	13.52,
17.14,	15.22,
24.64,	15.43,
16.84,	14.69,
14.35,	13.33,
17.76,	16.85,
20.53,	15.24,
12.18,	16.00,
15.70,	14.92,
19.03,	13.70,
22.61,	16.27,
14.32,	16.66,
15.08,	18.99,
8.74,	11.85,
9.67,	13.67,
23.16,	15.89,
14.05,	16.24,
26.69,	18.45,
14.49,	13.24,
16.62,	13.29,
11.56,	14.43,
20.82,	16.45,
16.47,	16.65,
8.30,	15.03,
23.56,	16.13,
18.11,	16.16,
10.37,	13.82,
22.79,	17.04,
12.06,	16.04,
13.81,	14.21,
12.64,	17.21,
20.34,	16.23,
19.49,	15.05,
7.76,	15.83,
26.99,	14.29,
22.30,	17.18,
9.15,	14.76,
8.80,	14.82,
14.55,	16.64,
21.72,	17.33,
17.47,	13.44,
12.11,	14.41,
17.03,	16.32,
10.14,	13.96,
13.32,	13.35,
19.25,	16.84,
11.18,	15.78,
18.86,	20.34,
7.16,	16.18,
18.07,	14.06,
17.79,	14.83,
9.60,	13.38,
18.97,	15.42,
22.83,	15.89,
15.22,	16.03,
16.35,	15.39,
23.10,	15.66,
8.59,	13.83,
17.67,	19.62,
18.43,	17.45,
24.13,	20.07,
10.71,	15.56,
17.38,	17.52,
16.46,	16.98,
21.26,	13.14,
13.44,	16.19,
11.11,	15.12,
16.34,	17.04,
18.63,	15.04,
10.47,	15.34,
29.76,	15.00,
15.25,	15.67,
21.69,	14.59,
18.63,	15.34,
19.90,	13.97,
14.25,	15.92,
21.13,	13.73,
13.90,	16.23,
37.52,	15.90,
18.04,	17.17,
25.48,	15.82,
17.50,	16.56,
13.63,	12.42,
17.95,	16.86,
14.40,	13.84,
24.29,	17.32,
26.19,	14.80,
19.03,	15.98,
9.05,	13.27,
9.36,	16.00,
11.54,	7.85,
11.62,	8.41,
23.62,	15.77,
20.03,	15.34,
7.40,	25.09,
15.70,	15.54,
16.77,	17.27,
7.90,	14.72,
16.45,	20.32,
17.29,	15.68,
18.09,	14.90,
22.46,	16.13,
25.58,	15.47,
14.04,	15.97,
17.13,	14.05,
20.10,	13.75,
13.97,	14.71,
15.63,	12.38,
19.31,	14.39,
14.15,	16.62,
6.42,	12.52,
17.55,	15.54,
13.77,	12.71,
14.53,	15.36,
20.85,	18.06,
19.01,	17.49,
26.45,	17.61,
21.20,	16.66,
24.44,	14.87,
11.43,	16.24,
26.41,	14.49,
20.45,	16.11,
18.51,	14.81,
27.62,	14.33,
11.00,	15.38,
23.46,	14.00,
23.95,	17.93,
14.92,	13.89,
16.65,	15.82,
20.67,	16.63,
23.28,	15.99,
21.45,	16.83,
13.42,	13.69,
10.78,	16.75,
16.74,	18.27,
16.52,	16.11,
16.92,	13.58,
22.28,	17.29,
14.88,	14.09,
16.14,	16.95,
22.04,	16.92,
19.11,	16.73,
15.73,	16.75,
23.81,	17.53,
28.87,	14.83,
18.82,	16.85,
16.23,	12.95,
20.60,	17.19,
16.72,	16.65,
7.72,	12.63,
23.03,	17.33,
17.85,	17.74,
10.11,	14.09,
24.29,	16.31,
20.65,	16.12,
18.22,	14.91,
17.31,	15.71,
25.55,	14.80,
14.01,	15.87,
24.47,	13.04,
13.73,	17.07,
21.51,	14.61,
13.22,	16.74,
16.85,	13.69,
21.52,	17.24,
7.55,	16.40,
11.62,	20.43,
15.03,	16.61,
8.01,	16.76,
17.36,	15.65,
11.52,	15.26,
16.18,	15.03,
5.35,	16.10,
18.88,	13.84,
21.41,	16.71,
4.90,	12.29,
25.01,	18.35,
14.67,	17.08,
19.05,	14.47,
15.81,	14.67,
14.74,	13.66,
17.06,	16.42,
23.39,	15.79,
19.03,	14.12,
22.22,	14.36,
13.63,	16.42,
13.33,	15.21,
21.36,	15.64,
19.50,	15.62,
18.23,	14.56,
10.41,	16.59,
18.33,	17.36,
22.95,	16.59,
19.52,	15.96,
15.52,	12.56,
7.75,	13.41,
21.96,	14.03,
18.43,	14.35,
17.81,	14.83,
9.50,	14.34,
12.41,	16.27,
18.33,	16.32,
16.87,	16.24,
16.32,	14.86,
20.18,	13.69,
23.75,	16.37,
8.86,	14.15,
13.91,	14.47,
13.44,	14.28,
32.22,	17.09,
14.35,	16.77,
17.66,	14.54,
19.99,	16.21,
14.75,	16.10,
20.62,	15.71,
15.68,	16.54,
19.36,	15.25,
13.25,	15.99,
5.48,	13.87,
15.94,	15.37,
14.10,	13.74,
24.76,	13.35,
20.68,	12.93,
23.27,	12.94,
10.76,	14.55,
14.25,	13.54,
15.95,	15.54,
23.48,	15.52,
10.48,	13.74,
20.30,	12.81,
20.65,	15.36,
33.92,	13.78,
19.28,	15.92,
16.65,	12.10,
12.89,	15.69,
9.29,	14.76,
11.49,	14.65,
22.29,	15.09,
25.38,	16.06,
18.03,	14.64,
16.69,	13.92,
16.77,	15.18,
15.91,	16.76,
12.15,	15.41,
14.85,	15.15,
26.31,	15.19,
21.69,	16.58,
15.54,	12.75,
18.43,	16.50,
17.10,	16.19,
14.70,	16.84,
14.05,	14.28,
24.36,	15.35,
11.97,	14.89,
14.79,	13.79,
13.76,	14.85,
15.87,	12.78,
13.57,	15.98,
8.70,	12.35,
13.64,	13.98,
15.67,	15.10,
23.42,	16.39,
17.72,	15.66,
19.48,	13.75,
16.08,	15.09,
6.47,	12.14,
15.43,	15.97,
15.05,	15.21,
11.77,	12.95,
26.28,	16.26,
26.44,	14.55,
9.06,	11.70,
15.39,	13.32,
11.85,	15.18,
18.05,	13.24,
15.98,	14.36,
18.56,	14.66,
16.76,	12.97,
18.86,	14.13,
26.30,	15.10,
17.36,	14.77,
9.22,	13.52,
21.26,	17.04,
17.68,	15.95,
19.39,	15.92,
20.20,	15.20,
19.85,	14.77,
22.66,	16.11,
19.37,	15.31,
20.56,	13.01,
17.17,	15.17,
14.18,	13.82,
20.08,	13.80,
17.88,	15.36,
19.41,	14.59,
18.88,	14.63,
17.81,	14.36,
12.10,	15.68,
22.57,	15.06,
18.12,	15.49,
12.66,	17.16,
19.90,	16.41,
9.21,	13.38,
19.92,	13.55,
20.72,	16.02,
9.14,	13.03,
20.99,	13.17,
19.16,	15.52,
10.54,	13.57,
20.12,	13.82,
17.18,	14.43,
18.49,	17.56,
15.35,	13.09,
27.69,	14.94,
14.39,	15.53,
25.85,	13.23,
18.78,	15.53,
20.40,	13.12,
20.54,	15.86,
18.13,	14.86,
26.67,	15.57,
16.80,	15.19,
11.50,	12.11,
9.84,	13.51,
16.10,	15.83,
17.39,	14.36,
15.83,	14.36,
24.48,	13.62,
17.12,	15.88,
21.57,	11.94,
12.35,	15.80,
11.39,	13.52,
25.54,	15.68,
16.32,	13.61,
12.84,	13.66,
14.17,	14.98,
22.39,	13.38,
14.08,	15.79,
11.92,	13.01,
-0.67,	-0.25,
-1.10,	-0.25,
-0.98,	-0.08,
-0.67,	-0.41,
-0.97,	0.16,
-1.04,	-0.16,
-0.97,	-0.57,
-0.56,	-0.16,
-1.81,	0.08,
-0.90,	0.00,
-0.72,	-0.08,
-0.92,	-0.08,
-1.01,	0.65,
-1.03,	-0.41,
-0.59,	0.57,
-0.96,	-0.16,
-0.60,	-0.41,
-0.67,	0.08,
-0.94,	0.24,
9.62,	15.96,
21.18,	14.07,
17.87,	16.81,
25.67,	14.40,
23.48,	13.02,
15.30,	14.17,
14.18,	14.37,
19.80,	15.31,
18.09,	14.81,
32.50,	15.01,
13.15,	14.34,
14.46,	16.35,
17.47,	15.57,
19.83,	13.66,
12.37,	15.43,
20.83,	15.57,
12.14,	14.59,
21.21,	12.35,
19.56,	15.86,
25.51,	15.32,
8.76,	14.82,
12.70,	12.10,
16.94,	15.34,
23.24,	14.84,
11.14,	15.57,
10.64,	12.44,
14.54,	15.09,
16.73,	14.19,
22.68,	15.40,
22.25,	15.21,
14.12,	13.65,
13.71,	14.56,
27.15,	14.94,
19.16,	14.20,
15.08,	18.60,
19.61,	14.99,
19.29,	14.16,
10.83,	13.83,
17.99,	12.98,
18.10,	14.57,
11.56,	13.76,
21.76,	13.62,
23.40,	14.46,
17.22,	12.64,
17.71,	13.93,
18.85,	15.50,
22.16,	15.41,
15.52,	14.14,
14.22,	12.85,
13.83,	14.65,
16.58,	14.35,
15.30,	14.89,
19.99,	14.91,
26.76,	14.56,
24.50,	15.70,
22.38,	15.28,
18.25,	14.74,
23.21,	15.31,
13.20,	12.41,
19.24,	14.88,
16.06,	13.86,
22.26,	11.91,
11.86,	14.75,
9.95,	13.23,
22.97,	13.70,
19.54,	14.57,
14.28,	13.25,
16.38,	12.58,
26.26,	14.77,
19.58,	16.04,
17.80,	12.74,
18.36,	15.21,
18.09,	15.40,
13.05,	13.95,
22.55,	16.23,
14.95,	12.77,
13.95,	12.75,
20.63,	14.93,
22.32,	15.47,
17.28,	14.89,
21.69,	14.98,
17.77,	12.99,
24.50,	14.26,
22.88,	14.98,
13.47,	14.34,
18.06,	15.18,
19.65,	16.46,
19.37,	14.32,
12.81,	15.51,
18.10,	14.92,
18.09,	14.77,
18.88,	12.36,
25.23,	14.27,
21.34,	14.15,
6.25,	12.34,
14.36,	11.81,
13.53,	13.43,
16.51,	14.47,
12.55,	15.00,
19.14,	14.50,
18.13,	14.70,
19.82,	14.16,
16.43,	15.04,
16.44,	14.56,
15.67,	15.63,
19.09,	13.64,
18.26,	15.40,
19.37,	15.41,
19.28,	12.98,
15.91,	15.60,
11.38,	14.58,
23.38,	13.81,
14.80,	14.56,
21.31,	12.86,
18.12,	13.01,
17.51,	15.29,
15.17,	14.43,
12.76,	15.61,
17.20,	15.36,
15.31,	13.74,
17.16,	16.84,
28.91,	16.24,
20.15,	15.41,
13.25,	13.38,
15.78,	15.91,
16.74,	14.35,
15.92,	15.69,
14.74,	15.18,
9.16,	16.03,
22.36,	14.64,
18.29,	14.61,
6.15,	11.63,
8.51,	15.56,
14.34,	11.63,
19.14,	14.14,
21.07,	14.96,
20.37,	15.80,
9.21,	12.45,
16.20,	14.33,
18.17,	13.20,
15.47,	12.24,
21.43,	14.14,
14.58,	14.52,
16.17,	12.71,
16.51,	14.65,
17.12,	13.07,
20.02,	14.95,
14.83,	13.05,
17.96,	15.37,
23.05,	14.19,
16.01,	13.57,
19.03,	12.01,
21.01,	14.81,
23.42,	14.95,
17.10,	14.23,
20.32,	12.31,
16.52,	13.98,
11.57,	11.21,
13.23,	12.97,
19.22,	13.71,
17.43,	13.27,
13.20,	12.79,
20.27,	15.97,
16.31,	14.20,
22.92,	13.33,
24.14,	14.42,
19.25,	14.82,
18.49,	14.08,
17.73,	14.59,
19.51,	14.60,
20.35,	15.20,
16.66,	14.85,
19.54,	14.31,
21.45,	13.05,
20.90,	15.14,
16.77,	12.94,
22.37,	15.44,
23.45,	14.95,
15.29,	14.22,
15.02,	13.99,
15.82,	14.69,
16.27,	15.10,
14.34,	14.40,
18.27,	13.13,
14.93,	14.46,
18.04,	12.84,
14.56,	14.91,
8.83,	13.83,
10.14,	14.58,
20.30,	14.09,
16.18,	14.81,
13.63,	11.60,
20.68,	14.38,
22.01,	15.53,
13.43,	12.86,
5.15,	12.37,
19.11,	14.70,
14.59,	13.36,
13.64,	11.48,
12.82,	14.79,
15.25,	14.87,
12.19,	13.04,
19.58,	12.37,
20.95,	13.96,
12.83,	15.41,
18.84,	15.07,
15.45,	13.74,
15.31,	13.65,
12.49,	14.71,
20.22,	16.04,
22.73,	13.27,
11.91,	15.20,
18.57,	12.71,
21.17,	14.79,
14.68,	13.01,
15.67,	13.76,
10.73,	12.94,
15.57,	14.08,
18.39,	14.60,
20.51,	14.08,
20.93,	13.87,
19.31,	15.52,
16.57,	15.23,
22.13,	12.94,
10.70,	14.91,
13.37,	13.70,
11.29,	12.72,
23.22,	15.21,
15.76,	14.08,
11.48,	12.39,
19.20,	14.18,
10.35,	14.17,
12.07,	11.64,
24.87,	13.86,
23.65,	15.13,
19.86,	12.78,
17.69,	16.06,
19.39,	14.22,
15.02,	13.69,
16.64,	15.32,
15.24,	14.83,
19.99,	13.39,
11.83,	15.65,
17.64,	16.08,
23.32,	14.30,
16.30,	13.16,
16.91,	15.04,
18.57,	13.46,
18.06,	15.13,
16.30,	13.28,
19.09,	13.49,
15.10,	14.52,
17.97,	15.16,
19.44,	15.52,
22.55,	15.86,
20.74,	13.41,
23.39,	14.42,
18.44,	14.17,
20.89,	14.52,
4.00,	14.72,
17.58,	12.70,
17.96,	13.76,
14.75,	18.88,
15.43,	12.75,
17.57,	15.74,
11.86,	14.82,
11.70,	13.26,
20.90,	14.70,
16.88,	13.88,
14.03,	15.42,
19.35,	14.07,
10.34,	15.65,
14.27,	12.81,
24.86,	15.74,
11.23,	15.24,
10.26,	14.44,
18.52,	15.24,
18.15,	14.94,
16.72,	13.38,
20.68,	15.24,
20.38,	15.04,
15.65,	14.50,
15.90,	15.14,
18.60,	15.04,
12.65,	12.34,
12.40,	13.25,
16.64,	15.66,
17.45,	13.25,
15.24,	15.38,
14.03,	13.07,
17.79,	15.44,
15.51,	13.19,
19.60,	14.14,
21.71,	16.08,
17.30,	15.27,
11.78,	13.78,
12.86,	14.54,
20.13,	14.66,
23.84,	16.96,
14.23,	15.54,
15.72,	12.62,
20.72,	14.14,
14.88,	13.83,
12.29,	12.27,
17.08,	13.29,
23.70,	15.50,
16.22,	14.66,
19.30,	13.05,
21.13,	14.33,
14.70,	15.28,
18.10,	15.27,
21.59,	14.46,
17.09,	15.08,
17.81,	14.57,
17.70,	13.73,
24.75,	16.87,
14.57,	15.31,
19.97,	13.80,
22.50,	14.99,
10.12,	15.21,
11.39,	12.17,
18.34,	15.30,
20.46,	15.42,
22.28,	14.98,
14.60,	14.60,
10.19,	13.48,
20.39,	15.50,
18.13,	12.58,
20.66,	15.39,
21.90,	15.00,
12.15,	14.24,
14.36,	16.64,
13.30,	14.58,
13.53,	16.24,
19.74,	15.08,
9.63,	14.66,
15.49,	13.68,
17.08,	13.72,
13.34,	15.32,
17.82,	14.84,
21.71,	16.55,
13.39,	14.12,
13.93,	13.34,
19.01,	15.91,
12.24,	14.56,
14.01,	13.09,
15.19,	16.00,
7.08,	14.87,
[truncated: 298 more rows]
