# Supplementary material for: Code and data from an ADALINE network trained with the RTRL and LMS algorithms for an MPPT controller in a photovoltaic system
Source: Data Brief. 2020 Sep 8;32:106296. doi: 10.1016/j.dib.2020.106296 (PMC7495059; doi:10.1016/j.dib.2020.106296)
Supplement: Supplementary file 3 [file mmc3.zip › Data/Experimental_Tests/Session2.txt]

-0.92,	0.24,
-0.29,	0.49,
-0.62,	0.24,
-0.22,	0.08,
0.23,	0.16,
-0.17,	0.08,
0.00,	0.24,
-1.10,	0.65,
-0.47,	0.08,
-0.81,	-0.08,
-0.37,	0.32,
-1.10,	0.40,
-0.53,	0.32,
-0.48,	0.32,
-0.47,	0.32,
0.00,	0.00,
-0.21,	0.89,
-0.07,	0.08,
-0.56,	-0.08,
-0.48,	0.65,
-0.33,	0.00,
-0.39,	0.00,
-0.70,	0.24,
0.09,	0.16,
-0.50,	0.16,
-0.58,	0.57,
-0.27,	0.32,
-0.35,	-0.32,
-0.84,	0.16,
-0.69,	-0.08,
-0.33,	0.32,
-0.58,	-0.16,
-0.19,	0.49,
-0.36,	0.32,
-0.81,	-0.08,
-0.21,	0.32,
-0.17,	0.08,
-0.39,	0.40,
0.08,	0.08,
-0.40,	0.57,
-0.49,	0.08,
-0.25,	0.16,
-0.31,	0.16,
-0.50,	0.16,
-0.58,	0.40,
-0.54,	-0.08,
-1.12,	0.32,
-1.14,	0.24,
-0.46,	0.24,
-0.58,	0.40,
-0.36,	0.32,
-0.46,	0.40,
-0.15,	0.00,
-0.33,	0.24,
-0.41,	0.16,
-0.67,	0.08,
-0.78,	0.08,
-0.25,	0.00,
-0.52,	0.32,
-1.10,	0.65,
-0.56,	0.24,
-0.14,	0.32,
-0.24,	0.24,
-0.72,	0.32,
-0.59,	0.32,
-0.32,	0.24,
-0.43,	0.40,
-0.62,	0.24,
-0.48,	0.00,
-0.60,	0.16,
-0.53,	0.16,
-0.37,	0.00,
0.00,	0.32,
-0.76,	-0.16,
-0.45,	0.40,
-0.16,	-0.57,
-0.64,	0.24,
-0.63,	0.57,
-0.53,	0.81,
-0.75,	0.81,
-0.83,	0.57,
-0.60,	-0.49,
-0.34,	0.16,
-0.58,	-0.08,
-0.58,	0.73,
-0.84,	0.40,
-0.38,	0.40,
-1.00,	0.65,
-0.44,	0.16,
-1.33,	-0.16,
0.09,	0.32,
-0.08,	0.24,
-0.31,	0.57,
-0.36,	-0.08,
-0.61,	0.65,
-0.24,	-0.24,
0.00,	0.57,
-0.32,	0.16,
-0.44,	0.16,
-1.17,	0.16,
-0.89,	0.08,
-0.87,	-0.24,
-0.49,	0.08,
-0.63,	0.32,
-0.50,	0.16,
-0.08,	0.73,
-0.24,	0.24,
-0.53,	0.00,
-0.46,	0.65,
-0.83,	0.24,
-0.88,	0.32,
-0.36,	0.00,
-0.19,	0.16,
-0.23,	0.00,
-0.33,	-0.24,
0.00,	0.57,
-0.68,	0.00,
-1.02,	0.16,
-0.43,	-0.24,
-0.58,	0.16,
-0.71,	0.00,
-0.54,	0.24,
-0.54,	0.40,
-0.60,	-0.16,
-0.67,	-0.08,
-0.32,	0.00,
-0.40,	0.00,
-0.08,	0.08,
-0.17,	0.16,
-0.41,	0.16,
0.00,	0.24,
-0.89,	-0.08,
-0.44,	0.00,
-0.06,	0.40,
-0.23,	0.08,
-0.50,	0.16,
-0.34,	0.40,
-0.41,	-0.08,
-0.75,	0.40,
-0.07,	0.32,
-0.65,	0.41,
-0.08,	0.49,
-0.51,	0.24,
-0.50,	0.57,
-0.38,	0.08,
-0.62,	0.57,
-0.25,	0.65,
-0.18,	0.08,
-0.37,	0.16,
-0.49,	0.32,
-0.95,	0.40,
-0.77,	0.32,
-0.75,	0.32,
-0.35,	0.00,
-0.53,	0.73,
-0.69,	0.32,
-0.07,	-0.32,
-0.47,	0.08,
-0.61,	0.08,
-0.69,	0.08,
-0.71,	0.16,
-0.34,	0.65,
-0.54,	0.16,
-0.59,	-0.32,
-0.24,	0.24,
-0.55,	0.24,
-0.60,	0.57,
-0.64,	0.08,
-1.03,	0.24,
-0.21,	0.32,
-0.29,	0.49,
-0.72,	0.08,
-0.65,	0.40,
-0.08,	0.32,
-0.17,	0.57,
-0.29,	0.16,
-0.86,	0.32,
-0.70,	0.16,
-0.84,	0.08,
-0.60,	0.32,
-0.52,	0.32,
-0.47,	0.40,
-0.10,	0.65,
-0.47,	0.32,
-0.61,	0.48,
-0.41,	0.24,
-0.16,	0.40,
-0.83,	0.32,
-0.54,	0.00,
-0.50,	0.16,
-0.43,	-0.24,
-0.85,	0.65,
-0.67,	0.24,
-1.08,	0.57,
-0.83,	0.08,
-0.08,	0.08,
-0.51,	0.08,
0.25,	0.40,
-0.71,	0.48,
-0.63,	0.24,
-0.38,	0.24,
-0.39,	0.24,
-0.64,	0.08,
-0.18,	0.32,
-0.67,	0.40,
-0.60,	-0.49,
-0.99,	-0.16,
-0.40,	0.49,
-0.47,	0.40,
-0.13,	0.00,
-0.56,	-0.16,
0.00,	0.16,
-0.54,	0.57,
-0.22,	-0.08,
-0.64,	0.00,
-0.33,	-0.16,
-0.56,	0.57,
-0.49,	0.00,
-0.62,	0.24,
-0.41,	0.08,
-0.50,	0.65,
-0.36,	0.49,
-0.57,	0.08,
-0.89,	-0.16,
-0.41,	0.08,
-0.34,	0.49,
-0.56,	0.24,
-0.61,	0.16,
-0.22,	-0.08,
-0.95,	0.08,
-0.96,	0.08,
-0.09,	0.49,
-0.38,	0.24,
-0.44,	0.32,
-0.85,	0.00,
-0.41,	0.24,
-0.69,	0.24,
-0.98,	-0.40,
-0.34,	0.00,
-0.57,	0.16,
-0.56,	0.57,
-0.18,	0.16,
-0.40,	0.24,
-0.61,	0.16,
-0.71,	0.97,
-0.82,	0.40,
-0.77,	0.49,
-0.39,	0.40,
-0.15,	-0.08,
-0.33,	0.32,
-0.43,	0.16,
-0.66,	-0.16,
-0.46,	0.65,
-0.42,	0.89,
-0.17,	-0.16,
-0.68,	0.57,
-0.60,	0.57,
-0.55,	-0.32,
-0.28,	0.32,
-0.65,	0.89,
-0.40,	0.32,
-0.97,	-0.16,
-0.64,	0.57,
-0.60,	0.16,
-0.51,	0.16,
-0.36,	0.57,
-0.34,	0.40,
-0.98,	0.08,
-0.38,	0.49,
-0.09,	0.81,
-0.33,	0.32,
-0.63,	0.73,
-0.47,	0.32,
-0.29,	0.00,
-0.84,	0.08,
-0.08,	0.16,
-0.53,	-0.08,
-0.42,	0.16,
-0.91,	0.24,
-0.09,	0.32,
-0.85,	0.08,
-1.08,	-0.24,
-0.58,	0.24,
-0.43,	0.00,
0.09,	0.40,
-0.50,	0.00,
-0.70,	0.00,
-0.63,	0.32,
-0.16,	0.08,
-0.07,	-0.16,
-0.54,	0.49,
-1.25,	0.08,
-0.46,	0.57,
-0.24,	0.24,
-0.80,	0.00,
-0.58,	0.16,
-0.74,	0.40,
-0.66,	0.57,
-0.62,	0.08,
-0.65,	0.32,
-0.41,	0.00,
-0.32,	0.40,
-0.70,	0.32,
-1.00,	0.32,
-0.09,	0.24,
-0.50,	0.49,
-0.43,	1.13,
-0.44,	0.57,
-0.52,	0.48,
0.10,	0.32,
-0.76,	0.40,
-0.97,	0.00,
-0.53,	0.08,
-0.08,	0.24,
-0.52,	0.24,
-0.97,	0.00,
0.00,	0.08,
-0.22,	-0.16,
-0.38,	-0.32,
-0.69,	0.40,
-0.48,	0.08,
-0.47,	0.16,
-0.36,	0.24,
-0.77,	0.16,
-0.82,	0.08,
0.08,	0.24,
-0.66,	0.08,
-0.50,	0.40,
-0.41,	-0.08,
0.00,	0.49,
-0.22,	0.32,
-0.67,	0.16,
-0.31,	0.00,
-0.33,	-0.16,
-0.61,	0.32,
-0.62,	0.32,
-0.36,	0.16,
-0.82,	0.57,
-0.43,	0.00,
-0.43,	0.40,
-0.59,	-0.65,
-0.38,	0.08,
-0.72,	0.16,
-0.46,	0.48,
-0.85,	0.32,
-0.38,	0.32,
-0.64,	0.24,
-0.63,	0.65,
-0.05,	0.08,
-0.80,	0.00,
-0.50,	-0.08,
-0.83,	0.08,
-0.26,	-0.08,
-0.43,	-0.49,
-0.50,	0.16,
-0.08,	0.81,
-0.61,	0.08,
-0.50,	-0.32,
-0.45,	0.24,
-0.74,	0.49,
-0.27,	-0.24,
-0.42,	-0.24,
-0.84,	0.24,
-0.44,	0.24,
-0.67,	-0.08,
-1.06,	0.16,
-0.92,	-0.08,
-0.32,	-0.08,
-0.31,	0.24,
-0.85,	-0.24,
-0.54,	-0.32,
-0.53,	0.41,
-0.99,	0.16,
-0.64,	0.32,
-0.27,	-0.08,
-0.38,	0.73,
-0.33,	-0.08,
-0.39,	-0.16,
-0.59,	0.00,
-0.65,	-0.08,
-0.33,	-0.16,
-0.30,	-0.57,
-0.72,	-0.16,
-0.87,	-0.16,
-1.28,	0.57,
-0.89,	-0.08,
-0.73,	0.16,
-0.19,	0.24,
-0.45,	-0.16,
-0.57,	0.08,
-0.63,	0.24,
-0.15,	0.24,
-0.60,	0.32,
-0.53,	-0.16,
-0.45,	0.49,
-0.67,	0.00,
-0.70,	0.57,
-0.61,	0.65,
-0.34,	0.48,
-0.92,	-0.08,
-0.43,	0.00,
-0.89,	-0.24,
-0.56,	0.24,
-0.96,	0.08,
-0.47,	0.00,
-0.43,	0.00,
-1.22,	0.32,
-0.08,	0.32,
-0.64,	0.16,
-0.52,	1.13,
-0.37,	-0.08,
-0.41,	0.00,
-0.39,	0.24,
-0.58,	-0.24,
-0.53,	0.08,
-0.16,	0.48,
-0.36,	-0.24,
-0.08,	0.32,
-0.76,	0.00,
-0.64,	0.08,
-0.35,	0.40,
-0.38,	0.57,
-0.43,	-0.24,
-0.68,	0.40,
-0.66,	0.08,
-1.39,	0.24,
0.34,	0.32,
-0.85,	0.32,
0.08,	0.32,
-0.71,	0.32,
0.15,	0.24,
-0.29,	0.48,
-0.77,	0.08,
-0.39,	0.32,
-0.78,	0.08,
-0.66,	0.24,
-0.46,	0.24,
-0.54,	0.89,
-0.88,	-0.89,
-0.59,	-0.24,
-0.61,	0.24,
-0.44,	0.40,
-0.64,	-0.24,
-0.64,	-0.08,
-0.10,	0.65,
-0.87,	0.24,
-0.65,	-0.08,
-0.23,	0.40,
-0.82,	0.08,
-0.62,	0.00,
-0.43,	0.57,
-0.31,	0.16,
-0.33,	0.48,
-0.54,	0.32,
-0.45,	0.24,
-0.60,	0.08,
-0.43,	0.16,
-0.76,	0.24,
-0.82,	-0.16,
-0.72,	-0.24,
-0.95,	0.57,
-0.32,	0.08,
-0.59,	0.24,
-0.48,	0.00,
-0.82,	0.24,
-0.71,	0.40,
-0.76,	0.57,
-0.20,	0.00,
-0.61,	0.16,
-0.09,	0.57,
-0.15,	0.32,
0.08,	0.08,
-0.89,	0.00,
-0.23,	-0.40,
-0.60,	-0.16,
-0.56,	0.32,
-0.75,	0.08,
-0.17,	0.24,
-0.32,	0.08,
-0.93,	0.00,
0.09,	0.32,
-0.39,	-0.16,
-0.64,	0.65,
-0.56,	-0.24,
-0.47,	0.16,
0.09,	0.24,
-0.59,	-0.16,
-0.10,	0.16,
-0.99,	0.40,
-0.37,	0.57,
-0.64,	0.16,
0.71,	0.24,
0.00,	0.57,
-0.20,	0.49,
-0.23,	0.65,
-0.27,	0.40,
-0.24,	-0.08,
-0.52,	0.08,
-0.07,	-0.16,
-0.70,	0.00,
-1.00,	0.73,
-0.68,	0.08,
-0.46,	0.32,
-0.59,	0.57,
-0.94,	-0.16,
-0.23,	0.24,
-0.54,	-0.08,
0.54,	1.21,
-0.48,	-0.32,
-0.42,	0.57,
-0.92,	-0.08,
-0.47,	0.73,
-0.36,	0.24,
-0.77,	-0.40,
-0.83,	0.00,
-0.23,	0.24,
-0.50,	0.57,
-0.91,	0.00,
-0.34,	0.40,
-1.01,	0.00,
-0.34,	0.24,
-0.34,	0.32,
-0.46,	0.57,
-0.16,	-0.08,
-0.82,	0.40,
-0.85,	0.24,
-0.43,	-0.08,
-0.14,	0.40,
-0.82,	0.16,
-0.25,	0.24,
-0.50,	0.16,
0.82,	0.24,
-0.52,	0.65,
-0.58,	0.32,
-0.38,	0.24,
-0.13,	0.24,
-0.72,	0.16,
-0.42,	0.40,
-0.07,	0.32,
-0.50,	0.16,
-0.86,	0.65,
-0.09,	-0.24,
-0.49,	0.32,
-0.88,	0.32,
-0.76,	0.40,
-0.43,	0.40,
-0.88,	0.16,
-0.42,	-0.08,
-0.33,	0.24,
-0.19,	0.16,
-0.36,	0.24,
-0.18,	0.48,
-0.22,	0.40,
-0.63,	0.40,
-0.20,	0.16,
-0.53,	0.56,
-0.41,	0.48,
-0.63,	0.16,
-0.95,	0.32,
-0.80,	0.81,
-0.50,	0.32,
0.10,	0.32,
-0.49,	0.24,
-0.52,	-0.08,
-0.93,	0.40,
-0.48,	-0.08,
-0.39,	-0.08,
-1.17,	0.81,
-0.58,	0.16,
-0.44,	0.08,
-0.07,	-0.08,
-0.17,	0.24,
-0.63,	0.57,
-0.29,	0.49,
-0.61,	0.57,
-0.64,	0.24,
-0.46,	0.08,
-1.01,	0.16,
-0.58,	0.00,
-0.20,	0.16,
-0.46,	0.08,
0.16,	0.73,
-0.44,	-0.08,
-0.53,	0.00,
-0.74,	0.16,
-0.52,	0.40,
-0.73,	0.08,
-0.26,	0.24,
-1.02,	0.00,
-0.88,	-0.32,
-0.77,	-0.08,
-0.50,	-0.24,
-0.45,	0.48,
-1.04,	0.00,
-0.78,	0.08,
-0.15,	0.08,
-0.17,	0.24,
-0.10,	0.00,
-0.16,	0.40,
-0.26,	0.40,
-0.96,	0.48,
-0.40,	0.00,
-0.34,	0.40,
-0.45,	0.08,
-0.32,	-0.08,
-0.76,	0.40,
-0.55,	0.40,
-0.60,	0.65,
-0.85,	0.16,
-1.16,	0.24,
-0.28,	0.48,
-0.41,	0.89,
0.00,	0.48,
-0.63,	0.40,
-0.26,	0.32,
-0.17,	0.24,
-0.57,	0.32,
-1.09,	0.32,
-0.92,	-0.16,
-0.42,	0.16,
-0.80,	-0.16,
-0.68,	0.40,
0.00,	-0.08,
-0.14,	0.08,
-0.42,	0.32,
-0.51,	-0.16,
-0.82,	0.16,
-0.44,	0.24,
-0.66,	0.16,
-0.51,	-0.24,
-0.55,	0.40,
-0.41,	0.00,
-0.24,	0.32,
-0.60,	0.32,
-0.19,	0.65,
-1.15,	0.32,
-0.48,	-0.16,
-0.08,	0.81,
-0.75,	0.40,
-0.42,	0.24,
-0.41,	0.57,
-0.39,	0.32,
-0.66,	0.57,
-0.47,	0.65,
0.17,	-0.08,
-0.74,	0.65,
-0.39,	1.70,
-0.43,	0.08,
-0.59,	0.00,
-0.60,	0.00,
-0.33,	0.32,
-0.34,	0.49,
-0.62,	0.73,
-0.19,	-0.16,
-0.35,	-0.16,
-0.98,	0.48,
-0.88,	0.08,
0.17,	0.24,
-0.41,	-0.24,
-0.51,	0.40,
-0.41,	0.08,
-0.41,	0.08,
-0.62,	0.40,
-0.83,	0.00,
-0.68,	-0.16,
-0.81,	0.65,
-0.49,	0.32,
-0.43,	0.32,
-0.17,	-0.08,
-1.00,	-0.16,
-0.78,	0.57,
-0.44,	0.24,
0.00,	0.48,
0.08,	0.24,
-1.18,	0.49,
0.07,	-0.32,
-0.77,	0.48,
-0.16,	0.00,
-0.42,	0.16,
-0.52,	0.57,
-0.89,	0.24,
-1.03,	0.24,
-0.08,	-0.32,
-0.69,	0.16,
-0.20,	0.16,
-0.81,	0.32,
-0.55,	0.48,
-0.90,	0.24,
-0.59,	0.97,
-0.58,	0.16,
-0.09,	-0.40,
-0.33,	0.48,
-0.37,	0.81,
-0.80,	0.08,
-0.98,	0.08,
0.00,	0.24,
-0.45,	-0.32,
-0.60,	0.48,
-1.44,	0.48,
-1.08,	0.48,
-0.63,	0.40,
-0.15,	0.16,
-0.66,	0.32,
-0.68,	0.24,
-0.51,	0.40,
-0.53,	0.16,
-0.08,	0.32,
-0.15,	0.08,
-0.20,	0.32,
-0.07,	0.16,
-0.76,	0.16,
-1.27,	0.08,
-0.49,	0.32,
-0.58,	0.00,
0.78,	1.05,
-0.33,	0.48,
-0.40,	0.49,
-0.44,	0.24,
-0.65,	0.24,
-0.49,	0.16,
-0.35,	0.08,
-0.52,	0.00,
-0.50,	0.08,
-0.39,	0.16,
-0.57,	0.24,
-0.44,	-0.32,
0.00,	0.08,
-1.18,	0.00,
0.00,	0.32,
-0.68,	0.24,
-0.77,	0.16,
-0.28,	0.24,
-1.10,	0.40,
-0.79,	0.73,
-0.44,	0.40,
-0.37,	0.24,
-0.44,	0.40,
-0.39,	0.00,
-0.88,	0.32,
-0.68,	0.48,
-0.69,	0.16,
-0.85,	0.16,
-0.73,	-0.08,
-0.36,	0.40,
-0.65,	0.16,
-0.38,	0.08,
-0.85,	0.40,
-0.95,	0.24,
-0.58,	0.00,
0.00,	0.48,
-0.23,	0.00,
-0.26,	0.40,
-0.24,	0.48,
-0.66,	0.40,
0.07,	0.08,
-0.57,	0.40,
-0.79,	0.32,
-0.78,	-0.08,
-0.87,	0.48,
-0.32,	0.40,
-0.37,	-0.24,
-0.43,	-0.08,
-0.17,	0.08,
-0.72,	0.08,
-0.87,	0.16,
-0.83,	0.40,
-0.29,	0.48,
-0.69,	0.00,
0.00,	0.65,
-0.55,	0.32,
-0.84,	0.40,
-0.41,	0.32,
-0.30,	0.48,
0.09,	0.24,
-0.76,	0.16,
-0.41,	0.32,
-0.39,	0.16,
-0.33,	-0.08,
-0.19,	0.24,
-0.61,	0.08,
-0.47,	0.40,
-0.15,	0.57,
-0.36,	0.57,
-0.26,	0.40,
-0.26,	0.49,
-0.72,	-0.16,
-0.60,	0.24,
0.00,	0.40,
-0.51,	0.00,
-0.12,	0.24,
-0.19,	0.32,
-0.33,	0.32,
-1.06,	0.32,
-0.29,	0.24,
-0.10,	0.32,
-0.06,	0.48,
-0.08,	0.65,
-0.08,	0.00,
-0.36,	0.16,
-0.16,	0.16,
0.00,	0.16,
-0.23,	0.40,
-0.36,	0.40,
-0.14,	0.24,
-0.69,	0.40,
-0.32,	0.24,
0.00,	-0.08,
-0.34,	0.48,
-0.88,	0.24,
-0.49,	0.16,
-0.41,	0.48,
-0.32,	-0.24,
-0.60,	0.32,
-0.83,	0.16,
-0.97,	0.08,
-0.71,	-0.08,
-0.21,	0.32,
-0.36,	-0.16,
-0.43,	0.16,
-0.84,	0.08,
-0.39,	0.40,
-0.84,	0.56,
-0.32,	0.08,
-0.45,	0.08,
-0.81,	0.40,
-0.70,	0.48,
-0.51,	0.32,
-0.44,	0.16,
-0.29,	0.32,
-0.55,	-0.08,
-0.79,	0.00,
-1.45,	-0.16,
0.07,	0.97,
-0.22,	0.40,
-0.08,	0.48,
-0.21,	0.73,
-0.41,	0.40,
0.36,	0.48,
-0.30,	0.32,
-0.15,	0.16,
-0.94,	0.32,
-0.70,	0.48,
-0.21,	0.00,
-0.41,	0.48,
-0.34,	0.57,
-0.48,	0.48,
0.00,	0.16,
-0.40,	0.49,
-0.47,	-0.24,
-0.59,	0.57,
-0.70,	0.49,
-0.08,	0.81,
-0.68,	0.08,
-0.18,	0.65,
0.16,	0.64,
-0.47,	0.57,
-0.85,	0.16,
-0.42,	0.40,
-0.08,	0.08,
-0.83,	0.00,
-0.30,	0.48,
-0.83,	0.16,
-0.14,	1.53,
-0.08,	0.40,
-0.55,	0.00,
-0.20,	0.16,
-0.53,	0.32,
-0.63,	0.16,
-0.68,	0.32,
-0.67,	0.32,
-0.83,	0.16,
-0.30,	0.16,
-0.17,	0.00,
-0.91,	0.40,
-0.38,	0.08,
-0.33,	0.32,
-0.61,	-0.16,
-0.32,	-0.16,
-0.27,	0.48,
-0.56,	0.08,
-0.29,	0.16,
-0.08,	0.48,
-0.19,	0.24,
-0.38,	0.48,
-0.60,	0.08,
-1.11,	0.08,
-0.57,	0.24,
-0.18,	0.08,
-0.71,	0.32,
-0.62,	0.48,
0.20,	-0.24,
-0.79,	0.57,
-0.63,	0.08,
-0.77,	0.40,
-0.84,	0.08,
-0.44,	0.24,
-0.35,	0.32,
-0.25,	0.00,
-0.44,	0.16,
-0.23,	0.24,
-0.62,	0.32,
-0.40,	0.40,
-0.17,	-0.24,
-0.58,	0.08,
-0.39,	0.16,
-0.18,	0.24,
-0.13,	0.08,
-0.08,	0.40,
-0.46,	0.57,
-0.78,	0.24,
-0.22,	0.32,
-0.90,	0.32,
0.47,	0.32,
-0.45,	0.24,
-0.32,	0.24,
-0.29,	0.32,
-0.44,	0.65,
-0.77,	0.48,
-0.40,	-0.08,
-0.45,	0.24,
-0.15,	0.40,
-0.81,	0.48,
-0.69,	0.40,
-0.34,	0.65,
0.00,	0.32,
-0.75,	0.32,
-0.54,	0.16,
-0.37,	0.16,
-0.19,	0.08,
-0.25,	0.24,
-0.46,	0.32,
-0.39,	0.08,
-0.14,	-0.24,
-0.82,	0.48,
-0.83,	0.56,
-0.33,	0.32,
-0.58,	0.08,
-0.63,	0.32,
-0.28,	-0.08,
-0.78,	0.24,
-0.16,	0.32,
-0.31,	0.65,
-1.02,	-0.24,
-0.23,	-0.89,
-0.06,	0.48,
-0.42,	0.16,
-0.76,	0.16,
-0.13,	0.08,
-0.49,	0.08,
-0.34,	0.48,
-0.82,	0.08,
-0.19,	0.16,
0.08,	0.89,
-0.58,	-0.08,
-0.39,	-0.08,
-0.27,	-0.16,
-0.50,	0.40,
-0.41,	0.48,
-0.62,	0.24,
-0.56,	0.00,
-0.82,	-0.08,
-0.41,	0.24,
0.00,	-0.08,
-0.54,	0.56,
-0.77,	-0.08,
-0.29,	0.08,
-0.55,	0.24,
-0.55,	0.32,
-0.41,	-0.08,
-0.63,	-0.08,
-0.28,	0.57,
0.00,	0.08,
-0.32,	0.16,
-0.41,	0.32,
-0.92,	0.24,
-0.55,	0.16,
0.07,	0.48,
-0.52,	0.57,
-0.25,	0.24,
-0.17,	0.40,
-0.55,	0.32,
-0.57,	0.24,
-0.37,	0.65,
-0.87,	0.24,
-0.39,	-0.16,
-0.31,	0.08,
-0.72,	-0.08,
-0.52,	0.24,
-0.45,	0.24,
-0.64,	0.16,
-0.10,	0.40,
-0.27,	0.16,
-0.24,	0.00,
-0.44,	0.08,
-0.47,	-0.32,
-0.25,	0.16,
-0.27,	0.32,
0.00,	0.73,
-0.43,	0.40,
-1.04,	-0.08,
-0.20,	-0.16,
-0.36,	0.16,
-0.22,	0.24,
-0.45,	-0.08,
-0.61,	0.32,
-0.47,	0.16,
-0.90,	0.32,
-0.54,	0.56,
-0.25,	0.32,
-0.45,	0.24,
-0.54,	0.32,
0.09,	0.24,
-0.69,	0.40,
-0.75,	0.48,
-0.83,	0.16,
-0.75,	0.16,
-0.32,	0.40,
-0.16,	0.48,
-0.55,	0.08,
-0.60,	0.65,
-0.24,	0.08,
-0.93,	0.40,
-0.60,	0.16,
0.00,	0.08,
-0.46,	-0.08,
-0.79,	0.48,
-0.16,	0.16,
0.00,	0.08,
0.00,	0.32,
-0.47,	0.24,
-0.14,	0.57,
-0.42,	0.16,
-0.33,	0.16,
-0.54,	0.48,
-0.95,	0.48,
-0.58,	0.08,
-0.08,	0.08,
-0.58,	0.40,
-0.71,	0.16,
-0.64,	0.16,
-0.47,	0.24,
-0.52,	0.24,
-0.68,	-0.32,
-0.33,	0.32,
-1.31,	-0.16,
0.00,	0.08,
-1.01,	0.65,
0.36,	0.24,
-0.23,	-0.48,
-0.52,	1.21,
-0.95,	0.40,
-0.42,	0.81,
-0.59,	0.00,
-0.42,	0.16,
-0.52,	-0.16,
-0.23,	0.24,
-0.23,	0.56,
0.08,	0.56,
-0.54,	0.16,
-0.42,	0.40,
-0.30,	0.65,
-0.35,	0.00,
-0.08,	0.08,
-0.42,	0.16,
-0.44,	0.00,
-0.71,	0.57,
-0.65,	0.56,
-0.69,	-0.40,
-1.40,	0.24,
-0.80,	0.65,
-0.21,	0.00,
-0.34,	0.16,
-0.34,	0.08,
-0.27,	0.40,
-0.42,	0.56,
-0.38,	0.00,
-0.08,	0.08,
-0.65,	0.48,
-0.63,	0.48,
-0.60,	0.24,
-0.47,	0.16,
-0.50,	0.24,
-0.45,	0.00,
-0.47,	0.48,
-0.54,	-0.16,
-0.63,	-0.08,
-0.48,	-0.24,
-0.67,	0.40,
-1.16,	0.16,
-0.15,	0.08,
-0.31,	0.08,
-0.89,	0.97,
-0.48,	-0.08,
-0.79,	0.48,
-0.90,	0.08,
-0.93,	0.40,
-0.42,	0.89,
-0.75,	0.40,
-0.88,	0.00,
-0.56,	0.00,
-0.92,	0.24,
-0.48,	-0.08,
0.00,	0.08,
-0.69,	0.81,
-0.93,	0.40,
0.00,	0.00,
-0.69,	0.32,
0.13,	0.24,
-0.70,	0.32,
-0.49,	0.32,
-0.39,	0.32,
-0.36,	0.16,
-0.74,	0.56,
-0.50,	0.40,
-0.49,	0.48,
-1.09,	0.89,
-0.55,	-0.16,
-0.46,	0.48,
0.43,	0.08,
-0.87,	0.32,
-0.71,	0.40,
-0.44,	0.65,
-0.49,	0.40,
-0.59,	0.48,
-0.62,	0.24,
-0.68,	0.48,
-0.60,	0.08,
-0.23,	0.16,
-0.57,	0.00,
0.00,	0.16,
-0.67,	0.48,
-0.24,	0.65,
-0.73,	0.32,
-0.26,	0.08,
-0.92,	0.16,
-0.08,	-0.08,
-0.25,	0.16,
-0.36,	-0.32,
-0.28,	0.24,
-0.41,	0.48,
-0.64,	0.32,
-0.22,	-0.08,
-0.72,	0.00,
-0.50,	0.00,
-0.18,	0.32,
-0.35,	0.40,
-0.36,	0.32,
-0.18,	0.00,
-0.41,	-0.32,
-0.31,	0.56,
0.09,	-0.08,
-0.64,	-0.08,
-0.53,	0.24,
-0.38,	0.40,
-0.20,	0.56,
-0.52,	0.40,
-0.46,	0.65,
-0.59,	0.48,
-0.13,	0.57,
-0.25,	0.40,
-0.54,	0.40,
-0.51,	0.56,
-0.98,	0.08,
-0.44,	0.08,
-0.37,	0.32,
-0.17,	0.32,
-0.40,	0.32,
-0.19,	0.08,
-0.52,	0.32,
-0.86,	0.00,
-0.53,	-0.16,
-0.59,	0.16,
-0.96,	0.40,
-0.39,	0.32,
0.00,	0.40,
-0.15,	0.40,
-0.13,	0.00,
-0.43,	0.16,
-0.45,	0.16,
-0.15,	0.48,
-0.25,	0.40,
-0.17,	1.21,
-0.95,	-0.16,
-0.69,	0.48,
-0.21,	0.08,
-0.41,	0.56,
-0.17,	0.56,
-0.33,	0.24,
-0.18,	0.32,
-0.07,	0.32,
-0.53,	0.00,
-0.42,	-0.08,
-0.40,	0.48,
-0.35,	-0.08,
-0.33,	0.73,
-0.45,	0.65,
-0.84,	0.32,
-0.57,	0.48,
-0.54,	0.08,
-0.43,	0.57,
-0.45,	0.40,
0.00,	0.32,
-0.39,	0.40,
-0.82,	0.08,
-0.81,	0.24,
-0.45,	0.40,
-0.24,	0.24,
-0.45,	0.40,
-0.23,	0.00,
0.00,	0.00,
0.08,	0.40,
-0.74,	0.48,
-0.63,	0.08,
-0.18,	0.32,
-0.59,	0.08,
-0.09,	0.24,
-0.49,	0.48,
-0.38,	0.56,
-0.24,	0.40,
-0.87,	0.08,
-0.89,	0.08,
-0.51,	0.48,
-0.48,	0.00,
-0.28,	0.81,
-0.45,	0.40,
-1.13,	0.32,
-0.14,	0.48,
-0.45,	0.00,
0.73,	0.24,
-0.29,	-0.08,
-0.50,	0.40,
-0.08,	0.24,
-0.16,	0.97,
-0.56,	0.32,
-0.14,	0.48,
-0.20,	0.40,
-0.39,	0.08,
-0.82,	0.24,
-0.45,	0.16,
-0.32,	0.64,
-0.20,	0.32,
-0.66,	0.56,
-0.15,	0.56,
-0.22,	0.56,
-0.59,	0.08,
-0.51,	0.56,
-0.42,	0.24,
-0.64,	0.32,
-0.07,	0.24,
-0.44,	0.08,
-0.59,	0.08,
-0.68,	0.40,
-0.83,	0.24,
-0.56,	0.40,
-0.57,	0.48,
-0.68,	-0.08,
-0.48,	0.32,
-0.37,	0.32,
-0.82,	0.32,
-0.36,	0.65,
-0.09,	0.16,
-0.28,	-0.24,
-0.34,	0.32,
0.00,	0.16,
-0.34,	0.16,
-0.43,	0.24,
-0.55,	-0.24,
-0.40,	-0.08,
-0.38,	0.24,
-0.18,	0.08,
-0.78,	0.32,
-0.58,	0.24,
-0.24,	0.56,
-0.37,	0.65,
-0.40,	0.24,
-1.02,	0.16,
-0.56,	0.16,
-0.68,	0.08,
-0.23,	0.16,
-0.32,	0.32,
-0.68,	0.48,
-0.35,	0.81,
-0.56,	0.24,
-0.53,	0.24,
-0.92,	0.00,
-0.41,	0.73,
-0.22,	0.16,
-0.34,	0.16,
-0.46,	-0.16,
-0.52,	0.24,
-0.18,	0.16,
-0.11,	0.00,
-0.24,	0.16,
-0.86,	0.40,
-0.50,	-0.08,
-0.33,	0.24,
-0.55,	0.40,
-0.33,	0.24,
-0.58,	0.16,
-0.08,	0.32,
-0.30,	0.08,
0.00,	0.16,
-0.16,	0.73,
-1.22,	-0.08,
-0.51,	0.16,
-0.16,	-0.16,
-0.36,	0.16,
-0.26,	0.40,
-0.25,	-0.08,
-0.26,	-0.08,
-0.31,	0.40,
-0.45,	-0.24,
-0.44,	0.16,
-0.71,	0.24,
-0.79,	0.08,
-0.43,	0.32,
-0.23,	0.00,
0.13,	0.08,
-0.92,	0.16,
-0.24,	0.32,
-0.48,	0.08,
-0.98,	0.65,
-0.25,	0.24,
-0.29,	0.32,
-1.06,	0.56,
-0.52,	0.56,
0.00,	0.08,
-0.16,	0.08,
-0.26,	0.48,
-0.77,	0.48,
-0.09,	-0.08,
-0.19,	0.08,
-0.54,	-0.08,
-0.49,	0.32,
-0.49,	0.16,
-0.22,	0.24,
-0.84,	0.08,
-0.34,	0.24,
-0.42,	0.32,
-0.40,	0.24,
-0.47,	0.40,
-0.16,	0.24,
-0.50,	0.00,
-0.66,	0.16,
-0.23,	0.24,
-0.56,	0.24,
-0.28,	0.40,
-0.42,	0.56,
0.08,	0.08,
-0.42,	0.16,
-0.08,	0.16,
-0.15,	0.00,
-0.96,	0.65,
-0.88,	0.08,
-0.35,	-0.08,
0.07,	0.32,
-0.83,	0.32,
-0.53,	0.24,
-0.22,	-0.16,
-0.17,	0.16,
-0.79,	0.80,
-0.54,	0.00,
-0.80,	0.24,
-0.28,	0.08,
-0.47,	0.32,
-0.34,	0.56,
-0.18,	0.08,
-0.56,	0.40,
-0.60,	0.56,
-0.50,	0.16,
-0.38,	0.16,
0.07,	0.64,
-0.24,	0.16,
-0.58,	0.00,
0.15,	0.08,
-0.58,	0.24,
-0.27,	0.89,
-0.07,	0.08,
-0.67,	0.08,
0.17,	-0.08,
-0.19,	0.08,
0.00,	-0.08,
-0.39,	-0.16,
-0.41,	0.40,
-0.37,	0.00,
-0.68,	-0.16,
-0.81,	0.24,
-0.56,	0.48,
0.13,	-0.08,
-0.97,	0.00,
-0.53,	0.48,
-0.75,	0.00,
-0.33,	0.40,
-0.55,	0.97,
-0.22,	0.40,
-0.25,	0.32,
-0.33,	0.24,
-0.64,	0.16,
-0.19,	0.57,
-0.22,	0.24,
-0.23,	-0.24,
-0.85,	0.08,
-0.81,	0.08,
-0.98,	0.73,
-0.34,	0.32,
0.00,	0.40,
-0.51,	0.08,
-0.25,	0.32,
0.00,	0.08,
-0.56,	0.64,
-0.40,	0.40,
-0.36,	0.08,
-0.24,	-0.08,
-0.48,	0.32,
-1.07,	0.89,
-0.54,	0.00,
-0.20,	0.00,
-0.47,	0.57,
-0.38,	-0.16,
0.09,	0.40,
-0.49,	0.24,
-0.93,	0.00,
-0.30,	0.48,
-0.80,	0.73,
-0.68,	0.24,
-0.48,	0.56,
-0.19,	0.32,
-0.19,	0.32,
-0.25,	0.32,
-0.25,	0.08,
-0.36,	0.24,
-0.47,	0.00,
-0.58,	0.56,
-0.19,	-0.40,
-0.46,	0.00,
-0.37,	0.24,
-0.47,	-0.16,
-0.13,	0.08,
-0.60,	0.00,
-0.45,	0.08,
-0.32,	0.32,
-0.47,	0.40,
-0.37,	0.00,
-0.67,	0.32,
-1.21,	-0.48,
-0.26,	0.32,
-0.79,	0.16,
0.85,	0.16,
-0.23,	0.00,
-0.21,	0.40,
-0.18,	0.00,
-0.50,	-0.08,
-0.58,	-0.24,
-0.38,	0.16,
-0.50,	0.32,
-0.42,	0.00,
-0.44,	0.40,
-0.48,	0.24,
0.00,	0.56,
-0.51,	0.16,
-0.40,	0.32,
-0.42,	0.24,
-0.25,	0.24,
-0.45,	0.40,
-0.28,	0.56,
-0.26,	0.48,
0.00,	-0.08,
-0.18,	0.73,
-0.09,	0.24,
-0.24,	-0.48,
-0.58,	0.00,
0.08,	0.48,
-0.36,	0.24,
-0.57,	0.00,
-0.45,	0.16,
-0.46,	0.40,
-0.30,	0.00,
-0.24,	0.16,
-0.71,	0.24,
-1.23,	0.32,
0.07,	0.16,
-0.17,	0.16,
-0.18,	1.37,
-0.59,	0.73,
-0.71,	0.48,
-0.41,	0.08,
0.00,	0.40,
-0.31,	0.64,
-0.49,	0.56,
-0.41,	-0.08,
-0.44,	0.08,
-0.26,	0.24,
-0.23,	0.08,
-0.17,	0.00,
-0.59,	0.40,
-0.42,	0.16,
-0.35,	0.48,
-0.55,	0.16,
-0.65,	0.24,
-0.58,	0.48,
-0.62,	0.32,
-0.63,	0.32,
-0.37,	0.64,
-1.29,	0.56,
-0.66,	0.24,
-0.28,	0.24,
-0.09,	0.32,
-0.40,	0.32,
-0.54,	0.32,
-0.67,	0.24,
0.00,	0.32,
-0.54,	0.08,
-0.58,	0.65,
-0.27,	0.40,
-0.53,	0.40,
0.00,	0.89,
-0.63,	0.24,
-0.52,	0.65,
-0.23,	0.40,
0.33,	0.56,
-0.06,	0.16,
0.00,	0.00,
0.00,	0.56,
-0.26,	0.16,
-0.54,	0.48,
-0.08,	0.56,
-1.08,	0.24,
-0.16,	0.24,
-0.31,	0.32,
-0.40,	-0.24,
0.00,	-0.16,
-0.24,	0.89,
-0.40,	0.32,
-0.08,	0.89,
-0.67,	0.32,
-0.77,	0.48,
-0.49,	0.08,
-0.35,	0.48,
-0.92,	0.48,
-0.54,	0.00,
-0.64,	0.32,
-0.87,	0.16,
-0.26,	-0.16,
-0.64,	0.16,
-0.08,	0.48,
-0.50,	0.40,
-0.87,	0.32,
-0.28,	0.24,
-0.39,	0.24,
-0.29,	0.89,
-0.18,	0.56,
-0.84,	0.65,
-0.56,	0.56,
-0.21,	0.24,
0.27,	0.40,
-0.17,	0.56,
-0.27,	0.08,
-0.65,	0.08,
-0.69,	0.32,
-0.52,	0.00,
-0.29,	0.08,
-0.67,	0.89,
-0.08,	0.24,
-0.08,	0.48,
-0.52,	0.32,
0.00,	-0.24,
-0.38,	0.32,
-0.08,	0.16,
-0.38,	0.16,
-0.82,	0.56,
-0.37,	0.24,
0.06,	0.40,
-0.24,	0.16,
-0.41,	0.81,
-0.41,	0.16,
-0.47,	1.29,
-0.17,	0.40,
0.00,	0.32,
-0.52,	0.40,
-0.48,	0.00,
-0.27,	-0.08,
-0.45,	-0.64,
-0.39,	0.00,
-0.59,	0.81,
-0.33,	0.56,
0.00,	0.16,
-0.57,	0.08,
-0.54,	0.56,
-0.64,	0.00,
-0.71,	-0.16,
-0.14,	0.73,
-0.37,	0.24,
-0.38,	0.40,
-0.15,	0.16,
-0.30,	0.08,
-0.35,	0.64,
-0.54,	0.40,
-0.76,	0.32,
-0.20,	0.73,
-0.82,	0.48,
0.00,	0.32,
-0.42,	0.48,
1.14,	0.16,
-0.09,	0.16,
-0.19,	-0.16,
-0.16,	0.32,
-0.23,	0.16,
-0.66,	0.24,
-0.89,	0.24,
-0.81,	0.40,
-0.33,	0.08,
-0.43,	0.89,
-0.44,	0.08,
-0.79,	0.32,
-0.58,	0.73,
-0.44,	0.16,
-0.53,	0.32,
-0.23,	0.40,
0.00,	0.40,
-0.30,	0.00,
0.40,	0.48,
-0.07,	0.56,
-0.78,	0.08,
-0.28,	0.32,
-0.79,	0.16,
-0.18,	0.16,
-0.65,	0.24,
0.08,	0.32,
-0.52,	0.16,
-0.30,	0.32,
-0.49,	-0.08,
-0.65,	0.32,
-0.52,	0.24,
-0.19,	0.32,
0.00,	0.32,
-1.03,	0.32,
-0.56,	-0.24,
-0.24,	-0.16,
-0.24,	0.64,
-0.93,	0.48,
-0.37,	0.16,
-0.51,	0.64,
-0.50,	0.56,
0.36,	0.32,
-0.80,	0.16,
-0.33,	0.40,
-0.72,	0.16,
-0.63,	0.48,
-0.18,	0.64,
-0.24,	-0.08,
-0.47,	0.48,
-0.08,	0.16,
-0.08,	0.97,
-0.38,	0.40,
0.00,	0.64,
-0.57,	0.24,
-0.16,	0.24,
-0.08,	0.08,
-0.48,	0.40,
-0.14,	0.32,
0.06,	0.00,
-0.18,	0.48,
-0.53,	0.40,
0.26,	-0.16,
-0.08,	0.73,
-0.54,	0.24,
-1.13,	0.24,
-0.67,	0.81,
-0.22,	-0.16,
-0.52,	0.16,
-0.29,	0.56,
-0.28,	0.56,
-0.08,	0.56,
-0.41,	0.32,
0.09,	0.73,
-0.14,	0.40,
-0.50,	0.40,
-0.83,	0.08,
-0.39,	0.64,
-0.07,	0.48,
-0.32,	0.64,
0.00,	0.48,
-0.40,	-0.16,
-0.37,	0.08,
0.07,	0.48,
-0.27,	0.72,
-0.67,	0.16,
-0.09,	0.48,
0.08,	0.48,
-0.09,	0.40,
0.17,	0.40,
-0.22,	0.32,
-0.08,	0.81,
-0.06,	0.32,
0.00,	0.24,
0.08,	0.24,
-0.63,	0.48,
-0.32,	0.24,
0.00,	0.40,
-0.55,	0.56,
-0.08,	0.40,
-0.08,	0.40,
0.18,	0.56,
-0.37,	0.56,
-0.10,	0.81,
-0.75,	0.40,
0.08,	0.16,
-0.50,	0.32,
-0.21,	0.08,
-0.43,	0.24,
-0.48,	0.32,
-0.29,	0.73,
0.37,	0.24,
0.00,	0.89,
-0.40,	0.08,
-0.21,	0.16,
-0.58,	0.32,
-0.67,	0.73,
-0.40,	0.32,
-0.38,	0.32,
0.06,	0.64,
-0.27,	0.40,
-0.47,	0.64,
-0.21,	0.08,
-0.63,	-0.32,
-0.19,	0.16,
-0.23,	0.00,
-0.15,	0.56,
-0.07,	0.00,
-0.61,	0.48,
-0.31,	0.89,
-0.30,	0.48,
-0.08,	0.56,
-0.53,	1.05,
-0.27,	0.00,
0.00,	-0.08,
-0.49,	0.73,
-0.22,	0.24,
-0.09,	0.64,
-0.76,	0.32,
-0.13,	0.08,
-0.22,	0.08,
-0.55,	0.24,
-0.24,	0.08,
-0.25,	0.56,
-0.58,	0.40,
0.00,	0.40,
-0.23,	0.40,
-0.17,	0.24,
-0.74,	0.32,
-0.48,	0.32,
-0.26,	0.48,
-0.08,	0.16,
-0.76,	0.08,
0.07,	1.13,
-0.56,	0.32,
-0.70,	0.32,
-0.34,	0.32,
-0.23,	-0.16,
-0.62,	0.48,
-0.49,	0.48,
-0.80,	0.08,
0.00,	0.40,
-0.17,	0.00,
-0.27,	0.32,
-0.62,	0.48,
-0.35,	0.24,
-0.08,	0.16,
-0.66,	0.16,
-0.44,	0.00,
-0.33,	0.40,
-0.85,	0.08,
0.24,	0.24,
-0.28,	0.40,
-0.60,	0.72,
-0.08,	0.56,
-0.71,	0.24,
-0.51,	0.32,
-0.36,	0.16,
-0.25,	0.16,
-0.06,	0.73,
-0.23,	0.32,
-0.09,	0.40,
-0.39,	0.48,
-0.57,	0.24,
0.00,	0.32,
-0.30,	-0.08,
-0.63,	0.32,
-0.08,	0.40,
-0.47,	0.56,
-0.63,	0.16,
-0.36,	0.16,
-0.39,	0.73,
0.21,	0.72,
-0.18,	0.81,
-0.30,	-0.08,
-0.68,	0.64,
-0.52,	0.40,
-0.34,	0.65,
-0.40,	0.56,
-1.49,	0.16,
-0.25,	0.32,
-0.52,	0.48,
-0.17,	0.64,
-0.47,	0.40,
0.07,	0.40,
-0.17,	0.08,
-0.16,	0.56,
-0.26,	0.81,
-0.06,	-0.40,
-0.08,	0.48,
-0.09,	0.40,
-0.68,	0.56,
-0.49,	0.00,
-0.55,	0.97,
-0.47,	1.13,
-0.08,	0.32,
-0.07,	0.24,
-0.30,	0.64,
-0.27,	0.08,
-0.33,	0.48,
-1.02,	0.72,
0.00,	0.64,
-0.26,	0.16,
-0.31,	0.40,
-0.09,	0.48,
-0.40,	0.40,
-0.09,	0.48,
-0.20,	0.40,
0.10,	0.00,
-0.17,	0.48,
-0.36,	-0.08,
-0.61,	0.16,
-0.40,	0.56,
-0.33,	0.64,
-0.29,	0.81,
-0.09,	0.24,
0.22,	0.16,
-0.36,	0.24,
-0.29,	0.40,
-0.34,	0.24,
-0.63,	0.24,
0.17,	0.16,
-0.36,	0.64,
-0.16,	0.48,
-0.25,	0.56,
-0.67,	0.32,
-0.27,	0.32,
-0.21,	-0.24,
-0.60,	0.24,
0.00,	0.16,
-0.56,	0.56,
0.25,	0.32,
-0.29,	0.56,
-1.02,	0.32,
-0.41,	0.24,
-0.34,	0.73,
-0.33,	0.32,
-0.80,	0.24,
-0.67,	0.32,
-0.44,	0.32,
-0.48,	0.48,
0.15,	0.72,
-0.28,	0.65,
-0.36,	0.64,
-0.86,	0.81,
-0.43,	0.08,
-0.23,	0.24,
-0.50,	0.40,
-0.69,	0.48,
-0.82,	0.24,
-0.19,	0.40,
0.22,	0.73,
-0.36,	0.40,
0.00,	0.32,
-0.41,	0.64,
-0.40,	0.32,
-0.23,	0.08,
-0.33,	0.80,
-0.58,	0.56,
-0.16,	0.48,
-0.06,	0.00,
-0.46,	0.32,
-1.07,	0.00,
-0.57,	0.73,
-0.93,	0.64,
-0.18,	-0.08,
-0.09,	0.00,
-0.34,	0.48,
-0.22,	0.08,
-0.07,	0.32,
-0.34,	1.05,
-0.26,	0.88,
0.00,	0.72,
-0.38,	0.40,
-0.77,	0.32,
-0.59,	0.00,
-0.34,	0.64,
-0.87,	-0.16,
-0.22,	0.40,
-0.08,	0.16,
0.06,	0.73,
-0.45,	0.40,
-0.57,	0.32,
-0.55,	0.40,
-0.91,	0.24,
-0.43,	0.08,
-0.48,	0.56,
-0.27,	0.64,
-0.19,	0.72,
0.00,	0.56,
-0.30,	-0.24,
-0.44,	0.32,
-0.84,	0.24,
-0.76,	0.08,
-0.20,	0.16,
-0.22,	0.32,
-0.62,	0.40,
-0.27,	0.40,
-0.54,	0.32,
-0.51,	0.97,
-0.37,	0.48,
-0.62,	0.32,
-0.77,	0.32,
0.07,	0.08,
-0.69,	0.48,
-0.15,	0.40,
-0.08,	0.08,
-0.73,	0.48,
-0.44,	0.16,
-0.34,	0.40,
-0.50,	0.24,
-0.69,	-0.32,
-0.23,	0.80,
-0.64,	0.24,
-0.36,	0.56,
0.00,	0.24,
-0.19,	0.24,
-0.09,	0.24,
-0.79,	0.32,
-0.17,	0.16,
-0.24,	0.48,
-0.37,	0.08,
-0.08,	-0.16,
-0.32,	0.24,
-0.64,	0.16,
-0.51,	0.32,
-0.18,	-0.08,
0.08,	-0.24,
-0.27,	0.24,
-0.28,	0.56,
-0.43,	0.48,
0.06,	0.16,
-0.44,	0.64,
-0.21,	0.16,
-0.18,	-0.08,
-0.32,	0.40,
-0.55,	-0.16,
-0.75,	0.16,
-0.70,	0.32,
-0.22,	0.00,
-0.60,	0.72,
-0.63,	0.00,
-0.69,	0.48,
-0.09,	0.24,
-0.45,	0.48,
-0.31,	0.32,
-1.09,	0.24,
-0.23,	0.24,
-0.65,	0.56,
-0.24,	0.24,
-0.26,	0.00,
-0.36,	0.48,
-0.35,	0.32,
-0.50,	0.32,
-0.53,	0.08,
-0.15,	0.00,
-0.78,	0.56,
-0.42,	0.56,
-0.42,	0.56,
-0.52,	-0.32,
-1.12,	0.40,
0.13,	0.08,
-0.54,	0.16,
2.11,	0.40,
-0.23,	0.40,
-0.45,	0.16,
-0.93,	0.72,
-0.48,	0.48,
-0.52,	0.80,
-0.50,	0.00,
-0.21,	0.89,
-0.37,	0.16,
-0.22,	0.08,
-0.67,	0.32,
-0.50,	0.48,
-0.23,	0.32,
-0.25,	-0.08,
-0.43,	0.16,
-0.17,	0.81,
[truncated: 2,115 more rows]
