# Supplementary material for: Code and data from an ADALINE network trained with the RTRL and LMS algorithms for an MPPT controller in a photovoltaic system
Source: Data Brief. 2020 Sep 8;32:106296. doi: 10.1016/j.dib.2020.106296 (PMC7495059; doi:10.1016/j.dib.2020.106296)
Supplement: Supplementary file 3 [file mmc3.zip › Data/Experimental_Tests/Session3.1.txt]

13.46,	-4.94,
17.00,	12.45,
12.61,	13.27,
10.20,	13.26,
5.87,	13.17,
16.37,	1.90,
7.18,	12.61,
17.74,	12.35,
11.75,	13.01,
12.30,	12.50,
16.10,	12.97,
-2.32,	13.02,
18.07,	13.09,
14.95,	15.56,
21.49,	12.63,
13.47,	13.30,
-5.84,	12.71,
15.72,	13.10,
21.16,	14.04,
21.31,	12.92,
18.40,	12.20,
17.41,	5.50,
6.53,	12.97,
-2.09,	-17.06,
8.50,	0.38,
16.02,	12.50,
14.24,	14.11,
13.07,	13.30,
10.76,	12.24,
12.22,	12.92,
15.92,	12.65,
17.96,	12.72,
12.54,	12.38,
13.55,	12.98,
-14.62,	12.62,
19.09,	13.86,
19.24,	15.08,
-14.55,	-2.66,
14.06,	13.60,
20.63,	15.16,
13.87,	13.40,
23.23,	14.44,
15.77,	13.78,
-1.68,	13.50,
13.76,	13.36,
15.55,	14.05,
12.28,	13.20,
17.07,	13.23,
9.22,	-2.95,
17.86,	-14.44,
16.44,	13.42,
15.77,	-10.46,
14.86,	13.31,
18.52,	13.88,
14.18,	12.92,
-5.60,	12.24,
3.85,	12.85,
17.33,	14.31,
11.45,	13.52,
7.14,	-3.04,
5.60,	13.52,
12.92,	13.05,
17.80,	12.84,
12.39,	14.04,
7.08,	13.48,
10.86,	13.32,
13.77,	13.60,
-13.50,	12.75,
10.75,	14.18,
19.64,	15.02,
-2.40,	13.32,
12.56,	12.87,
11.87,	13.78,
18.99,	13.14,
11.65,	13.70,
19.05,	13.44,
16.77,	-2.18,
12.99,	13.51,
16.79,	0.10,
18.66,	13.52,
12.45,	11.90,
21.96,	13.51,
13.66,	13.52,
18.04,	13.89,
16.87,	12.94,
15.73,	12.95,
13.84,	13.68,
9.20,	-2.74,
0.00,	13.24,
13.19,	0.00,
20.39,	12.75,
11.87,	13.18,
15.20,	12.95,
14.82,	-11.71,
17.54,	12.75,
21.19,	12.84,
-6.93,	13.23,
-2.78,	-3.14,
18.51,	14.64,
13.10,	13.52,
7.88,	13.36,
22.11,	13.51,
16.23,	13.01,
17.56,	13.82,
12.47,	3.53,
20.95,	12.86,
-6.62,	-1.05,
13.56,	14.00,
18.15,	14.54,
17.87,	11.61,
15.25,	14.29,
7.22,	13.80,
18.34,	12.74,
-5.06,	0.48,
10.07,	13.90,
16.52,	15.55,
17.56,	13.63,
-10.64,	-2.96,
14.64,	13.69,
21.12,	14.22,
17.96,	13.70,
18.18,	12.98,
18.99,	14.28,
13.94,	14.43,
18.18,	13.91,
8.98,	14.02,
-2.86,	13.67,
11.71,	14.00,
17.38,	14.59,
13.15,	-1.53,
19.68,	14.15,
12.13,	13.93,
17.88,	13.24,
17.79,	13.45,
11.64,	13.34,
13.52,	13.34,
16.89,	14.10,
4.38,	12.88,
11.34,	-2.38,
16.47,	14.02,
13.13,	14.24,
6.98,	-1.15,
-3.08,	13.05,
19.37,	14.69,
12.97,	13.93,
0.57,	-2.86,
12.81,	12.67,
10.97,	13.47,
16.76,	14.51,
11.44,	13.07,
1.87,	14.40,
20.66,	13.84,
15.66,	13.37,
14.97,	13.95,
14.25,	13.48,
14.32,	13.67,
20.64,	13.14,
13.61,	13.01,
15.73,	13.17,
11.30,	-0.86,
11.73,	13.60,
14.34,	13.93,
12.79,	12.91,
14.29,	-1.94,
-1.84,	13.62,
17.10,	13.78,
19.56,	14.98,
23.39,	14.35,
15.93,	13.37,
-3.04,	14.25,
16.23,	14.13,
24.96,	15.17,
18.23,	13.85,
17.55,	13.46,
16.63,	14.03,
13.73,	13.74,
13.02,	0.38,
18.38,	-2.49,
13.26,	14.61,
-4.31,	13.41,
6.95,	-0.86,
15.37,	15.42,
17.64,	-14.92,
-16.95,	13.85,
1.66,	14.89,
22.98,	15.69,
22.02,	14.16,
14.06,	13.45,
17.77,	0.57,
14.41,	13.76,
19.27,	4.69,
3.45,	13.39,
16.06,	13.64,
16.50,	16.33,
14.16,	14.30,
4.45,	14.31,
5.38,	14.25,
20.41,	13.97,
17.16,	13.14,
12.09,	13.43,
18.84,	14.38,
20.13,	13.96,
17.54,	14.15,
15.87,	14.69,
22.18,	-0.48,
-8.22,	-0.38,
22.01,	13.99,
15.77,	16.55,
16.14,	-13.32,
14.88,	14.60,
13.03,	13.27,
20.16,	12.86,
5.52,	14.59,
11.55,	15.10,
21.33,	13.89,
19.39,	13.90,
11.61,	8.48,
13.59,	13.53,
-8.21,	-2.40,
16.98,	14.39,
23.59,	16.47,
18.92,	9.74,
12.68,	14.51,
10.33,	14.52,
18.77,	12.19,
16.04,	14.22,
15.93,	14.30,
23.49,	-1.89,
7.78,	15.68,
12.42,	-13.46,
11.54,	14.97,
-4.49,	13.49,
20.81,	11.15,
19.02,	15.51,
10.36,	14.39,
17.28,	0.00,
17.72,	-14.10,
13.03,	14.22,
15.64,	14.25,
14.51,	0.67,
16.58,	15.12,
18.74,	11.91,
16.24,	14.63,
16.16,	-1.54,
17.12,	14.61,
20.89,	14.82,
11.60,	15.01,
14.89,	14.04,
18.64,	14.42,
14.50,	15.22,
11.59,	14.73,
2.38,	14.63,
23.06,	14.85,
16.05,	-1.54,
8.93,	14.75,
15.61,	15.33,
21.71,	16.01,
19.76,	8.95,
19.06,	14.27,
14.04,	15.82,
19.11,	13.97,
21.62,	5.30,
8.93,	13.56,
7.37,	-3.38,
16.95,	14.74,
20.16,	14.74,
18.24,	14.71,
24.10,	15.14,
12.08,	14.55,
16.61,	2.31,
13.03,	14.37,
10.06,	14.25,
-4.40,	14.05,
21.08,	14.93,
14.61,	16.42,
-5.44,	3.38,
18.13,	13.96,
18.31,	16.22,
25.41,	8.10,
8.53,	14.06,
15.83,	0.39,
8.66,	15.13,
14.94,	14.61,
14.61,	14.94,
21.27,	15.34,
18.92,	15.52,
8.10,	14.17,
15.38,	13.48,
12.95,	15.15,
17.89,	14.92,
12.32,	14.34,
20.46,	14.90,
20.11,	15.08,
20.84,	15.54,
14.54,	14.45,
21.43,	14.82,
13.03,	14.94,
13.62,	15.13,
14.10,	14.94,
16.71,	14.83,
24.22,	15.46,
19.32,	-2.31,
10.51,	13.54,
10.05,	16.03,
-7.90,	14.43,
15.68,	14.84,
18.82,	16.73,
11.84,	14.76,
10.73,	14.20,
5.76,	14.38,
18.25,	14.30,
22.15,	1.45,
12.99,	14.95,
18.88,	14.21,
6.42,	14.37,
14.93,	15.26,
14.96,	15.14,
17.44,	15.06,
27.61,	-0.38,
15.34,	15.42,
20.21,	16.63,
21.38,	14.91,
24.76,	16.84,
17.76,	16.65,
14.48,	15.39,
19.22,	16.94,
22.88,	16.63,
22.58,	16.86,
21.52,	15.51,
20.41,	16.32,
21.43,	16.85,
25.18,	16.47,
22.16,	17.47,
16.41,	14.94,
19.02,	16.37,
16.38,	18.14,
15.38,	17.36,
24.57,	16.56,
16.37,	16.66,
19.59,	-8.96,
22.23,	15.46,
22.18,	17.68,
18.42,	17.83,
16.31,	17.08,
17.90,	17.29,
23.74,	17.71,
13.38,	16.85,
5.63,	14.98,
15.86,	18.41,
15.69,	17.11,
-7.75,	15.56,
20.42,	15.14,
22.73,	17.09,
9.93,	15.94,
16.77,	15.10,
15.22,	16.78,
18.04,	16.13,
12.45,	17.40,
15.40,	17.38,
16.80,	16.80,
19.71,	17.59,
14.08,	17.21,
2.79,	15.51,
16.57,	17.99,
13.88,	15.74,
18.31,	14.89,
13.38,	17.00,
14.75,	14.85,
20.95,	18.02,
20.55,	17.94,
18.47,	15.15,
18.24,	16.88,
12.97,	17.32,
17.94,	17.61,
20.86,	16.77,
13.52,	17.97,
27.35,	18.06,
20.80,	17.25,
-4.26,	2.04,
10.65,	17.67,
18.33,	17.87,
19.42,	15.33,
19.58,	15.47,
9.38,	17.25,
27.12,	18.16,
19.94,	18.29,
16.47,	8.38,
13.55,	17.61,
24.23,	16.83,
13.23,	17.87,
12.00,	-0.39,
24.50,	18.76,
14.47,	16.44,
12.25,	15.11,
21.25,	17.97,
21.43,	18.42,
14.41,	15.68,
22.40,	16.77,
29.03,	17.95,
22.92,	13.40,
27.70,	18.07,
24.15,	15.84,
16.37,	18.04,
18.28,	16.73,
23.70,	18.07,
27.11,	17.27,
11.47,	17.54,
13.00,	17.79,
16.46,	18.35,
16.71,	18.12,
12.72,	17.67,
20.39,	19.16,
25.79,	17.63,
19.17,	17.64,
17.75,	15.11,
21.51,	17.60,
21.88,	17.21,
20.30,	18.51,
21.26,	18.68,
23.36,	18.24,
25.57,	16.89,
20.51,	17.67,
15.35,	17.33,
21.65,	17.26,
20.66,	18.82,
23.88,	16.67,
22.18,	17.13,
16.04,	16.77,
17.87,	16.71,
18.68,	18.38,
10.72,	16.29,
10.24,	18.02,
18.78,	17.25,
12.81,	18.35,
21.94,	18.32,
15.01,	17.92,
18.77,	18.34,
19.37,	16.52,
15.26,	18.13,
16.15,	17.84,
17.51,	17.55,
20.84,	18.31,
17.35,	17.33,
20.05,	18.16,
17.94,	17.74,
15.36,	18.14,
19.51,	17.86,
19.51,	17.25,
12.62,	15.93,
14.23,	16.02,
14.99,	16.64,
22.74,	17.61,
13.17,	17.69,
14.90,	17.12,
14.05,	16.26,
21.92,	18.41,
19.68,	17.22,
25.86,	17.70,
17.54,	16.41,
19.46,	18.08,
16.53,	17.84,
19.92,	17.25,
15.73,	16.55,
22.69,	18.38,
17.81,	17.52,
22.59,	18.07,
28.43,	17.53,
23.45,	18.45,
22.57,	18.16,
18.67,	16.07,
10.56,	17.93,
15.11,	17.04,
17.50,	17.74,
28.87,	17.53,
29.67,	17.93,
16.43,	17.37,
17.74,	16.66,
18.36,	15.52,
22.70,	16.92,
21.20,	18.65,
17.48,	17.85,
19.57,	17.95,
20.45,	18.17,
22.34,	16.67,
20.38,	18.04,
25.32,	16.86,
18.88,	18.21,
19.60,	18.36,
25.45,	16.78,
20.23,	16.55,
10.74,	17.17,
17.71,	18.67,
20.14,	17.16,
24.92,	17.11,
26.62,	16.55,
10.63,	17.22,
13.74,	17.49,
21.59,	17.56,
18.89,	17.22,
20.21,	16.11,
19.12,	17.56,
17.17,	17.41,
13.31,	16.83,
20.78,	17.13,
13.10,	17.07,
25.86,	16.60,
23.47,	17.62,
17.31,	15.14,
18.57,	17.31,
13.76,	17.05,
21.35,	16.16,
29.42,	18.24,
15.23,	17.52,
11.65,	15.52,
23.01,	17.21,
17.68,	16.94,
15.42,	15.58,
22.70,	17.92,
17.92,	18.27,
12.64,	14.86,
17.14,	17.60,
14.40,	17.87,
24.18,	18.08,
27.61,	17.35,
15.21,	16.28,
24.68,	18.11,
15.35,	16.75,
12.94,	16.01,
22.35,	17.77,
23.36,	17.65,
17.36,	17.27,
20.42,	17.02,
20.16,	17.31,
17.11,	17.75,
22.57,	18.84,
26.47,	17.27,
18.37,	18.39,
19.16,	17.38,
21.05,	19.18,
16.02,	17.66,
23.60,	18.06,
15.65,	18.46,
13.90,	17.60,
21.38,	19.09,
13.45,	16.97,
19.59,	16.65,
14.27,	17.98,
10.53,	17.23,
15.60,	17.91,
13.30,	17.58,
20.55,	17.70,
21.21,	17.96,
23.99,	18.68,
19.86,	17.00,
19.53,	18.25,
18.29,	19.17,
15.49,	18.13,
16.55,	18.10,
28.41,	18.04,
21.01,	16.53,
30.72,	16.12,
15.27,	17.91,
18.47,	17.84,
24.81,	17.91,
26.08,	18.57,
21.24,	17.33,
10.99,	18.08,
12.55,	19.02,
22.50,	18.83,
13.89,	17.30,
20.15,	17.55,
12.93,	18.19,
24.82,	18.07,
10.47,	17.25,
12.62,	15.23,
7.87,	13.89,
18.78,	17.73,
19.83,	18.41,
16.31,	18.28,
20.53,	18.26,
21.00,	17.15,
20.91,	17.38,
11.26,	14.42,
8.48,	13.20,
14.98,	17.47,
17.88,	16.24,
18.10,	18.03,
21.94,	17.61,
19.13,	18.00,
20.20,	18.11,
13.13,	16.98,
23.92,	16.88,
13.88,	17.78,
24.88,	17.06,
18.30,	17.82,
18.51,	17.88,
11.17,	17.43,
27.18,	18.46,
18.34,	17.77,
14.45,	15.99,
22.34,	16.85,
19.52,	17.66,
15.99,	18.20,
19.62,	17.50,
21.30,	18.95,
21.36,	18.40,
17.72,	17.74,
22.10,	18.29,
18.59,	17.07,
18.00,	17.25,
25.39,	17.22,
25.18,	18.26,
22.61,	19.02,
18.56,	17.19,
13.19,	17.26,
12.53,	18.55,
21.81,	17.66,
19.93,	17.88,
22.81,	17.32,
22.53,	18.38,
27.88,	17.35,
21.68,	17.31,
23.81,	18.03,
26.64,	18.41,
20.67,	18.01,
17.97,	17.05,
10.06,	18.21,
13.63,	17.34,
19.75,	19.28,
16.09,	16.31,
15.53,	16.95,
19.01,	18.58,
18.89,	17.03,
10.79,	17.01,
19.84,	16.60,
11.49,	17.21,
17.22,	17.70,
15.55,	17.29,
29.01,	17.21,
20.82,	16.74,
23.09,	17.70,
15.83,	17.24,
19.67,	17.40,
18.82,	16.83,
21.47,	18.08,
9.03,	16.24,
17.28,	17.52,
12.61,	17.59,
21.28,	18.23,
15.66,	17.69,
20.28,	17.21,
18.39,	17.57,
13.41,	17.79,
18.77,	16.61,
18.27,	17.53,
17.31,	18.00,
25.12,	17.19,
21.06,	16.61,
17.38,	18.34,
21.42,	16.28,
23.32,	17.50,
23.88,	17.48,
18.67,	17.46,
25.12,	17.78,
13.38,	15.73,
17.63,	16.99,
19.01,	17.40,
18.54,	17.39,
21.95,	17.33,
19.79,	19.15,
28.81,	18.12,
18.69,	17.76,
23.87,	17.71,
17.85,	17.13,
21.15,	16.81,
23.28,	18.15,
9.62,	15.99,
15.87,	17.28,
18.28,	16.84,
16.08,	16.32,
22.69,	16.98,
22.98,	17.13,
24.90,	18.47,
20.43,	17.09,
22.37,	17.09,
24.01,	17.83,
17.23,	16.48,
15.67,	16.67,
18.02,	17.70,
16.27,	16.49,
19.59,	17.39,
16.37,	17.30,
22.17,	17.18,
13.37,	16.80,
19.36,	16.46,
19.60,	15.98,
22.57,	16.20,
19.60,	17.52,
17.02,	17.45,
20.56,	17.22,
24.27,	17.05,
14.72,	17.44,
25.66,	18.18,
24.91,	17.59,
23.05,	17.88,
17.92,	17.34,
19.10,	16.95,
25.22,	16.82,
15.52,	17.81,
21.53,	18.10,
17.38,	17.61,
14.40,	17.95,
14.58,	18.31,
21.01,	18.31,
19.08,	17.22,
19.54,	18.32,
25.45,	17.44,
15.80,	18.99,
28.65,	17.81,
29.45,	18.35,
22.02,	17.77,
21.27,	18.95,
21.21,	17.64,
10.62,	17.12,
18.70,	17.43,
21.50,	17.42,
18.36,	18.26,
19.86,	18.24,
25.07,	18.05,
20.34,	17.09,
16.39,	15.95,
18.90,	18.26,
22.43,	18.33,
14.22,	18.48,
25.11,	18.86,
24.45,	18.16,
20.80,	17.88,
10.71,	18.75,
21.78,	17.74,
18.82,	17.79,
17.73,	18.78,
17.43,	17.51,
16.74,	18.50,
22.54,	17.34,
16.12,	19.05,
13.99,	18.43,
12.73,	19.12,
13.98,	18.24,
19.52,	16.47,
25.95,	19.88,
15.73,	18.78,
21.44,	18.35,
29.85,	18.59,
26.49,	19.51,
15.43,	19.44,
31.95,	19.18,
19.25,	19.85,
16.35,	16.12,
28.74,	18.08,
34.99,	18.51,
17.32,	16.61,
22.61,	16.73,
26.37,	19.47,
20.43,	19.27,
19.58,	17.05,
16.61,	18.45,
26.51,	19.75,
12.23,	19.52,
21.32,	17.12,
21.59,	20.57,
16.53,	17.31,
23.34,	20.73,
20.34,	19.41,
25.73,	18.60,
27.82,	19.32,
23.36,	20.91,
31.43,	19.77,
18.41,	19.67,
21.46,	17.60,
28.03,	20.28,
23.54,	19.05,
28.55,	17.44,
33.43,	20.00,
29.08,	21.41,
12.70,	20.27,
22.65,	20.15,
21.86,	21.38,
24.05,	18.64,
29.46,	21.08,
28.01,	20.28,
23.32,	20.72,
29.66,	21.14,
23.77,	20.15,
27.49,	20.06,
29.07,	20.50,
24.57,	22.05,
25.00,	21.97,
31.44,	19.25,
34.25,	20.47,
24.14,	20.80,
34.38,	18.75,
14.10,	21.06,
33.32,	18.13,
18.08,	22.25,
4.96,	19.30,
24.10,	18.83,
19.77,	21.23,
25.51,	19.27,
18.57,	20.10,
28.06,	19.67,
22.42,	21.95,
18.06,	18.57,
22.30,	20.96,
26.92,	21.19,
15.07,	22.49,
21.86,	19.04,
25.78,	21.96,
31.11,	21.78,
35.93,	21.36,
28.93,	23.46,
31.75,	20.17,
12.33,	21.94,
1.73,	20.00,
21.49,	22.98,
33.42,	23.01,
12.42,	19.41,
22.69,	19.30,
21.60,	22.93,
28.64,	18.37,
41.30,	22.27,
38.91,	20.01,
23.28,	22.95,
25.39,	20.71,
40.47,	23.64,
12.78,	23.34,
17.55,	21.40,
23.72,	21.46,
27.10,	19.76,
13.31,	20.61,
31.55,	19.75,
26.53,	22.54,
35.25,	21.04,
20.93,	23.25,
14.51,	19.85,
24.24,	24.62,
21.38,	24.45,
17.11,	20.23,
20.68,	22.23,
20.11,	20.65,
31.18,	25.13,
26.40,	24.99,
37.69,	21.95,
25.15,	23.61,
25.26,	21.81,
28.44,	25.32,
33.16,	24.85,
19.81,	21.48,
22.25,	20.72,
35.93,	23.40,
29.95,	23.98,
28.10,	21.31,
19.82,	24.19,
25.14,	24.42,
15.70,	23.76,
21.93,	21.95,
28.52,	24.39,
15.48,	19.33,
24.06,	21.75,
34.31,	24.92,
28.54,	21.79,
25.10,	21.69,
36.19,	23.21,
33.99,	22.93,
34.81,	21.43,
27.99,	22.62,
17.92,	19.83,
25.40,	23.55,
28.15,	23.64,
19.71,	18.06,
25.20,	19.87,
22.52,	23.31,
23.01,	21.83,
24.47,	21.18,
26.23,	21.84,
33.61,	22.53,
26.29,	22.47,
33.57,	20.79,
23.80,	22.06,
20.34,	20.01,
26.00,	23.27,
27.42,	22.64,
24.96,	20.49,
22.22,	23.82,
29.84,	23.04,
23.32,	22.33,
30.03,	20.02,
28.47,	22.74,
22.66,	20.39,
22.16,	23.48,
22.07,	22.56,
34.50,	22.09,
22.99,	21.26,
9.93,	21.71,
15.19,	25.13,
16.95,	23.65,
23.41,	20.74,
19.23,	22.62,
29.95,	19.89,
37.72,	22.31,
17.73,	19.71,
24.45,	19.62,
19.88,	23.51,
15.25,	21.42,
29.33,	22.35,
21.84,	22.58,
16.25,	19.54,
16.27,	23.40,
36.45,	21.86,
26.22,	21.20,
20.40,	19.64,
13.73,	21.68,
30.92,	22.94,
30.15,	22.29,
19.84,	18.16,
40.59,	17.68,
21.76,	23.21,
10.86,	17.06,
27.30,	19.94,
33.79,	22.25,
31.10,	15.82,
11.32,	19.41,
31.93,	19.07,
22.54,	20.79,
19.71,	16.32,
29.52,	20.47,
24.56,	22.12,
30.39,	17.84,
22.32,	18.65,
30.10,	18.60,
17.84,	22.32,
21.46,	19.58,
26.89,	20.28,
25.37,	19.47,
25.35,	17.85,
20.18,	18.58,
21.53,	19.48,
17.79,	19.96,
21.23,	19.93,
22.13,	19.36,
17.17,	17.06,
15.52,	17.86,
16.97,	18.57,
26.82,	19.07,
22.20,	20.77,
26.86,	18.07,
23.17,	19.45,
21.90,	10.48,
23.19,	19.96,
19.46,	19.01,
21.35,	18.14,
30.69,	18.31,
26.32,	19.87,
16.97,	16.28,
25.97,	20.39,
30.35,	19.07,
18.27,	17.85,
20.72,	17.14,
24.10,	19.47,
24.03,	19.45,
28.05,	19.97,
21.28,	19.53,
24.82,	17.68,
27.67,	18.68,
15.33,	17.10,
21.22,	17.18,
15.34,	18.42,
17.68,	16.33,
27.53,	18.96,
26.76,	19.08,
23.93,	16.34,
17.15,	20.10,
29.60,	20.42,
18.85,	19.79,
23.59,	16.31,
16.19,	19.49,
20.87,	16.62,
23.08,	18.82,
24.81,	16.72,
17.77,	18.10,
15.99,	18.65,
15.48,	19.54,
21.29,	20.42,
27.15,	18.94,
20.22,	16.62,
19.43,	6.65,
20.54,	18.86,
21.52,	19.56,
23.54,	19.93,
23.32,	17.66,
27.28,	18.65,
19.66,	19.82,
22.32,	14.69,
17.11,	18.27,
26.44,	15.93,
24.12,	19.55,
17.80,	17.59,
22.37,	18.87,
27.31,	18.25,
22.23,	18.58,
13.12,	14.97,
11.48,	19.80,
23.15,	19.90,
24.64,	19.25,
17.28,	17.89,
22.38,	17.85,
18.28,	19.85,
17.37,	16.27,
25.41,	19.88,
20.27,	19.62,
28.83,	18.73,
32.16,	19.66,
22.12,	17.23,
24.47,	17.97,
21.85,	20.90,
10.72,	17.56,
27.15,	18.51,
30.11,	20.09,
21.58,	18.25,
24.04,	19.29,
29.91,	20.64,
20.11,	19.28,
29.35,	16.13,
16.10,	20.57,
20.69,	18.61,
17.35,	20.69,
18.84,	17.72,
26.15,	19.51,
18.84,	18.82,
19.98,	18.35,
29.53,	22.11,
20.76,	19.14,
14.68,	17.39,
22.02,	21.56,
22.06,	21.46,
28.17,	18.72,
17.24,	20.67,
20.20,	17.85,
17.00,	19.63,
30.48,	18.63,
20.44,	20.92,
21.67,	19.35,
20.91,	21.63,
14.56,	20.23,
12.25,	18.58,
28.33,	21.36,
19.18,	21.46,
7.17,	19.16,
23.97,	20.81,
21.39,	21.76,
17.13,	19.02,
31.35,	21.83,
32.38,	19.72,
19.94,	17.71,
18.66,	19.18,
15.32,	20.83,
32.16,	21.16,
25.71,	21.15,
25.07,	19.14,
21.87,	18.64,
26.80,	21.18,
18.47,	22.85,
20.69,	18.07,
22.69,	22.17,
33.27,	21.83,
17.60,	22.59,
14.73,	12.57,
17.75,	22.36,
23.53,	22.23,
21.42,	20.97,
24.40,	20.22,
24.34,	22.45,
21.23,	20.96,
21.77,	20.80,
30.31,	22.12,
22.19,	21.27,
18.47,	18.53,
19.47,	21.29,
28.10,	21.83,
29.72,	21.13,
21.94,	18.22,
25.36,	18.78,
24.13,	20.69,
26.99,	20.77,
21.25,	21.87,
13.60,	17.81,
32.49,	20.83,
23.75,	21.94,
16.83,	19.42,
25.52,	22.11,
38.04,	20.92,
24.02,	21.85,
21.27,	21.13,
37.46,	20.91,
24.11,	23.99,
27.80,	17.95,
30.03,	23.05,
30.27,	17.98,
28.38,	22.62,
27.94,	22.59,
25.20,	22.22,
4.55,	21.67,
26.92,	20.94,
26.99,	23.52,
26.45,	17.37,
15.26,	20.71,
33.79,	16.61,
30.45,	23.96,
15.65,	18.03,
25.02,	21.07,
29.65,	24.19,
16.92,	17.95,
19.63,	17.60,
16.87,	23.64,
36.56,	20.28,
28.54,	23.74,
16.66,	20.34,
30.81,	22.88,
20.55,	22.96,
18.82,	19.70,
25.25,	22.88,
30.94,	23.61,
36.01,	20.95,
24.61,	19.94,
32.40,	19.81,
16.07,	22.20,
23.47,	19.99,
37.15,	23.09,
22.57,	22.98,
25.50,	20.07,
34.33,	23.10,
31.01,	22.58,
30.69,	19.58,
25.90,	22.66,
30.11,	22.02,
22.70,	21.42,
24.03,	18.03,
23.80,	21.54,
20.86,	14.08,
16.92,	22.62,
29.00,	21.96,
15.37,	22.15,
10.85,	19.35,
14.83,	21.88,
22.38,	21.66,
19.59,	21.14,
14.53,	18.36,
24.79,	20.71,
25.84,	20.24,
21.45,	19.46,
11.11,	17.24,
32.61,	20.99,
39.33,	20.84,
17.53,	15.12,
31.46,	18.11,
23.91,	21.37,
29.75,	15.28,
24.03,	20.69,
20.65,	18.29,
18.75,	21.43,
22.44,	19.49,
23.45,	20.07,
32.90,	17.60,
24.73,	20.51,
17.83,	18.55,
31.92,	20.94,
25.57,	21.15,
11.35,	17.97,
36.47,	19.78,
27.84,	20.31,
20.26,	15.98,
31.28,	18.27,
27.04,	21.12,
22.64,	18.37,
36.74,	21.11,
33.07,	19.21,
28.28,	18.39,
21.56,	21.67,
29.03,	20.32,
28.19,	22.14,
30.14,	17.98,
24.54,	20.49,
12.37,	18.26,
27.85,	20.84,
16.81,	17.61,
21.87,	16.83,
23.16,	20.12,
19.22,	16.99,
34.78,	18.05,
30.02,	20.47,
33.15,	16.95,
35.77,	20.41,
16.63,	21.05,
24.27,	17.42,
18.65,	20.36,
11.32,	17.22,
22.96,	19.96,
16.67,	19.60,
19.96,	17.61,
20.00,	19.26,
31.74,	19.46,
26.03,	19.85,
22.87,	17.61,
29.51,	19.86,
22.00,	19.71,
21.85,	17.07,
29.65,	19.16,
25.24,	20.99,
16.48,	16.95,
24.54,	20.40,
25.43,	18.07,
17.71,	16.95,
31.58,	17.04,
14.68,	19.35,
17.36,	17.31,
22.59,	18.66,
19.74,	18.84,
20.18,	18.54,
20.32,	20.04,
17.58,	19.81,
16.95,	19.06,
20.79,	19.41,
12.09,	19.26,
14.48,	17.16,
25.84,	18.32,
16.83,	18.06,
24.31,	17.90,
28.32,	17.75,
23.29,	17.27,
22.58,	16.76,
15.96,	17.76,
25.11,	17.67,
27.16,	18.95,
26.26,	17.03,
18.37,	13.86,
20.59,	18.24,
12.97,	18.75,
21.25,	10.92,
27.38,	19.28,
16.76,	15.59,
17.73,	16.71,
27.00,	18.99,
19.05,	17.66,
27.60,	16.37,
25.78,	19.03,
17.87,	16.05,
25.14,	18.26,
26.76,	18.93,
24.86,	16.35,
29.39,	18.91,
16.52,	18.69,
18.29,	16.92,
14.60,	18.52,
26.39,	16.02,
24.01,	18.34,
22.83,	16.14,
17.20,	19.02,
25.49,	16.85,
18.73,	18.93,
29.41,	15.33,
19.02,	17.73,
24.78,	15.67,
23.39,	19.48,
31.20,	15.03,
27.13,	17.93,
30.02,	16.84,
24.00,	19.12,
22.63,	17.12,
17.65,	17.64,
23.55,	16.38,
17.55,	17.12,
13.02,	15.46,
28.85,	19.53,
17.27,	19.64,
24.90,	16.35,
22.20,	19.34,
16.89,	15.67,
18.67,	20.52,
24.19,	19.82,
19.97,	16.84,
13.50,	17.28,
19.02,	18.58,
17.38,	19.94,
26.90,	13.93,
28.18,	18.24,
21.87,	14.77,
23.50,	17.46,
19.65,	19.14,
24.92,	16.53,
14.08,	19.05,
29.29,	14.53,
23.50,	19.24,
21.48,	16.65,
15.97,	19.91,
29.88,	17.88,
12.48,	19.30,
16.83,	16.13,
25.21,	16.31,
24.90,	19.70,
23.72,	16.37,
22.49,	18.89,
19.93,	20.99,
27.61,	18.73,
19.16,	18.36,
21.03,	18.20,
19.52,	19.20,
23.00,	14.64,
23.57,	19.31,
29.82,	17.19,
24.30,	19.67,
21.80,	16.99,
22.20,	17.87,
19.26,	18.64,
18.44,	18.79,
12.74,	19.97,
17.85,	20.99,
24.76,	20.22,
30.05,	19.15,
14.07,	14.33,
25.25,	18.74,
27.83,	19.91,
17.44,	17.44,
24.01,	17.80,
27.31,	20.59,
10.32,	18.63,
18.87,	16.63,
7.94,	19.88,
24.08,	18.01,
24.36,	20.75,
17.22,	16.36,
9.21,	16.15,
17.10,	19.94,
22.26,	19.08,
15.24,	17.32,
19.65,	18.07,
27.79,	19.01,
21.57,	21.13,
22.08,	17.81,
20.87,	19.41,
22.05,	19.36,
23.19,	18.55,
27.92,	19.74,
24.66,	20.40,
17.70,	18.14,
21.73,	19.98,
19.73,	19.55,
9.58,	17.72,
17.39,	18.49,
9.15,	18.42,
20.95,	17.11,
14.68,	18.98,
21.42,	14.35,
18.76,	20.10,
29.51,	17.88,
26.87,	18.46,
19.20,	18.27,
27.79,	18.89,
22.57,	18.63,
26.52,	16.81,
14.33,	19.72,
15.69,	17.90,
19.45,	20.11,
24.86,	18.97,
23.55,	19.17,
10.68,	16.92,
24.98,	17.26,
10.33,	20.30,
23.14,	17.68,
21.04,	20.02,
23.82,	17.69,
20.89,	19.64,
23.44,	16.92,
26.21,	20.22,
22.13,	16.83,
10.15,	16.54,
28.28,	19.61,
22.29,	20.35,
17.17,	17.82,
19.93,	20.29,
29.38,	18.37,
15.88,	19.45,
25.09,	18.13,
17.61,	19.50,
16.34,	18.30,
15.62,	19.11,
9.98,	20.58,
21.01,	19.04,
28.28,	20.05,
23.12,	18.17,
21.77,	16.98,
22.60,	19.23,
31.85,	20.33,
22.48,	18.54,
23.87,	18.89,
14.93,	18.81,
26.10,	16.92,
21.61,	20.29,
17.38,	17.55,
14.75,	19.52,
21.14,	20.25,
14.03,	19.89,
13.70,	17.81,
22.64,	20.48,
23.31,	20.27,
23.51,	17.55,
29.98,	20.86,
29.50,	19.34,
29.85,	17.43,
16.79,	19.95,
18.10,	17.61,
24.04,	20.80,
18.17,	19.96,
19.93,	17.81,
29.26,	20.35,
30.14,	19.70,
13.93,	17.57,
21.15,	17.64,
25.29,	20.45,
11.06,	18.03,
24.83,	15.24,
18.32,	19.47,
23.14,	17.65,
19.41,	18.81,
38.34,	15.11,
26.06,	17.49,
8.28,	16.50,
28.85,	20.42,
17.82,	20.37,
16.53,	15.49,
21.18,	19.89,
17.19,	20.60,
28.38,	17.73,
36.45,	19.91,
31.31,	16.01,
25.62,	18.35,
29.29,	20.62,
30.90,	21.17,
25.23,	17.18,
18.58,	18.88,
24.52,	21.73,
12.04,	20.35,
26.15,	17.73,
24.06,	23.03,
16.59,	18.05,
19.23,	18.45,
29.80,	21.49,
25.53,	22.06,
26.26,	19.10,
19.92,	21.61,
33.82,	20.31,
30.08,	19.49,
21.22,	19.73,
34.13,	21.27,
26.87,	22.87,
27.89,	19.69,
28.49,	20.94,
21.99,	23.67,
32.44,	22.68,
17.75,	21.08,
11.43,	18.61,
17.58,	20.77,
22.07,	24.09,
26.40,	18.99,
30.67,	18.07,
20.67,	21.80,
25.35,	19.39,
20.09,	24.03,
26.59,	20.28,
24.52,	21.48,
33.09,	15.82,
20.06,	20.55,
15.16,	19.65,
28.18,	22.62,
32.39,	23.94,
18.58,	19.95,
21.81,	19.97,
24.26,	22.57,
17.46,	21.73,
16.05,	19.49,
31.11,	23.78,
22.78,	20.54,
16.74,	19.47,
18.21,	21.79,
20.26,	21.91,
22.16,	21.39,
26.81,	22.18,
30.75,	21.46,
27.78,	19.86,
26.02,	19.98,
17.55,	22.08,
17.89,	18.72,
26.30,	23.10,
29.36,	22.71,
17.93,	19.58,
19.88,	19.74,
32.35,	21.78,
32.13,	23.16,
18.50,	18.57,
36.30,	18.36,
34.25,	22.96,
15.58,	18.05,
17.19,	18.73,
24.77,	18.08,
21.54,	20.78,
13.04,	19.63,
22.36,	21.79,
26.82,	21.35,
23.83,	19.74,
23.38,	18.87,
42.74,	20.41,
25.32,	21.15,
20.21,	22.02,
25.34,	19.70,
36.51,	21.10,
29.35,	20.52,
19.95,	18.82,
22.75,	22.41,
26.30,	20.65,
26.33,	21.33,
29.54,	18.96,
24.89,	19.08,
23.79,	19.61,
28.89,	21.16,
28.96,	21.68,
27.14,	18.82,
19.18,	22.05,
38.83,	19.42,
36.25,	21.85,
14.28,	19.39,
29.17,	19.46,
26.64,	21.78,
26.01,	16.90,
21.01,	21.82,
23.39,	18.36,
19.79,	21.33,
29.21,	18.84,
29.87,	21.64,
17.65,	21.24,
17.20,	20.44,
18.78,	22.00,
30.78,	22.99,
20.65,	20.40,
17.71,	20.77,
18.08,	23.18,
16.31,	25.06,
22.46,	20.37,
26.20,	22.32,
28.89,	20.83,
21.62,	23.48,
29.39,	22.06,
27.15,	23.90,
15.22,	21.83,
20.61,	18.27,
29.53,	22.37,
21.91,	24.95,
32.37,	22.43,
31.13,	25.14,
25.13,	21.25,
19.61,	24.00,
28.28,	25.18,
33.48,	25.38,
26.75,	20.80,
17.62,	22.20,
29.79,	25.92,
37.80,	25.21,
33.22,	22.22,
23.26,	23.58,
17.79,	25.64,
17.40,	24.28,
38.50,	24.33,
39.31,	25.06,
16.10,	21.77,
12.41,	21.48,
25.01,	25.66,
26.51,	24.88,
25.92,	20.87,
25.34,	26.89,
23.35,	26.03,
33.71,	25.17,
8.88,	22.20,
27.76,	22.70,
21.40,	23.14,
17.67,	22.47,
32.38,	25.18,
28.41,	26.50,
12.31,	22.53,
25.63,	23.73,
23.55,	26.55,
38.17,	24.27,
33.99,	25.14,
21.17,	22.40,
22.48,	23.30,
29.20,	22.60,
19.77,	24.76,
41.73,	23.98,
39.92,	25.76,
28.94,	28.93,
34.03,	21.16,
42.12,	24.11,
29.10,	25.34,
30.62,	24.61,
35.32,	25.02,
23.53,	23.71,
23.36,	20.81,
32.87,	25.82,
14.36,	25.24,
30.63,	21.26,
43.74,	24.83,
40.33,	23.90,
28.66,	23.60,
5.82,	21.60,
23.77,	26.87,
46.96,	25.17,
18.71,	22.93,
32.72,	23.55,
33.48,	24.96,
31.16,	19.31,
27.06,	25.09,
18.51,	22.95,
15.96,	24.84,
24.35,	25.63,
30.34,	22.84,
19.11,	22.00,
28.05,	22.66,
23.29,	24.95,
20.27,	22.51,
32.23,	25.97,
22.03,	23.54,
27.75,	20.31,
35.50,	25.33,
18.92,	23.49,
18.23,	20.41,
16.72,	23.67,
29.87,	22.90,
31.28,	24.39,
12.12,	20.04,
18.04,	19.74,
23.37,	22.67,
28.53,	20.30,
32.60,	22.99,
23.15,	19.42,
25.38,	19.62,
32.40,	22.64,
31.52,	21.80,
35.49,	18.37,
30.36,	22.09,
17.66,	18.25,
30.73,	21.13,
27.52,	20.83,
27.54,	18.22,
26.79,	21.15,
7.87,	18.34,
20.18,	18.64,
20.49,	22.65,
14.47,	18.32,
15.09,	20.81,
22.99,	20.90,
22.11,	21.70,
16.97,	18.87,
24.21,	17.56,
19.37,	19.04,
30.40,	17.11,
25.08,	20.81,
14.63,	17.10,
12.19,	20.93,
11.90,	19.90,
26.81,	18.71,
24.45,	19.10,
18.52,	19.48,
29.39,	20.85,
23.73,	20.17,
16.05,	16.62,
32.66,	18.85,
26.36,	20.74,
15.62,	18.07,
33.05,	20.56,
16.41,	18.12,
27.73,	14.89,
19.74,	22.03,
16.80,	18.37,
13.84,	20.12,
25.12,	20.92,
20.21,	19.36,
29.13,	18.23,
32.85,	20.93,
22.55,	17.80,
18.71,	19.16,
25.86,	19.59,
15.55,	20.53,
10.64,	19.89,
21.75,	20.89,
18.86,	20.69,
24.33,	18.59,
30.75,	21.03,
12.58,	19.98,
22.72,	17.02,
25.85,	21.08,
26.52,	17.18,
21.19,	18.53,
15.92,	19.05,
29.55,	20.54,
15.52,	20.35,
24.88,	22.23,
22.08,	20.94,
21.06,	18.50,
20.24,	19.78,
31.58,	19.71,
15.49,	20.60,
18.60,	18.06,
30.40,	20.36,
27.63,	20.51,
15.25,	16.83,
24.55,	17.73,
25.55,	20.55,
19.38,	16.71,
19.79,	17.81,
36.34,	21.73,
21.09,	20.18,
21.19,	16.68,
25.16,	19.44,
17.79,	20.15,
18.58,	17.55,
19.88,	19.56,
25.93,	20.13,
20.83,	20.51,
14.47,	16.48,
21.72,	19.78,
19.37,	19.84,
31.89,	17.05,
18.74,	19.26,
23.28,	16.15,
19.40,	18.72,
29.03,	16.62,
30.46,	20.07,
16.51,	18.03,
25.51,	17.35,
24.76,	19.72,
23.09,	17.85,
16.63,	18.85,
21.92,	17.14,
18.74,	17.74,
18.87,	17.71,
24.92,	17.82,
25.47,	18.54,
27.06,	14.46,
25.56,	19.31,
17.46,	19.88,
16.12,	18.04,
25.79,	19.09,
20.08,	19.58,
24.96,	16.26,
29.38,	19.91,
28.65,	16.91,
19.33,	16.66,
21.88,	16.97,
20.20,	19.68,
26.11,	16.39,
16.97,	19.01,
26.15,	16.46,
19.34,	19.64,
14.78,	17.27,
21.91,	19.61,
12.83,	19.09,
23.00,	16.27,
14.35,	18.04,
19.48,	21.38,
26.47,	19.18,
18.74,	20.57,
12.47,	17.24,
26.46,	19.51,
28.63,	19.86,
19.12,	16.09,
28.55,	17.66,
30.04,	20.20,
16.07,	17.28,
15.74,	17.24,
22.48,	18.83,
26.51,	19.43,
25.37,	16.24,
28.22,	17.57,
22.18,	20.63,
22.62,	17.66,
25.91,	19.55,
20.14,	20.06,
22.82,	17.57,
29.03,	20.67,
23.68,	16.32,
25.37,	17.91,
19.01,	18.39,
11.37,	16.44,
19.51,	20.16,
20.56,	19.50,
21.57,	18.41,
25.80,	20.12,
16.83,	20.39,
14.51,	16.93,
21.89,	20.67,
27.03,	19.19,
17.78,	18.71,
18.63,	15.99,
29.27,	19.92,
17.33,	19.27,
24.44,	16.87,
29.12,	19.43,
23.27,	15.72,
20.93,	18.97,
22.29,	20.74,
26.11,	20.21,
26.26,	19.73,
20.67,	18.82,
13.31,	19.90,
18.41,	22.16,
35.74,	22.45,
23.61,	22.43,
26.20,	18.81,
32.00,	21.64,
29.35,	21.82,
17.89,	20.00,
28.57,	19.43,
26.77,	22.92,
25.96,	19.83,
23.58,	22.15,
20.94,	22.55,
15.50,	22.53,
14.79,	23.02,
37.18,	21.98,
22.34,	21.05,
30.35,	20.81,
26.81,	22.75,
25.23,	19.86,
18.30,	22.27,
35.45,	23.56,
31.01,	24.14,
19.26,	20.71,
44.65,	22.02,
23.62,	24.17,
25.46,	21.52,
20.07,	23.47,
27.26,	22.22,
28.71,	24.25,
21.06,	20.76,
36.83,	21.19,
25.50,	23.99,
33.10,	21.44,
27.89,	22.17,
13.25,	21.93,
31.19,	24.02,
36.48,	24.54,
28.49,	24.13,
27.68,	22.19,
17.62,	26.14,
40.10,	20.38,
35.81,	25.27,
35.62,	20.13,
26.74,	27.27,
24.01,	21.20,
30.90,	25.07,
54.69,	26.19,
34.94,	23.86,
32.75,	27.93,
21.60,	27.25,
32.00,	24.77,
31.15,	25.62,
19.80,	23.58,
36.55,	21.29,
35.12,	26.26,
31.02,	23.44,
32.23,	25.56,
20.49,	26.02,
26.38,	23.95,
41.60,	26.51,
27.10,	26.84,
26.86,	23.57,
42.22,	29.95,
46.21,	28.50,
28.19,	25.28,
25.61,	25.55,
47.85,	28.66,
38.30,	30.46,
31.74,	26.96,
35.54,	31.22,
36.14,	31.46,
39.84,	25.07,
19.18,	30.85,
24.48,	25.70,
27.98,	30.23,
29.55,	30.36,
41.51,	25.59,
39.04,	29.72,
32.69,	26.85,
20.38,	30.17,
28.86,	30.75,
20.08,	27.82,
28.87,	27.06,
24.16,	30.32,
24.10,	25.85,
43.67,	32.04,
28.71,	30.45,
30.24,	27.40,
19.92,	30.91,
23.60,	28.04,
30.33,	29.96,
38.03,	30.21,
26.93,	31.16,
12.72,	28.22,
41.66,	31.35,
28.49,	30.16,
38.07,	26.41,
39.39,	25.65,
28.32,	25.09,
32.07,	28.84,
39.68,	28.91,
26.50,	27.39,
12.67,	25.73,
21.20,	26.96,
46.01,	26.17,
34.76,	27.31,
39.57,	24.53,
28.76,	26.45,
29.78,	24.82,
27.32,	27.52,
31.95,	24.66,
28.46,	25.95,
21.41,	25.73,
34.05,	25.98,
35.89,	25.70,
51.87,	21.28,
22.33,	24.28,
34.09,	21.05,
34.18,	25.21,
19.40,	22.28,
18.91,	24.00,
22.91,	24.34,
33.42,	23.40,
27.97,	24.17,
35.09,	20.80,
37.76,	22.37,
19.56,	22.07,
21.93,	20.59,
38.28,	21.97,
20.29,	21.52,
18.46,	20.21,
29.50,	23.19,
38.45,	21.98,
21.38,	19.71,
25.08,	20.97,
17.78,	22.89,
22.64,	19.54,
22.48,	20.22,
17.17,	19.43,
33.23,	21.19,
18.03,	22.61,
18.39,	19.71,
25.61,	21.68,
32.97,	21.48,
27.89,	28.50,
23.57,	19.36,
32.84,	22.67,
30.55,	22.41,
20.12,	18.88,
18.61,	18.17,
17.07,	22.76,
22.45,	20.69,
29.24,	22.77,
25.22,	21.14,
15.86,	19.53,
21.17,	22.79,
23.87,	23.31,
25.43,	19.89,
28.77,	21.09,
20.88,	19.30,
36.71,	20.97,
24.54,	20.57,
29.01,	20.76,
10.13,	22.02,
31.19,	18.54,
27.98,	22.24,
29.60,	19.27,
16.92,	23.63,
39.64,	19.81,
28.55,	21.39,
18.35,	21.13,
27.63,	23.55,
19.99,	20.48,
29.80,	20.86,
33.90,	22.78,
25.17,	20.52,
22.97,	21.42,
28.23,	22.08,
21.34,	19.88,
30.43,	19.22,
[truncated: 1,144 more rows]
