# Supplementary material for: Code and data from an ADALINE network trained with the RTRL and LMS algorithms for an MPPT controller in a photovoltaic system
Source: Data Brief. 2020 Sep 8;32:106296. doi: 10.1016/j.dib.2020.106296 (PMC7495059; doi:10.1016/j.dib.2020.106296)
Supplement: Supplementary file 3 [file mmc3.zip › Data/Experimental_Tests/Session3.2.txt]

26.89,	23.88,
21.32,	21.58,
26.99,	21.15,
16.04,	25.49,
33.55,	22.54,
29.35,	25.31,
26.08,	22.89,
12.46,	27.18,
19.26,	25.94,
13.45,	21.45,
31.90,	23.25,
34.51,	25.04,
12.33,	21.60,
45.44,	22.52,
30.72,	24.43,
27.74,	21.76,
29.98,	21.41,
21.47,	24.07,
34.78,	24.67,
52.53,	22.46,
22.00,	22.53,
26.39,	23.69,
18.51,	24.88,
24.53,	21.56,
45.46,	25.45,
28.81,	24.22,
21.53,	22.20,
20.00,	25.15,
41.85,	26.22,
34.17,	23.52,
23.52,	20.90,
30.63,	24.92,
26.14,	24.69,
28.48,	23.18,
33.85,	25.76,
16.06,	24.56,
22.90,	25.30,
38.20,	24.76,
31.74,	22.48,
15.28,	23.85,
20.24,	22.76,
17.42,	26.64,
41.60,	23.26,
31.60,	21.50,
28.45,	21.98,
18.86,	25.98,
29.88,	26.38,
18.14,	21.94,
39.12,	23.87,
33.20,	27.23,
12.72,	21.05,
19.16,	25.14,
28.16,	26.34,
25.42,	22.82,
22.06,	23.24,
44.54,	25.88,
39.05,	26.97,
17.28,	23.46,
32.32,	21.94,
40.11,	26.60,
34.86,	22.33,
33.38,	24.62,
22.50,	25.93,
10.82,	24.13,
27.35,	27.08,
40.42,	26.44,
26.27,	23.86,
31.82,	22.71,
39.81,	27.21,
21.23,	21.54,
24.10,	24.09,
33.17,	25.51,
19.71,	22.96,
29.52,	24.34,
33.99,	26.83,
37.13,	23.30,
22.60,	25.74,
29.49,	24.41,
36.78,	25.19,
39.08,	22.95,
29.75,	24.03,
26.94,	24.25,
35.79,	26.80,
27.69,	25.31,
23.27,	21.97,
24.28,	26.35,
32.31,	21.86,
20.12,	23.80,
26.55,	20.42,
22.75,	24.71,
27.66,	23.97,
26.32,	22.57,
29.14,	23.21,
29.59,	25.66,
36.78,	23.18,
31.80,	27.05,
10.78,	23.55,
29.81,	25.13,
40.01,	25.80,
16.66,	21.99,
26.53,	22.20,
36.75,	27.10,
12.79,	19.60,
32.39,	21.37,
36.07,	26.93,
32.01,	24.25,
28.04,	20.89,
39.45,	24.88,
30.25,	27.81,
20.93,	21.60,
39.61,	26.27,
37.52,	26.04,
44.59,	21.47,
46.31,	25.60,
28.98,	21.93,
32.34,	25.41,
31.06,	25.83,
24.04,	23.86,
19.34,	16.49,
32.12,	21.99,
30.61,	24.58,
28.97,	23.67,
34.51,	25.94,
12.10,	22.19,
26.27,	24.92,
25.98,	22.15,
39.56,	23.38,
26.86,	21.70,
41.98,	21.40,
29.99,	26.33,
37.47,	21.19,
27.61,	23.85,
32.88,	20.79,
38.08,	27.35,
30.94,	22.45,
16.63,	24.85,
20.38,	27.25,
37.04,	24.85,
12.33,	22.24,
25.22,	21.70,
36.86,	26.83,
31.65,	21.90,
41.13,	21.66,
40.41,	24.42,
30.30,	21.55,
24.83,	20.95,
19.31,	25.57,
17.42,	27.37,
17.60,	27.17,
38.01,	21.91,
41.12,	26.08,
7.27,	21.88,
36.86,	22.42,
25.28,	25.20,
18.14,	21.44,
31.44,	24.86,
50.49,	25.36,
26.93,	24.55,
30.60,	21.94,
30.78,	24.59,
26.04,	21.88,
46.39,	22.02,
35.75,	25.95,
46.85,	21.63,
32.38,	23.88,
29.89,	19.85,
22.74,	22.05,
14.36,	26.38,
26.76,	24.99,
30.27,	26.64,
13.15,	21.63,
20.87,	23.51,
35.72,	25.09,
32.72,	22.12,
18.88,	23.06,
36.84,	26.14,
29.64,	25.04,
22.97,	21.82,
49.14,	24.31,
27.52,	25.54,
19.16,	25.36,
27.14,	23.94,
35.09,	22.63,
26.08,	21.70,
29.54,	22.74,
33.82,	22.50,
30.21,	21.03,
38.41,	22.86,
23.82,	27.42,
37.51,	22.04,
29.29,	22.75,
25.56,	22.93,
36.96,	22.81,
30.69,	24.38,
31.87,	22.72,
19.54,	26.98,
50.61,	23.01,
26.59,	24.75,
38.48,	21.67,
44.82,	24.72,
13.94,	22.48,
41.96,	22.26,
13.31,	26.55,
36.39,	21.43,
37.14,	21.21,
39.27,	22.43,
19.50,	25.41,
49.06,	22.44,
24.42,	24.18,
40.86,	21.59,
34.06,	25.96,
24.84,	22.60,
23.20,	24.52,
30.28,	24.95,
39.90,	25.11,
32.86,	22.67,
29.68,	23.25,
19.71,	18.90,
42.44,	20.72,
23.89,	25.42,
28.39,	24.76,
42.80,	24.62,
39.14,	22.42,
39.56,	20.04,
45.70,	25.69,
33.95,	25.66,
33.16,	22.35,
19.71,	26.03,
26.77,	25.22,
23.65,	27.02,
43.11,	23.48,
29.72,	17.97,
20.25,	19.43,
28.48,	24.03,
34.19,	12.60,
19.83,	21.25,
36.87,	25.64,
16.81,	23.27,
31.82,	23.26,
34.96,	24.69,
21.29,	23.60,
23.87,	23.41,
31.31,	20.52,
17.64,	21.49,
27.61,	23.88,
42.41,	23.15,
27.25,	21.62,
22.18,	22.72,
36.21,	25.12,
25.34,	20.27,
24.42,	21.38,
22.60,	22.35,
31.92,	25.99,
22.21,	24.61,
27.18,	21.59,
32.50,	21.41,
24.97,	21.58,
28.59,	18.87,
23.82,	24.54,
33.76,	23.53,
32.98,	24.61,
32.06,	23.63,
34.84,	25.53,
21.07,	24.38,
38.80,	22.55,
22.41,	25.83,
18.57,	23.28,
34.61,	23.98,
42.58,	25.95,
24.40,	20.12,
38.91,	21.80,
29.70,	24.91,
20.79,	21.94,
23.11,	23.67,
30.12,	25.70,
37.09,	22.49,
27.85,	22.00,
13.95,	21.74,
16.60,	21.27,
36.46,	21.49,
17.05,	21.54,
32.78,	22.21,
29.28,	24.52,
17.14,	21.79,
22.49,	25.93,
24.82,	26.23,
26.34,	21.80,
21.72,	22.88,
25.28,	20.12,
48.16,	23.62,
4.23,	21.51,
34.02,	20.86,
30.28,	24.23,
21.56,	22.67,
22.48,	26.21,
36.88,	16.86,
42.33,	24.69,
38.86,	21.56,
28.95,	21.65,
24.53,	24.18,
23.94,	21.47,
24.30,	26.45,
32.66,	24.36,
28.83,	26.66,
21.82,	21.11,
30.36,	25.14,
33.33,	21.77,
18.81,	21.45,
27.45,	21.84,
33.38,	24.86,
34.28,	19.78,
18.50,	19.24,
28.30,	21.44,
33.40,	26.77,
28.45,	21.30,
17.60,	21.90,
19.90,	25.51,
23.79,	20.86,
31.95,	20.25,
50.89,	21.39,
39.26,	22.41,
30.38,	23.39,
26.71,	24.62,
29.94,	21.59,
23.45,	26.41,
37.70,	24.49,
29.34,	25.69,
38.82,	20.30,
35.15,	24.44,
34.37,	22.38,
21.79,	22.30,
18.27,	24.28,
26.36,	25.17,
32.79,	25.10,
20.28,	22.33,
30.21,	19.09,
26.34,	22.92,
24.05,	21.87,
39.05,	24.62,
41.83,	24.29,
20.47,	21.81,
36.42,	21.28,
29.94,	23.97,
24.23,	22.51,
38.26,	24.29,
40.54,	24.81,
22.47,	22.37,
36.35,	22.43,
19.43,	17.77,
24.01,	22.72,
26.16,	27.76,
29.46,	22.17,
15.41,	22.95,
37.35,	21.48,
46.52,	26.10,
20.35,	20.68,
32.02,	21.81,
22.75,	20.08,
21.80,	22.46,
31.28,	20.97,
33.52,	19.83,
40.72,	20.88,
28.97,	23.91,
39.27,	22.09,
24.52,	24.46,
22.60,	21.31,
29.86,	25.02,
27.35,	25.20,
27.46,	19.81,
29.37,	26.04,
25.02,	23.55,
29.26,	22.43,
24.67,	22.58,
23.51,	20.77,
34.62,	20.74,
34.67,	24.31,
24.75,	21.21,
33.34,	25.66,
34.89,	24.68,
26.40,	21.89,
29.57,	23.91,
28.85,	16.98,
34.34,	20.38,
33.71,	25.19,
25.63,	19.54,
31.61,	24.14,
24.55,	20.51,
27.39,	20.81,
20.18,	20.97,
25.08,	22.96,
29.69,	26.65,
33.45,	22.72,
22.71,	22.50,
11.30,	23.18,
22.73,	24.14,
29.01,	22.10,
26.15,	23.15,
29.66,	21.25,
26.73,	25.34,
25.41,	23.90,
33.83,	25.18,
28.48,	24.69,
14.38,	22.84,
37.74,	24.52,
25.73,	25.40,
37.24,	21.10,
40.75,	22.36,
30.90,	21.86,
32.74,	21.24,
44.61,	26.87,
36.35,	21.00,
27.93,	20.80,
31.82,	24.87,
43.09,	25.13,
28.25,	21.93,
32.46,	22.05,
44.25,	24.19,
28.41,	23.46,
30.47,	23.08,
15.50,	26.17,
17.34,	22.97,
26.74,	26.48,
22.80,	22.06,
27.80,	21.07,
34.16,	25.01,
31.49,	20.96,
24.85,	22.74,
29.56,	24.91,
26.40,	22.80,
19.26,	22.25,
28.67,	28.24,
29.33,	24.27,
10.34,	21.70,
24.60,	20.26,
46.36,	24.36,
29.12,	22.00,
22.75,	22.83,
28.78,	25.59,
28.83,	24.92,
29.52,	22.60,
34.18,	23.19,
18.97,	24.43,
31.81,	22.66,
34.94,	24.95,
26.27,	20.76,
20.14,	22.62,
29.38,	25.19,
36.60,	20.89,
21.79,	22.08,
22.64,	20.80,
22.20,	23.98,
16.41,	24.20,
19.85,	25.10,
26.56,	22.98,
19.20,	20.82,
32.60,	21.19,
23.88,	26.63,
35.67,	22.39,
19.29,	24.67,
27.56,	23.10,
30.61,	20.97,
19.13,	20.10,
28.97,	21.32,
36.76,	20.76,
32.45,	21.79,
33.76,	21.85,
26.25,	24.92,
24.72,	24.59,
33.74,	22.40,
38.49,	26.36,
33.60,	22.03,
37.22,	20.57,
29.26,	23.98,
25.72,	20.21,
18.59,	24.33,
26.95,	25.20,
25.63,	25.62,
52.36,	20.05,
20.88,	21.21,
35.37,	21.71,
20.57,	24.87,
10.76,	23.05,
32.90,	25.31,
22.13,	24.24,
28.86,	20.89,
33.18,	25.40,
32.63,	22.10,
33.91,	21.78,
43.37,	24.50,
35.90,	23.23,
32.61,	22.48,
33.37,	23.40,
23.65,	19.64,
41.09,	20.67,
31.69,	23.11,
31.75,	22.28,
36.84,	20.71,
9.58,	20.97,
24.82,	22.87,
32.44,	25.47,
39.28,	20.97,
27.10,	22.14,
22.83,	21.78,
31.10,	20.75,
23.07,	25.19,
28.12,	22.37,
24.93,	24.71,
23.30,	20.75,
17.96,	25.98,
33.98,	16.39,
26.61,	21.78,
21.03,	22.47,
25.74,	22.85,
30.98,	24.56,
21.13,	23.26,
29.76,	22.33,
19.26,	24.44,
19.19,	21.49,
19.97,	25.10,
31.01,	25.59,
25.53,	20.85,
18.48,	21.97,
14.79,	19.13,
27.46,	23.90,
28.96,	24.14,
28.34,	22.47,
33.62,	23.65,
36.69,	25.91,
27.65,	20.96,
41.77,	20.47,
29.59,	25.11,
24.29,	23.00,
15.05,	26.59,
23.68,	24.03,
28.13,	25.50,
18.99,	22.54,
25.60,	23.24,
17.46,	25.61,
21.29,	22.20,
21.37,	24.72,
25.80,	22.32,
29.20,	24.83,
43.65,	20.65,
32.88,	20.82,
23.93,	21.92,
32.74,	22.23,
23.45,	23.14,
6.90,	21.58,
32.27,	26.26,
20.96,	23.66,
15.63,	21.55,
37.83,	25.79,
16.44,	23.91,
21.43,	21.11,
38.41,	20.28,
32.74,	20.43,
19.69,	20.49,
21.61,	22.96,
29.76,	25.09,
29.60,	24.65,
14.17,	22.14,
40.17,	22.98,
25.04,	23.50,
38.74,	20.86,
19.87,	25.20,
25.07,	22.44,
32.96,	22.97,
29.80,	22.20,
20.00,	21.14,
15.60,	23.08,
31.31,	25.85,
28.19,	24.73,
19.30,	20.92,
25.31,	25.39,
29.86,	23.88,
34.90,	21.20,
23.46,	23.71,
23.04,	20.19,
27.72,	23.49,
19.61,	25.66,
16.67,	20.65,
26.41,	24.54,
33.35,	24.66,
27.37,	21.47,
18.88,	22.65,
36.19,	24.82,
25.96,	25.22,
26.46,	21.46,
21.60,	25.38,
38.81,	26.34,
24.54,	22.36,
27.23,	21.93,
29.32,	18.47,
31.24,	19.82,
21.57,	20.60,
18.18,	22.10,
30.61,	23.97,
15.10,	24.82,
21.31,	22.06,
34.75,	27.45,
22.08,	20.60,
30.29,	20.41,
36.43,	25.45,
32.53,	23.16,
18.06,	20.87,
34.47,	20.92,
34.09,	26.04,
36.56,	21.93,
39.18,	25.17,
27.62,	21.20,
24.18,	20.43,
33.06,	23.35,
18.59,	24.34,
28.84,	23.00,
35.03,	21.42,
31.42,	21.10,
12.12,	23.05,
33.05,	25.98,
24.52,	23.48,
34.13,	21.02,
22.20,	25.95,
17.89,	22.81,
41.62,	24.02,
24.58,	25.52,
21.03,	20.92,
30.18,	20.21,
20.06,	25.26,
33.23,	22.83,
17.33,	24.39,
23.98,	22.08,
24.12,	25.07,
16.42,	21.43,
32.36,	25.88,
31.63,	24.05,
16.82,	21.15,
21.31,	25.42,
14.39,	21.88,
25.57,	19.23,
30.55,	22.97,
26.20,	20.73,
16.54,	20.60,
23.42,	26.22,
33.84,	24.65,
35.72,	20.89,
23.48,	20.36,
34.56,	22.13,
34.81,	20.73,
27.20,	21.00,
42.61,	22.57,
23.58,	23.82,
40.57,	23.84,
31.91,	23.41,
12.19,	20.14,
24.89,	25.05,
33.82,	26.37,
27.73,	22.51,
26.96,	20.72,
19.87,	26.01,
23.05,	24.03,
36.14,	23.76,
16.63,	20.02,
30.59,	21.20,
41.62,	25.05,
36.03,	20.99,
22.97,	22.48,
21.67,	23.36,
33.33,	25.18,
22.66,	25.61,
16.57,	22.02,
40.74,	23.62,
24.62,	25.19,
40.84,	21.41,
37.16,	25.25,
47.58,	20.56,
37.71,	23.67,
37.92,	20.67,
10.85,	23.81,
32.94,	25.05,
24.08,	25.28,
25.76,	20.86,
36.81,	19.77,
26.77,	22.62,
26.80,	22.36,
19.60,	25.03,
34.48,	18.91,
30.37,	26.23,
32.78,	20.33,
42.56,	24.16,
44.58,	23.22,
34.32,	20.85,
28.28,	21.29,
29.69,	26.35,
38.65,	21.61,
28.23,	24.44,
41.48,	21.06,
31.47,	24.50,
25.60,	21.67,
28.41,	26.28,
29.09,	24.32,
22.25,	20.78,
31.94,	21.16,
37.06,	24.85,
38.87,	23.10,
18.23,	21.54,
26.20,	22.17,
20.66,	23.94,
24.25,	19.38,
35.86,	22.79,
33.79,	21.00,
32.40,	21.99,
23.56,	25.97,
32.57,	25.86,
35.96,	24.84,
20.54,	21.15,
12.54,	21.47,
29.59,	25.79,
39.51,	24.47,
29.01,	22.10,
31.37,	22.67,
36.85,	25.67,
20.45,	20.95,
35.65,	21.28,
28.99,	26.63,
15.40,	20.83,
39.35,	24.42,
27.42,	25.38,
32.42,	23.09,
26.09,	24.47,
23.31,	23.27,
22.97,	23.86,
45.30,	24.33,
33.47,	24.79,
36.67,	20.97,
20.74,	24.20,
2.88,	22.11,
20.27,	25.63,
37.20,	23.88,
26.48,	21.85,
25.07,	21.32,
33.84,	27.11,
48.41,	25.66,
39.40,	21.00,
28.99,	21.80,
28.17,	23.91,
24.25,	26.11,
38.54,	24.59,
34.49,	25.27,
22.09,	21.58,
29.05,	15.68,
35.07,	23.88,
30.44,	19.60,
20.79,	21.76,
28.40,	21.34,
33.08,	24.79,
35.02,	21.94,
27.09,	20.29,
13.57,	21.74,
37.19,	24.13,
28.45,	25.56,
12.98,	20.39,
26.37,	24.59,
36.58,	21.08,
32.77,	20.77,
24.99,	23.02,
23.41,	23.13,
26.90,	23.16,
33.71,	23.63,
24.66,	21.09,
31.47,	21.08,
35.37,	24.36,
30.98,	20.34,
29.83,	22.21,
28.63,	25.78,
26.93,	25.31,
40.24,	24.99,
41.04,	24.31,
26.40,	21.35,
16.25,	24.25,
30.54,	25.33,
19.23,	23.11,
28.61,	21.10,
33.08,	25.93,
37.28,	20.65,
38.34,	19.80,
27.14,	18.96,
34.69,	18.78,
37.66,	24.68,
35.45,	22.38,
11.03,	20.95,
27.39,	24.65,
30.71,	19.65,
20.83,	20.70,
25.91,	21.33,
26.55,	25.18,
29.92,	20.32,
37.86,	24.08,
36.47,	21.11,
32.08,	19.92,
24.40,	26.98,
29.51,	24.36,
33.14,	24.11,
28.82,	21.57,
19.43,	20.13,
28.72,	24.85,
35.22,	24.09,
26.13,	21.30,
22.58,	21.82,
25.91,	20.95,
33.62,	19.90,
30.71,	20.43,
18.72,	21.97,
34.66,	24.69,
39.33,	25.17,
27.59,	23.94,
15.25,	21.58,
23.34,	25.78,
31.58,	25.11,
29.18,	21.74,
16.56,	21.20,
37.44,	23.67,
28.78,	23.31,
24.33,	22.11,
20.15,	24.76,
22.02,	19.99,
27.13,	24.26,
24.75,	25.21,
24.29,	22.61,
26.44,	25.34,
36.71,	25.00,
20.88,	21.19,
22.94,	21.71,
34.30,	24.03,
27.15,	20.24,
45.64,	20.51,
8.00,	24.52,
25.84,	21.22,
31.70,	23.73,
31.26,	22.57,
21.74,	20.60,
23.41,	24.44,
21.78,	24.06,
13.12,	22.51,
25.28,	23.71,
28.06,	20.06,
29.37,	21.20,
32.12,	22.89,
34.09,	23.75,
18.52,	22.32,
31.08,	21.28,
31.01,	19.48,
23.40,	22.26,
29.14,	23.96,
39.38,	25.40,
29.08,	21.26,
23.29,	22.09,
19.29,	22.24,
28.12,	25.20,
29.81,	20.35,
33.66,	22.74,
29.46,	21.24,
33.77,	20.47,
29.00,	23.46,
29.83,	20.01,
12.08,	25.41,
24.84,	23.60,
27.48,	19.94,
28.10,	21.45,
20.90,	24.08,
41.64,	24.51,
40.83,	24.96,
22.32,	21.28,
39.22,	25.27,
22.35,	20.56,
30.36,	19.78,
28.43,	24.72,
27.04,	19.30,
19.52,	25.79,
35.42,	25.06,
26.91,	21.04,
18.64,	21.46,
30.61,	24.59,
26.88,	26.31,
40.91,	21.10,
17.82,	25.16,
8.95,	21.55,
24.67,	24.92,
20.50,	19.84,
23.42,	22.74,
19.36,	23.79,
23.85,	21.82,
38.18,	20.97,
46.28,	21.05,
21.90,	22.82,
21.58,	19.80,
37.99,	25.08,
31.20,	15.96,
28.94,	20.71,
29.29,	24.22,
29.57,	24.91,
23.78,	25.90,
23.71,	25.50,
30.05,	25.18,
26.32,	20.23,
31.36,	21.93,
22.83,	26.10,
21.51,	21.95,
35.72,	26.48,
20.84,	24.64,
29.29,	19.13,
30.04,	23.66,
28.26,	20.55,
30.08,	23.99,
12.01,	23.56,
13.09,	20.11,
17.87,	26.18,
26.57,	25.18,
31.24,	20.83,
23.38,	21.92,
22.06,	19.78,
28.06,	25.45,
36.68,	16.41,
39.75,	20.75,
36.00,	21.14,
25.73,	23.75,
29.28,	24.88,
18.62,	24.59,
16.47,	21.02,
27.97,	21.94,
37.60,	25.35,
21.96,	20.19,
36.41,	20.83,
39.33,	26.11,
32.19,	22.27,
22.26,	21.35,
35.60,	26.18,
22.02,	24.57,
31.11,	20.02,
25.00,	25.57,
25.71,	21.44,
27.96,	23.81,
50.54,	24.77,
37.50,	22.84,
16.00,	18.93,
32.90,	24.47,
35.84,	25.96,
12.11,	19.48,
31.51,	19.73,
28.44,	20.75,
22.80,	21.29,
30.18,	23.50,
20.40,	24.17,
23.54,	22.19,
32.40,	24.42,
28.33,	19.93,
18.88,	20.17,
37.04,	23.78,
30.74,	16.20,
32.74,	22.78,
23.94,	25.41,
17.75,	19.95,
23.24,	24.94,
25.57,	27.41,
23.11,	19.91,
35.18,	21.50,
26.77,	20.42,
25.90,	20.70,
37.19,	25.32,
18.84,	23.38,
24.99,	21.21,
21.00,	25.05,
31.12,	21.25,
28.38,	24.42,
26.69,	21.45,
10.61,	25.58,
25.15,	24.01,
29.05,	25.71,
45.15,	21.33,
15.44,	20.44,
34.85,	21.05,
30.58,	23.68,
19.17,	23.45,
18.98,	25.36,
31.74,	23.18,
29.01,	25.50,
30.03,	21.76,
16.17,	24.68,
32.37,	23.99,
32.71,	25.19,
37.39,	21.95,
38.39,	24.81,
19.28,	22.07,
21.89,	19.53,
35.35,	23.57,
34.37,	22.33,
31.18,	23.10,
32.77,	20.07,
41.91,	25.17,
15.01,	22.52,
28.56,	19.97,
27.61,	24.63,
24.33,	20.83,
18.97,	25.57,
26.78,	24.71,
34.02,	25.02,
19.68,	23.00,
23.29,	22.28,
19.41,	23.22,
37.49,	22.47,
22.32,	25.17,
22.70,	21.00,
25.41,	22.58,
22.69,	24.32,
33.98,	21.28,
21.16,	24.16,
23.57,	21.27,
25.59,	24.02,
28.80,	20.74,
26.31,	22.21,
27.23,	21.73,
15.17,	19.44,
30.48,	24.36,
35.69,	24.51,
32.08,	20.49,
27.32,	21.04,
29.47,	24.78,
36.73,	25.18,
29.59,	21.67,
18.71,	19.66,
34.49,	20.46,
26.92,	23.60,
28.95,	21.17,
24.25,	26.15,
29.50,	21.68,
29.20,	23.73,
25.69,	21.07,
17.80,	25.37,
28.71,	25.84,
16.01,	20.39,
15.50,	21.60,
19.83,	19.82,
31.17,	23.90,
29.85,	21.32,
13.67,	23.66,
34.03,	16.87,
15.39,	25.45,
24.60,	21.47,
32.19,	26.92,
26.96,	20.10,
27.64,	19.33,
31.48,	24.40,
23.74,	24.56,
29.90,	22.17,
26.51,	24.63,
28.21,	21.73,
40.46,	22.88,
35.64,	20.38,
25.14,	23.51,
33.87,	23.90,
34.11,	24.25,
22.32,	18.93,
21.80,	23.72,
25.16,	24.85,
36.76,	19.64,
26.95,	23.13,
22.83,	21.96,
21.15,	20.82,
31.75,	26.39,
27.76,	25.30,
24.74,	21.69,
22.53,	25.52,
31.29,	19.82,
22.07,	24.62,
34.35,	19.21,
20.04,	24.94,
24.88,	22.72,
24.75,	25.65,
25.74,	21.53,
34.06,	24.32,
26.03,	23.68,
15.36,	21.50,
13.97,	25.10,
32.42,	26.39,
25.36,	25.98,
36.85,	21.74,
33.43,	25.24,
31.32,	20.79,
31.10,	21.62,
43.26,	23.98,
31.23,	20.16,
35.04,	21.51,
27.19,	29.14,
30.10,	20.90,
28.45,	21.12,
24.49,	22.54,
41.11,	24.07,
21.82,	24.56,
35.01,	20.05,
33.16,	23.68,
20.12,	22.49,
34.88,	19.57,
29.43,	25.40,
38.66,	21.77,
35.00,	15.72,
40.94,	21.43,
27.00,	23.50,
22.72,	21.13,
20.85,	24.06,
43.65,	25.78,
16.26,	20.28,
39.01,	21.86,
22.88,	25.16,
28.17,	21.24,
30.48,	24.12,
30.21,	21.36,
34.53,	22.08,
26.71,	24.57,
32.67,	21.98,
16.45,	24.81,
17.19,	21.37,
39.75,	21.33,
29.72,	21.36,
24.29,	22.81,
25.43,	23.39,
24.19,	24.71,
34.25,	20.56,
23.49,	22.89,
39.10,	21.28,
40.66,	24.99,
34.38,	21.56,
34.84,	25.40,
30.33,	25.94,
26.61,	26.11,
15.89,	27.35,
25.86,	24.59,
19.29,	24.90,
28.23,	21.05,
28.33,	22.79,
25.12,	21.99,
38.68,	26.29,
27.79,	21.51,
18.39,	22.72,
31.28,	20.06,
28.32,	19.69,
33.40,	19.99,
19.05,	24.43,
24.23,	20.76,
26.76,	24.70,
24.96,	23.34,
35.25,	21.29,
25.61,	23.59,
32.79,	21.37,
30.21,	23.91,
16.68,	20.93,
37.80,	24.91,
33.77,	24.93,
15.83,	19.70,
33.51,	24.09,
9.43,	23.25,
24.46,	22.15,
13.31,	25.45,
25.10,	20.82,
22.85,	25.57,
25.83,	23.21,
32.21,	21.23,
26.96,	18.11,
16.30,	22.76,
36.60,	24.32,
22.06,	24.51,
20.63,	21.61,
32.84,	23.80,
31.16,	24.98,
42.01,	21.55,
44.55,	24.55,
36.28,	20.38,
31.94,	21.23,
39.79,	24.79,
20.09,	25.53,
28.94,	20.32,
30.51,	24.72,
11.82,	23.55,
21.27,	22.40,
21.38,	25.27,
20.22,	21.26,
32.72,	23.16,
22.75,	25.41,
42.76,	19.96,
30.76,	25.52,
27.27,	21.37,
22.02,	23.90,
32.68,	18.82,
15.15,	26.01,
23.16,	18.51,
43.66,	24.26,
18.23,	20.92,
28.71,	22.22,
13.99,	24.92,
32.91,	19.28,
14.85,	25.19,
12.91,	20.10,
26.45,	23.94,
23.98,	23.92,
26.10,	19.82,
30.78,	23.52,
18.19,	19.67,
31.17,	20.26,
27.39,	23.94,
26.49,	21.96,
21.79,	18.88,
39.67,	24.24,
23.02,	23.74,
26.01,	21.88,
16.91,	22.15,
27.75,	20.65,
22.87,	25.81,
11.57,	21.04,
18.70,	22.68,
36.89,	23.30,
17.96,	20.74,
25.19,	21.07,
29.03,	23.03,
23.79,	20.83,
18.35,	19.92,
34.68,	23.80,
37.32,	22.51,
23.70,	22.42,
37.38,	20.90,
28.82,	24.46,
19.99,	21.20,
33.31,	20.80,
24.98,	20.46,
9.96,	20.42,
16.46,	20.15,
44.85,	24.59,
21.40,	20.98,
11.08,	20.56,
23.76,	25.45,
19.14,	24.29,
35.74,	21.59,
30.02,	20.15,
40.62,	20.01,
31.91,	25.15,
38.85,	18.99,
23.92,	25.15,
15.85,	22.40,
31.41,	22.80,
17.16,	23.38,
24.98,	20.91,
33.46,	23.93,
19.22,	20.96,
27.83,	19.72,
29.84,	23.51,
18.31,	19.50,
31.59,	20.98,
36.73,	23.51,
27.07,	20.16,
5.12,	21.27,
28.98,	23.71,
22.59,	22.66,
16.08,	22.49,
30.21,	21.29,
30.52,	23.52,
28.19,	21.48,
33.27,	19.91,
28.77,	24.26,
27.91,	20.81,
12.63,	25.36,
37.38,	25.42,
36.52,	27.32,
41.78,	21.78,
22.96,	25.39,
36.86,	22.37,
36.97,	21.92,
27.73,	22.20,
30.15,	27.53,
15.75,	26.85,
26.85,	20.75,
35.22,	20.60,
23.17,	22.07,
32.80,	20.85,
27.50,	25.86,
27.17,	22.40,
36.05,	25.74,
39.71,	17.42,
29.13,	21.44,
40.61,	21.61,
25.85,	25.62,
22.85,	23.30,
24.92,	18.49,
35.50,	23.98,
35.81,	21.89,
30.19,	20.12,
36.19,	23.16,
20.11,	22.11,
27.27,	22.09,
15.29,	27.71,
29.46,	21.66,
20.22,	22.77,
8.55,	21.55,
32.18,	24.66,
24.47,	24.66,
26.28,	21.05,
43.61,	23.73,
16.90,	21.07,
25.73,	21.21,
29.57,	24.64,
23.53,	20.87,
21.33,	20.36,
27.95,	26.39,
32.30,	27.22,
23.89,	21.42,
20.15,	21.40,
25.40,	24.03,
22.36,	20.31,
21.71,	20.70,
27.53,	25.84,
26.37,	23.76,
23.54,	20.35,
41.05,	25.17,
21.47,	24.08,
29.89,	21.67,
19.01,	24.73,
20.22,	22.34,
30.87,	25.52,
10.02,	23.60,
31.92,	20.66,
21.26,	25.42,
21.44,	21.73,
31.57,	23.11,
32.14,	25.85,
21.89,	21.75,
16.38,	23.72,
29.35,	23.70,
22.86,	24.73,
29.64,	20.59,
26.56,	21.21,
30.42,	20.73,
29.61,	24.55,
37.86,	19.46,
29.82,	24.61,
27.05,	22.65,
38.93,	20.89,
15.05,	24.69,
21.55,	21.98,
41.64,	24.33,
19.05,	20.34,
21.48,	21.38,
19.67,	24.09,
34.51,	20.12,
31.01,	25.68,
46.51,	19.95,
33.80,	24.20,
31.08,	20.66,
33.23,	24.77,
36.39,	24.61,
40.27,	22.80,
24.77,	21.26,
15.04,	19.08,
25.75,	23.27,
30.73,	24.86,
36.70,	21.00,
40.39,	22.22,
24.27,	20.86,
33.53,	22.62,
37.76,	24.83,
24.61,	20.17,
29.96,	21.13,
23.42,	26.82,
23.11,	21.03,
34.58,	23.71,
48.08,	24.78,
26.02,	22.57,
22.08,	21.82,
35.73,	24.88,
28.80,	23.45,
25.14,	21.28,
18.06,	24.86,
27.88,	21.39,
20.69,	27.16,
24.89,	21.38,
37.39,	21.05,
20.71,	21.53,
35.94,	19.88,
36.17,	26.10,
28.96,	20.14,
20.56,	24.78,
37.91,	23.80,
29.84,	22.96,
15.72,	20.54,
30.41,	24.90,
35.98,	25.84,
22.85,	22.09,
29.72,	20.44,
23.11,	21.29,
26.27,	20.74,
33.73,	24.52,
26.91,	21.03,
20.04,	21.67,
35.63,	23.95,
38.17,	20.37,
24.27,	22.00,
18.39,	22.25,
20.60,	23.17,
11.74,	26.44,
28.38,	20.14,
31.62,	21.10,
12.26,	21.05,
17.52,	20.84,
30.67,	25.36,
22.56,	20.93,
21.36,	19.64,
30.95,	24.40,
24.38,	23.75,
28.91,	21.81,
29.31,	22.64,
35.82,	20.09,
29.52,	24.29,
30.39,	21.75,
23.16,	26.22,
27.04,	21.04,
23.15,	25.05,
19.24,	23.28,
27.75,	25.28,
28.43,	24.79,
40.59,	21.44,
22.85,	24.87,
31.01,	20.66,
31.27,	24.76,
30.26,	19.93,
26.16,	25.72,
36.38,	25.27,
25.10,	22.33,
25.90,	21.91,
27.42,	24.02,
24.55,	24.56,
19.49,	25.06,
29.75,	24.22,
25.92,	26.47,
31.50,	20.95,
22.47,	24.87,
41.96,	21.07,
40.15,	24.99,
17.25,	22.74,
19.38,	24.81,
27.83,	23.19,
30.02,	19.09,
26.12,	22.07,
33.47,	24.57,
37.09,	24.56,
18.99,	20.80,
30.50,	21.48,
27.22,	23.39,
26.27,	20.27,
29.12,	23.81,
25.13,	22.91,
27.01,	23.30,
23.30,	25.38,
21.36,	22.38,
44.76,	24.69,
40.27,	25.74,
29.47,	21.06,
36.83,	25.25,
27.71,	24.81,
25.03,	22.39,
39.69,	24.02,
33.84,	17.52,
30.42,	21.01,
25.04,	22.89,
33.07,	25.71,
35.14,	24.90,
39.82,	22.30,
27.24,	20.61,
23.37,	21.77,
20.06,	26.60,
20.98,	24.11,
33.42,	25.09,
23.85,	20.55,
36.25,	22.39,
34.54,	25.61,
21.37,	20.95,
35.71,	24.62,
25.79,	24.73,
27.45,	21.92,
38.98,	23.82,
31.62,	25.09,
41.77,	21.44,
34.51,	18.04,
38.86,	21.52,
26.52,	24.37,
45.15,	21.10,
16.73,	23.34,
20.25,	21.14,
36.53,	24.21,
30.56,	22.67,
19.69,	22.66,
39.06,	23.75,
35.45,	24.72,
17.00,	21.87,
45.79,	24.28,
28.94,	24.43,
41.75,	22.06,
12.87,	25.45,
18.98,	21.04,
33.71,	23.86,
26.69,	21.18,
25.64,	21.82,
33.69,	24.94,
30.73,	25.52,
24.82,	20.94,
31.30,	24.34,
38.42,	25.75,
14.35,	23.29,
21.11,	20.26,
29.48,	25.49,
34.13,	20.97,
31.86,	20.51,
24.57,	22.39,
21.62,	24.77,
31.03,	25.78,
36.31,	23.89,
20.03,	20.95,
32.76,	21.80,
26.30,	27.96,
18.32,	22.19,
24.28,	25.07,
40.22,	20.85,
18.80,	21.06,
23.43,	20.80,
36.09,	24.04,
37.35,	22.46,
21.03,	21.07,
38.79,	23.54,
35.79,	24.16,
37.24,	21.35,
26.72,	23.34,
22.77,	24.20,
29.09,	26.78,
31.80,	24.65,
25.13,	22.00,
11.18,	23.20,
30.50,	21.13,
33.33,	25.80,
35.21,	20.55,
34.42,	20.14,
12.96,	21.48,
24.39,	25.05,
29.66,	13.05,
17.41,	22.49,
43.68,	22.62,
32.57,	21.99,
18.89,	21.84,
21.21,	25.34,
27.29,	25.72,
26.65,	20.61,
25.27,	20.81,
35.15,	18.55,
25.65,	26.08,
22.51,	21.51,
17.92,	23.58,
19.32,	21.19,
32.53,	26.78,
42.30,	27.00,
18.60,	21.83,
34.27,	22.54,
23.41,	26.29,
18.79,	21.62,
23.75,	24.76,
16.31,	26.68,
19.01,	20.20,
40.32,	24.98,
36.28,	20.93,
30.17,	20.68,
16.33,	24.28,
34.10,	24.40,
33.23,	27.47,
38.04,	20.41,
33.66,	25.25,
18.40,	20.46,
30.54,	24.00,
19.42,	21.62,
22.50,	21.72,
19.42,	26.68,
39.23,	21.85,
33.43,	24.70,
22.67,	22.80,
44.10,	20.43,
28.44,	23.94,
35.17,	21.60,
32.21,	24.41,
27.49,	22.70,
35.85,	25.32,
40.25,	22.82,
9.12,	23.37,
24.62,	21.41,
34.58,	24.77,
35.18,	23.77,
33.43,	21.28,
18.81,	23.68,
25.56,	26.77,
14.79,	25.14,
27.89,	22.03,
25.66,	24.81,
16.55,	21.25,
28.09,	24.21,
31.20,	24.61,
41.81,	20.50,
39.45,	19.03,
16.01,	22.44,
36.60,	25.44,
32.61,	26.09,
33.29,	20.62,
19.93,	23.94,
34.14,	21.44,
30.20,	25.63,
29.10,	20.69,
43.68,	25.28,
21.36,	25.08,
32.31,	20.33,
32.49,	22.47,
27.00,	22.89,
29.71,	25.21,
28.37,	21.20,
16.31,	21.18,
30.28,	20.48,
34.83,	24.24,
28.57,	20.52,
44.32,	20.65,
24.72,	25.57,
26.56,	22.30,
25.42,	24.66,
36.52,	20.62,
32.45,	24.27,
30.05,	22.65,
40.70,	24.90,
23.85,	26.57,
13.38,	22.14,
32.44,	23.82,
31.03,	18.04,
30.72,	22.56,
36.70,	23.94,
29.43,	24.71,
23.14,	20.89,
20.39,	26.32,
28.93,	23.63,
24.38,	24.84,
30.98,	21.90,
27.76,	24.81,
30.41,	21.27,
35.38,	25.40,
33.98,	21.44,
23.15,	21.14,
19.42,	22.61,
14.34,	25.64,
29.09,	19.79,
28.28,	24.91,
31.63,	21.09,
34.48,	24.21,
34.29,	22.49,
27.76,	22.93,
31.51,	21.83,
30.71,	26.92,
14.18,	22.23,
34.93,	25.31,
32.33,	24.81,
29.48,	20.11,
18.21,	23.19,
29.39,	23.12,
24.60,	21.63,
33.11,	21.89,
31.96,	24.39,
33.23,	22.71,
20.09,	24.39,
18.13,	22.08,
36.17,	21.21,
33.52,	22.52,
33.13,	21.96,
24.85,	23.79,
34.73,	26.26,
22.24,	25.42,
20.56,	22.25,
27.80,	25.45,
31.02,	25.08,
33.57,	23.94,
28.96,	21.79,
33.60,	22.17,
28.19,	14.10,
29.19,	21.88,
27.72,	26.01,
34.61,	21.46,
33.60,	25.22,
20.76,	20.52,
19.92,	25.26,
36.24,	20.90,
16.83,	23.13,
15.52,	23.72,
26.16,	26.16,
24.29,	26.65,
32.86,	21.21,
23.13,	21.09,
40.28,	22.09,
30.42,	24.98,
25.61,	20.58,
20.75,	26.57,
26.79,	26.15,
34.54,	24.11,
28.61,	21.39,
27.96,	22.36,
37.22,	22.93,
22.86,	25.72,
19.95,	21.71,
21.16,	26.76,
28.31,	26.33,
21.72,	24.47,
24.79,	24.07,
22.33,	20.51,
26.22,	20.78,
30.21,	21.15,
32.91,	21.06,
18.60,	22.19,
23.70,	21.75,
37.53,	26.23,
12.55,	24.05,
24.44,	20.45,
27.17,	21.60,
28.78,	21.41,
22.76,	21.25,
34.22,	27.47,
27.99,	21.70,
48.69,	22.78,
23.99,	25.36,
29.79,	20.70,
28.15,	20.74,
22.73,	21.82,
29.02,	26.46,
35.07,	21.50,
41.67,	22.21,
30.92,	21.88,
28.91,	20.73,
32.94,	26.42,
36.13,	24.96,
32.97,	20.93,
32.81,	23.64,
36.52,	23.19,
25.50,	24.83,
23.69,	23.32,
32.55,	24.56,
37.59,	24.03,
24.54,	22.81,
46.24,	21.30,
23.20,	25.73,
27.53,	22.10,
25.80,	24.44,
24.59,	22.72,
42.84,	24.04,
36.37,	27.84,
31.58,	21.70,
27.02,	25.90,
18.07,	24.80,
31.20,	27.30,
22.26,	25.13,
17.48,	22.81,
34.21,	27.69,
32.85,	23.74,
19.78,	21.95,
31.91,	20.47,
35.72,	25.96,
18.68,	21.57,
28.55,	21.47,
37.30,	24.62,
37.96,	22.88,
22.47,	21.45,
35.04,	22.53,
29.71,	23.20,
27.85,	20.23,
30.11,	24.69,
32.76,	24.85,
33.06,	20.73,
30.80,	23.80,
36.93,	26.02,
43.98,	25.81,
20.29,	22.26,
38.36,	22.35,
24.04,	24.92,
17.64,	22.40,
33.59,	25.10,
23.79,	26.10,
27.34,	23.52,
34.08,	27.06,
21.81,	22.05,
43.48,	21.82,
34.82,	25.57,
24.95,	22.78,
23.33,	26.44,
33.50,	24.94,
32.50,	20.94,
20.92,	23.08,
40.91,	21.20,
19.03,	25.59,
54.53,	20.64,
28.94,	21.03,
34.95,	21.83,
39.54,	22.88,
18.84,	21.62,
35.38,	22.69,
40.87,	22.03,
43.22,	21.50,
27.66,	23.21,
50.08,	21.84,
29.89,	24.47,
31.63,	21.53,
35.98,	23.97,
36.90,	24.02,
42.12,	21.45,
26.83,	25.26,
38.28,	21.59,
31.55,	24.15,
27.08,	21.91,
21.36,	19.61,
38.50,	24.39,
32.13,	21.87,
33.05,	18.62,
22.74,	26.10,
38.87,	24.35,
30.68,	21.15,
24.10,	22.48,
39.20,	24.47,
32.46,	23.86,
17.97,	23.93,
40.66,	26.50,
30.25,	25.50,
31.87,	20.96,
32.82,	27.33,
24.21,	23.60,
47.70,	24.96,
36.67,	25.85,
42.84,	22.77,
38.59,	26.31,
10.34,	21.54,
40.92,	24.25,
56.71,	27.20,
24.70,	21.82,
23.08,	22.37,
32.76,	25.98,
32.08,	25.99,
34.21,	22.88,
37.16,	25.95,
20.42,	22.01,
12.35,	21.99,
32.09,	22.11,
40.64,	25.36,
24.59,	20.98,
23.71,	22.73,
27.87,	26.40,
47.83,	25.61,
16.90,	19.66,
29.12,	22.32,
34.20,	26.81,
41.08,	20.48,
21.77,	22.66,
30.56,	22.05,
28.11,	24.18,
12.19,	22.08,
24.82,	25.86,
35.13,	25.95,
26.58,	23.13,
28.13,	22.58,
25.60,	24.71,
36.64,	21.38,
31.82,	24.96,
14.68,	21.78,
30.60,	26.30,
39.70,	24.84,
23.80,	23.01,
18.79,	21.84,
23.52,	25.42,
33.80,	26.70,
15.06,	20.57,
43.79,	22.53,
32.17,	25.52,
36.79,	22.61,
26.02,	26.37,
31.61,	22.44,
40.38,	25.65,
16.89,	20.91,
31.72,	21.14,
23.65,	26.17,
37.47,	22.32,
33.53,	26.13,
25.12,	21.48,
36.90,	28.05,
23.38,	25.42,
17.61,	22.68,
26.69,	27.47,
30.35,	25.96,
28.69,	19.95,
22.23,	21.18,
35.32,	21.11,
36.61,	24.90,
42.06,	21.32,
29.01,	25.67,
37.47,	21.66,
29.53,	21.20,
31.16,	21.05,
27.79,	26.59,
29.18,	20.85,
38.97,	24.73,
44.81,	22.17,
20.86,	22.40,
33.67,	19.92,
42.82,	23.37,
28.50,	22.11,
12.81,	23.56,
35.21,	23.55,
48.35,	21.55,
23.30,	21.77,
34.85,	22.81,
39.66,	27.00,
30.77,	21.42,
19.46,	22.38,
39.70,	25.47,
50.23,	25.56,
32.16,	20.57,
38.60,	21.01,
20.33,	25.05,
28.54,	22.17,
26.71,	24.86,
25.74,	23.53,
25.50,	20.96,
31.86,	26.58,
33.08,	26.13,
37.54,	21.59,
23.47,	25.41,
36.43,	21.78,
31.75,	21.37,
30.94,	21.92,
30.23,	25.45,
30.93,	30.11,
43.60,	26.55,
28.57,	26.95,
33.32,	21.95,
39.47,	25.15,
24.20,	22.66,
14.58,	22.62,
32.15,	25.24,
36.52,	27.36,
21.97,	20.83,
30.64,	22.08,
32.57,	26.61,
23.73,	22.88,
26.49,	25.25,
28.36,	25.73,
22.32,	23.50,
24.53,	24.74,
29.98,	25.36,
14.91,	22.78,
40.96,	20.83,
36.86,	24.29,
29.31,	22.48,
24.39,	27.07,
33.37,	25.92,
31.41,	24.96,
26.68,	22.38,
32.63,	23.44,
42.86,	25.16,
37.04,	22.26,
40.22,	23.91,
26.28,	25.43,
33.59,	22.12,
21.63,	27.32,
27.89,	20.83,
37.42,	26.05,
41.52,	21.73,
34.76,	23.72,
23.55,	21.62,
25.28,	24.80,
39.41,	26.69,
25.90,	21.43,
22.15,	21.67,
35.51,	19.91,
27.94,	24.91,
36.00,	20.60,
41.16,	24.04,
31.17,	21.09,
15.08,	21.08,
33.95,	23.68,
27.10,	24.92,
31.15,	24.16,
23.43,	24.28,
18.68,	19.21,
31.83,	25.17,
39.60,	26.14,
35.50,	21.05,
30.89,	22.83,
35.15,	25.20,
17.07,	25.45,
21.82,	22.42,
26.14,	25.23,
36.48,	22.82,
27.38,	20.42,
25.70,	21.30,
31.15,	25.29,
[truncated: 1,642 more rows]
