# Supplementary material for: Code and data from an ADALINE network trained with the RTRL and LMS algorithms for an MPPT controller in a photovoltaic system
Source: Data Brief. 2020 Sep 8;32:106296. doi: 10.1016/j.dib.2020.106296 (PMC7495059; doi:10.1016/j.dib.2020.106296)
Supplement: Supplementary file 3 [file mmc3.zip › Data/Experimental_Tests/Session3.3.txt]

31.58,	25.72,
36.68,	26.66,
31.69,	26.27,
16.09,	24.01,
29.59,	25.62,
34.33,	26.76,
40.83,	24.76,
23.43,	24.13,
34.00,	24.67,
19.04,	28.37,
23.76,	23.77,
14.95,	23.25,
17.05,	23.12,
28.63,	27.24,
27.94,	23.10,
27.20,	25.70,
16.99,	24.13,
38.47,	27.56,
35.83,	27.95,
29.02,	24.57,
20.66,	24.18,
42.30,	29.06,
26.06,	20.07,
44.76,	22.85,
32.71,	25.35,
13.50,	22.90,
16.80,	27.49,
28.52,	27.41,
10.26,	24.24,
31.68,	23.85,
26.87,	22.83,
19.93,	21.10,
38.01,	23.19,
22.70,	27.37,
44.76,	23.72,
35.64,	27.50,
16.94,	24.38,
33.39,	25.22,
27.58,	27.05,
25.60,	25.09,
25.73,	27.59,
27.52,	23.32,
37.63,	24.30,
34.37,	22.61,
30.05,	25.82,
28.35,	28.62,
32.96,	26.89,
23.43,	25.84,
28.22,	23.24,
32.06,	23.48,
30.19,	23.35,
20.23,	23.26,
28.20,	24.50,
26.17,	23.60,
8.85,	24.46,
28.58,	25.81,
36.62,	25.12,
14.62,	24.16,
30.22,	22.21,
29.41,	27.63,
38.43,	24.35,
13.48,	26.30,
21.31,	22.91,
19.51,	25.65,
23.80,	24.57,
32.46,	27.09,
16.91,	23.39,
22.11,	23.46,
21.08,	26.65,
28.91,	22.60,
36.25,	26.16,
38.20,	23.47,
25.08,	21.47,
20.92,	23.25,
35.98,	28.05,
26.84,	27.85,
31.59,	23.57,
26.68,	19.05,
36.71,	23.56,
37.73,	28.28,
38.10,	24.59,
28.37,	26.89,
23.41,	23.77,
29.29,	24.77,
27.64,	27.28,
29.89,	24.37,
27.06,	26.78,
18.79,	23.52,
22.06,	26.02,
28.54,	26.94,
33.11,	23.47,
23.66,	23.80,
32.31,	24.40,
26.67,	27.02,
36.05,	24.50,
35.84,	27.20,
34.57,	24.57,
29.31,	27.26,
42.14,	27.61,
45.08,	27.54,
31.34,	24.08,
29.53,	23.30,
29.32,	26.58,
28.02,	27.96,
29.93,	25.39,
31.21,	26.63,
29.05,	24.69,
36.03,	25.16,
34.13,	28.17,
30.65,	25.03,
34.88,	28.89,
29.58,	24.60,
6.17,	24.73,
24.12,	27.16,
28.91,	27.96,
21.41,	23.69,
26.39,	25.19,
33.80,	26.18,
17.19,	23.24,
24.07,	25.30,
33.51,	29.45,
22.33,	24.81,
39.81,	26.69,
26.46,	24.53,
33.77,	24.44,
23.27,	24.96,
29.49,	23.34,
24.19,	27.01,
34.39,	22.88,
23.35,	26.47,
30.42,	23.77,
31.44,	27.73,
26.73,	24.60,
29.49,	25.12,
32.78,	28.30,
17.33,	24.32,
43.16,	25.37,
32.78,	25.77,
38.74,	28.05,
32.29,	26.96,
27.98,	23.67,
33.79,	28.01,
28.92,	26.57,
34.61,	22.64,
37.12,	27.14,
17.00,	22.32,
27.44,	25.34,
31.28,	26.35,
26.26,	27.77,
32.42,	25.37,
31.64,	26.76,
23.69,	27.38,
40.57,	27.95,
28.56,	26.20,
29.92,	24.08,
25.73,	27.97,
29.62,	27.34,
21.90,	22.63,
28.50,	24.80,
23.83,	28.02,
23.36,	26.11,
25.80,	26.78,
37.51,	25.96,
26.92,	25.37,
31.49,	24.58,
35.07,	27.73,
31.08,	26.21,
16.26,	24.87,
33.79,	26.64,
34.14,	27.27,
32.45,	24.40,
23.18,	25.93,
37.72,	21.41,
27.51,	27.07,
9.17,	25.29,
27.20,	27.16,
36.18,	28.55,
32.42,	25.48,
40.66,	24.12,
27.99,	27.17,
20.96,	25.29,
33.92,	23.26,
43.64,	26.68,
34.21,	24.75,
20.80,	24.72,
29.08,	27.67,
30.42,	25.27,
31.71,	23.02,
32.67,	23.38,
28.60,	23.44,
33.60,	27.02,
28.65,	26.85,
21.43,	24.50,
35.76,	26.95,
41.20,	27.06,
32.89,	24.51,
36.37,	22.72,
28.74,	26.40,
42.74,	25.62,
38.29,	25.24,
24.25,	23.12,
21.90,	28.13,
17.76,	26.76,
31.26,	28.85,
35.81,	28.55,
32.39,	23.39,
36.10,	22.96,
35.39,	26.31,
25.30,	25.03,
25.43,	28.48,
28.81,	26.95,
31.43,	26.61,
21.11,	23.92,
36.89,	24.84,
24.60,	26.99,
30.88,	24.71,
44.43,	26.32,
23.35,	23.97,
21.52,	24.40,
41.09,	25.06,
38.49,	26.94,
29.34,	24.07,
33.93,	28.22,
39.19,	28.16,
30.99,	24.93,
46.09,	24.64,
48.29,	26.73,
30.98,	25.35,
19.91,	25.23,
33.78,	27.32,
36.23,	28.17,
55.81,	24.08,
22.74,	23.45,
29.29,	27.74,
43.32,	26.26,
5.53,	5.76,
27.68,	22.92,
21.59,	26.45,
19.03,	23.40,
25.90,	27.70,
22.55,	27.13,
13.06,	24.22,
28.73,	28.07,
28.16,	28.22,
31.03,	24.39,
23.96,	25.19,
31.99,	29.40,
29.09,	28.41,
33.93,	24.77,
13.85,	26.04,
39.58,	25.40,
34.83,	26.79,
18.65,	25.32,
22.41,	25.86,
29.13,	27.61,
34.90,	26.81,
36.95,	26.65,
46.91,	26.07,
17.37,	27.09,
27.04,	24.30,
25.35,	25.48,
31.63,	24.76,
28.83,	23.87,
35.84,	24.21,
39.13,	27.85,
25.78,	24.40,
22.33,	26.37,
35.97,	23.98,
26.77,	28.46,
21.63,	24.71,
30.43,	26.06,
33.28,	26.63,
38.62,	28.34,
34.05,	26.97,
41.50,	22.22,
37.28,	28.81,
35.29,	23.94,
14.36,	28.87,
14.83,	28.40,
21.47,	27.08,
35.29,	27.67,
29.12,	25.22,
24.86,	24.91,
33.34,	29.07,
37.53,	28.01,
17.59,	25.26,
31.20,	28.57,
33.11,	26.60,
23.54,	23.42,
27.26,	26.61,
27.15,	28.92,
32.67,	27.91,
26.64,	28.22,
30.02,	27.49,
33.34,	26.41,
38.02,	25.49,
14.08,	27.88,
24.40,	24.71,
33.45,	27.32,
29.48,	25.60,
23.27,	24.93,
38.13,	27.68,
28.15,	27.79,
26.36,	26.06,
46.01,	27.13,
34.87,	27.24,
33.58,	26.04,
39.37,	27.57,
23.12,	28.45,
12.24,	23.73,
24.49,	28.67,
13.48,	24.52,
44.51,	23.59,
28.90,	27.59,
31.19,	25.40,
22.58,	26.67,
28.73,	27.97,
38.23,	24.63,
31.62,	24.94,
35.01,	24.72,
17.81,	27.33,
33.43,	27.61,
37.15,	27.93,
32.63,	25.56,
39.51,	27.14,
33.07,	27.69,
23.74,	27.65,
21.80,	25.29,
31.93,	23.21,
26.24,	25.91,
22.25,	23.91,
37.07,	27.23,
30.17,	27.44,
41.40,	25.18,
35.72,	27.63,
25.08,	24.37,
28.51,	27.62,
28.84,	26.23,
32.29,	29.43,
32.33,	26.40,
30.14,	26.15,
23.53,	27.99,
22.04,	26.73,
20.66,	28.01,
30.43,	29.08,
48.83,	27.75,
32.93,	22.77,
28.50,	24.77,
22.69,	27.08,
31.81,	29.25,
16.96,	27.53,
28.65,	24.08,
30.44,	27.40,
16.81,	25.84,
31.57,	26.99,
21.01,	24.44,
25.28,	25.31,
27.36,	28.29,
29.95,	28.51,
23.43,	25.93,
19.38,	25.73,
23.07,	30.75,
35.44,	26.42,
37.18,	28.39,
39.88,	23.94,
30.08,	26.76,
23.72,	28.35,
29.25,	28.91,
38.36,	29.43,
25.83,	22.85,
18.90,	23.58,
31.92,	27.05,
36.60,	27.21,
52.76,	23.09,
26.99,	27.91,
38.26,	25.03,
35.38,	25.70,
39.55,	23.11,
36.48,	27.61,
34.07,	23.98,
21.34,	28.33,
29.05,	26.63,
31.70,	21.40,
22.41,	24.99,
37.60,	26.43,
35.52,	27.61,
22.78,	26.05,
26.17,	26.12,
28.75,	27.04,
25.78,	27.97,
25.83,	26.80,
29.10,	27.76,
18.62,	28.06,
36.82,	28.56,
28.08,	28.22,
39.00,	22.93,
20.56,	26.72,
31.31,	23.25,
35.13,	25.82,
27.55,	23.91,
37.79,	24.59,
42.30,	26.70,
31.65,	24.35,
42.16,	27.85,
39.01,	26.69,
24.23,	27.10,
24.05,	26.94,
40.81,	27.33,
28.27,	27.57,
36.00,	24.94,
33.84,	28.39,
25.34,	25.52,
26.02,	26.42,
30.40,	26.05,
40.09,	28.44,
30.39,	25.64,
41.25,	24.48,
37.63,	28.62,
25.25,	24.99,
20.85,	27.66,
25.33,	24.47,
16.11,	27.38,
24.86,	25.22,
31.92,	24.07,
31.89,	25.06,
28.14,	23.52,
33.97,	27.32,
31.42,	27.19,
22.15,	28.75,
26.94,	28.07,
28.34,	28.11,
34.02,	29.13,
40.40,	28.81,
42.01,	28.31,
33.81,	26.76,
36.19,	27.56,
27.85,	24.92,
27.56,	28.08,
36.89,	27.22,
40.28,	29.08,
25.45,	23.73,
26.13,	28.68,
25.27,	23.81,
15.59,	27.88,
36.10,	28.73,
41.09,	25.16,
21.76,	25.48,
19.37,	24.89,
36.25,	25.88,
20.98,	27.30,
32.27,	24.85,
22.52,	23.21,
31.99,	24.22,
26.59,	27.77,
31.06,	23.02,
10.76,	29.14,
36.70,	26.73,
33.77,	24.24,
28.92,	26.28,
18.66,	27.51,
34.93,	27.34,
22.27,	27.22,
27.80,	25.86,
30.70,	28.00,
32.93,	29.74,
32.52,	24.91,
28.82,	27.78,
36.43,	27.84,
40.36,	27.74,
35.43,	29.65,
27.38,	28.26,
37.52,	26.58,
30.03,	27.67,
24.39,	24.33,
34.66,	27.34,
37.80,	27.63,
31.42,	23.65,
27.90,	28.25,
33.40,	29.09,
38.81,	27.52,
29.00,	25.25,
38.78,	24.83,
29.75,	28.86,
21.29,	25.42,
39.43,	27.22,
18.40,	27.12,
4.79,	25.36,
31.90,	27.78,
28.06,	29.32,
42.06,	25.48,
23.97,	29.67,
29.73,	24.42,
39.79,	23.50,
34.31,	26.77,
48.34,	23.41,
9.92,	24.72,
30.82,	26.20,
34.19,	27.09,
37.80,	25.79,
41.71,	27.49,
37.14,	29.54,
44.89,	22.68,
42.27,	28.73,
19.51,	25.41,
38.48,	27.27,
19.88,	21.47,
23.86,	25.20,
29.36,	27.77,
29.72,	30.64,
26.06,	28.99,
43.27,	28.28,
32.20,	27.42,
37.88,	24.24,
37.31,	26.94,
28.12,	26.82,
37.04,	28.67,
20.53,	26.84,
32.05,	24.48,
26.97,	26.45,
30.73,	25.89,
33.22,	27.82,
26.95,	27.50,
27.66,	27.95,
44.12,	26.85,
24.81,	27.77,
27.44,	24.62,
45.19,	28.63,
22.46,	28.37,
26.30,	26.73,
45.41,	27.46,
24.25,	28.15,
17.87,	26.85,
17.30,	28.87,
34.16,	28.45,
28.44,	30.25,
35.62,	24.05,
21.96,	30.07,
18.50,	29.32,
25.78,	27.24,
35.42,	29.47,
28.25,	29.16,
29.07,	25.65,
36.84,	23.97,
43.60,	28.61,
25.25,	26.65,
42.14,	25.09,
37.51,	29.56,
25.56,	26.44,
24.70,	27.77,
31.81,	30.79,
39.23,	27.79,
35.96,	26.75,
30.39,	24.31,
37.34,	29.15,
48.20,	27.56,
16.01,	30.57,
38.00,	24.09,
30.44,	28.52,
18.51,	31.35,
20.23,	27.12,
31.51,	28.34,
27.90,	27.78,
32.04,	25.29,
42.94,	28.06,
29.33,	27.45,
19.25,	24.92,
24.98,	29.21,
35.16,	24.44,
37.68,	25.22,
42.66,	24.18,
40.02,	29.40,
25.50,	29.56,
24.98,	31.68,
38.21,	27.39,
29.02,	28.79,
37.94,	28.78,
29.89,	28.99,
26.61,	24.74,
40.13,	29.28,
35.10,	26.86,
30.53,	27.04,
39.40,	28.74,
36.84,	23.22,
19.90,	23.90,
37.57,	29.71,
12.41,	28.22,
33.19,	30.06,
43.29,	26.14,
24.23,	26.64,
34.59,	24.24,
43.20,	27.85,
26.70,	25.55,
22.45,	28.18,
29.34,	27.51,
36.27,	29.06,
16.49,	25.39,
40.37,	25.74,
31.66,	29.00,
47.93,	24.94,
30.74,	28.81,
42.49,	25.09,
41.69,	28.64,
25.77,	23.81,
33.92,	28.05,
38.03,	29.17,
44.39,	27.68,
33.17,	29.01,
33.43,	23.99,
21.50,	29.63,
37.24,	28.32,
14.24,	26.11,
31.86,	25.67,
21.74,	27.49,
30.51,	25.64,
21.80,	28.08,
29.85,	26.12,
27.86,	25.74,
20.00,	22.52,
37.39,	25.66,
28.22,	27.93,
22.74,	25.68,
32.08,	28.15,
32.43,	28.37,
26.06,	24.51,
29.60,	29.61,
29.30,	27.55,
27.92,	28.70,
28.76,	27.86,
37.94,	28.99,
33.91,	29.30,
33.97,	25.68,
29.84,	24.13,
40.59,	30.17,
36.92,	28.68,
30.08,	25.56,
22.20,	28.16,
36.21,	28.83,
33.50,	28.95,
44.72,	26.41,
44.15,	29.74,
39.96,	26.84,
25.55,	23.61,
42.18,	27.90,
22.81,	28.88,
20.96,	25.68,
30.74,	28.70,
32.61,	29.63,
28.14,	25.73,
25.49,	25.13,
39.15,	27.62,
21.21,	29.66,
35.56,	25.18,
35.62,	29.32,
28.83,	27.72,
30.93,	29.01,
23.33,	28.52,
35.60,	29.66,
29.72,	28.55,
30.70,	26.29,
35.43,	29.74,
33.37,	26.14,
31.61,	27.06,
24.39,	28.49,
32.44,	28.33,
32.35,	29.78,
32.41,	25.38,
27.87,	24.77,
30.71,	30.63,
27.29,	25.80,
34.60,	28.23,
27.90,	27.79,
47.61,	28.48,
24.83,	31.10,
35.38,	23.91,
29.95,	29.73,
53.85,	26.93,
44.99,	28.57,
22.37,	26.88,
38.07,	28.97,
39.44,	27.27,
30.39,	27.01,
33.63,	31.07,
30.66,	27.60,
27.14,	31.52,
28.13,	26.03,
33.63,	29.23,
44.12,	29.21,
29.62,	27.89,
24.86,	26.24,
27.08,	29.83,
41.11,	25.42,
32.55,	29.09,
22.81,	24.40,
27.28,	28.08,
16.95,	29.37,
29.29,	27.04,
28.76,	28.10,
26.07,	26.11,
32.15,	28.87,
43.52,	27.24,
26.61,	28.59,
21.07,	25.75,
26.63,	29.13,
22.25,	30.15,
29.34,	25.98,
32.30,	28.64,
29.35,	25.68,
38.41,	28.47,
42.24,	27.38,
14.41,	25.50,
33.20,	28.41,
25.67,	28.69,
18.09,	29.11,
29.58,	29.35,
24.40,	29.99,
28.99,	25.12,
27.05,	27.88,
35.02,	25.60,
33.87,	30.80,
19.09,	27.52,
27.48,	28.09,
38.23,	29.03,
37.01,	27.55,
35.53,	26.87,
30.73,	24.36,
20.70,	29.21,
30.19,	28.37,
18.47,	28.54,
28.68,	26.25,
24.49,	29.23,
28.24,	26.10,
38.38,	28.71,
32.98,	27.98,
37.53,	25.03,
31.73,	30.83,
29.98,	23.85,
21.21,	30.13,
27.82,	28.97,
29.45,	29.04,
40.49,	25.61,
21.15,	30.19,
39.03,	23.91,
32.30,	26.90,
27.03,	27.87,
27.98,	28.46,
39.40,	30.29,
18.46,	28.94,
41.04,	24.38,
35.52,	26.07,
20.75,	28.01,
28.97,	27.61,
34.11,	27.92,
38.34,	26.16,
18.88,	24.63,
33.80,	26.09,
20.04,	29.48,
38.72,	27.62,
31.71,	30.35,
34.87,	27.17,
43.09,	28.36,
35.57,	29.99,
17.36,	25.43,
31.33,	28.23,
17.04,	28.24,
27.20,	24.68,
26.65,	30.76,
33.47,	26.91,
31.62,	27.99,
39.95,	24.56,
45.33,	26.51,
47.17,	25.39,
39.43,	28.90,
22.93,	31.67,
28.71,	28.46,
20.75,	29.40,
29.87,	26.79,
21.13,	26.09,
22.96,	23.81,
38.85,	27.90,
34.66,	29.99,
33.73,	26.34,
33.50,	31.12,
38.49,	28.81,
25.07,	28.60,
26.80,	27.82,
30.93,	28.98,
26.00,	30.01,
51.40,	29.50,
26.59,	29.98,
37.82,	28.67,
34.83,	24.62,
30.10,	26.89,
28.68,	29.32,
26.72,	30.24,
34.14,	30.64,
24.98,	30.65,
24.11,	27.13,
38.37,	29.55,
25.13,	30.46,
33.40,	25.89,
23.41,	25.20,
21.74,	31.12,
25.30,	30.08,
29.43,	28.53,
33.27,	29.28,
35.41,	29.96,
35.16,	31.36,
45.61,	28.51,
43.33,	28.82,
28.67,	23.33,
34.57,	29.55,
29.74,	31.60,
37.61,	28.45,
27.09,	30.04,
16.24,	31.22,
30.43,	30.07,
31.86,	30.81,
31.71,	30.15,
47.80,	26.61,
22.83,	24.92,
29.49,	24.12,
30.98,	30.41,
23.92,	26.00,
25.25,	28.00,
22.62,	28.59,
33.99,	28.10,
32.41,	28.73,
28.76,	26.65,
30.04,	31.04,
35.11,	31.28,
31.68,	27.27,
30.94,	30.58,
35.88,	30.96,
29.75,	28.28,
44.69,	27.91,
23.64,	30.21,
29.83,	25.62,
26.10,	27.41,
22.71,	27.76,
49.70,	30.86,
34.49,	30.02,
40.69,	25.26,
32.15,	28.32,
31.09,	29.97,
28.70,	31.39,
44.94,	28.52,
41.97,	28.53,
38.11,	25.13,
23.73,	31.14,
22.69,	28.65,
36.84,	30.91,
19.62,	28.99,
17.93,	25.12,
36.83,	29.92,
36.10,	28.80,
25.40,	28.08,
26.95,	28.25,
22.05,	29.48,
28.13,	29.52,
23.07,	30.77,
41.80,	27.50,
19.05,	29.80,
32.90,	24.46,
35.35,	24.59,
39.41,	24.62,
37.68,	28.59,
36.69,	29.88,
25.35,	28.68,
26.79,	29.46,
36.19,	28.89,
31.97,	25.43,
32.00,	26.78,
23.24,	30.29,
29.91,	29.76,
24.44,	27.19,
31.34,	27.77,
22.41,	27.82,
49.79,	26.83,
40.06,	30.11,
28.00,	29.32,
33.46,	28.66,
38.65,	28.92,
44.92,	30.61,
37.86,	29.31,
11.94,	29.33,
28.31,	28.81,
41.94,	28.07,
33.53,	27.37,
24.87,	25.68,
35.14,	28.21,
31.40,	29.45,
27.83,	24.03,
40.28,	28.26,
33.49,	27.24,
25.33,	26.21,
31.97,	30.06,
17.99,	29.68,
47.76,	25.58,
35.72,	31.60,
29.05,	24.12,
34.66,	29.49,
31.67,	32.66,
17.52,	27.51,
26.07,	31.94,
26.50,	30.12,
32.90,	26.31,
32.58,	29.42,
42.32,	40.34,
16.63,	30.25,
21.31,	27.31,
29.88,	29.04,
39.33,	27.60,
41.86,	25.50,
34.03,	26.48,
22.84,	28.56,
29.52,	29.40,
35.03,	28.93,
24.20,	26.57,
24.20,	26.02,
37.10,	30.37,
39.04,	31.30,
18.59,	27.31,
32.32,	26.12,
39.94,	29.47,
44.81,	24.22,
35.62,	31.85,
33.78,	31.81,
24.40,	29.38,
34.23,	29.02,
35.04,	29.33,
41.26,	25.62,
25.28,	28.93,
39.49,	25.91,
31.33,	29.53,
30.57,	24.97,
34.76,	28.91,
36.74,	28.45,
28.73,	29.99,
25.66,	28.54,
32.78,	28.28,
26.85,	30.05,
25.86,	23.48,
34.57,	24.58,
40.41,	29.92,
32.88,	30.24,
35.19,	28.37,
24.76,	27.36,
35.77,	25.71,
36.54,	29.81,
38.66,	26.47,
25.33,	29.70,
26.58,	28.43,
36.55,	30.19,
43.89,	29.45,
28.05,	26.58,
23.53,	24.85,
29.53,	31.32,
28.64,	29.93,
39.24,	27.11,
30.27,	27.58,
32.15,	25.21,
19.46,	28.27,
38.11,	26.97,
44.40,	28.98,
39.36,	26.49,
18.68,	26.65,
34.47,	29.71,
36.52,	30.81,
51.27,	28.51,
33.88,	28.47,
17.92,	28.81,
39.67,	30.61,
37.60,	31.07,
40.30,	26.98,
41.59,	28.93,
32.05,	27.68,
32.91,	27.85,
40.63,	28.76,
30.52,	29.80,
51.87,	26.03,
33.91,	31.36,
25.47,	26.61,
32.93,	30.71,
35.39,	27.65,
40.47,	24.39,
21.19,	29.11,
34.54,	30.25,
32.63,	30.08,
27.93,	27.34,
28.32,	31.50,
20.33,	27.43,
32.68,	27.12,
27.22,	29.69,
34.19,	29.43,
46.42,	29.99,
29.93,	28.56,
39.08,	29.92,
28.61,	32.35,
43.31,	24.95,
38.98,	23.93,
27.95,	28.07,
39.41,	29.66,
45.49,	27.80,
21.93,	26.67,
23.12,	25.52,
33.44,	28.31,
34.10,	30.14,
15.92,	26.01,
31.21,	30.02,
27.74,	29.69,
21.52,	26.66,
28.39,	28.11,
34.96,	31.33,
12.08,	26.84,
19.03,	26.09,
8.95,	25.99,
28.32,	25.22,
32.56,	28.18,
21.12,	28.18,
19.84,	29.95,
21.34,	31.02,
19.87,	27.72,
33.33,	29.44,
25.95,	29.48,
42.80,	24.01,
36.88,	29.17,
36.12,	24.80,
37.08,	29.94,
42.02,	29.94,
33.69,	28.87,
29.61,	29.84,
26.98,	30.21,
27.55,	29.15,
44.92,	26.08,
44.54,	25.82,
22.94,	25.51,
27.72,	26.89,
17.88,	30.15,
40.58,	25.63,
26.07,	29.67,
37.73,	24.84,
42.19,	29.82,
18.87,	32.49,
30.06,	29.66,
36.51,	28.26,
36.00,	23.98,
31.04,	25.25,
37.04,	29.93,
34.68,	28.61,
29.94,	26.29,
35.07,	30.70,
36.34,	25.58,
46.03,	27.29,
29.38,	28.78,
19.64,	32.55,
44.30,	29.27,
28.16,	31.41,
35.87,	26.59,
23.99,	28.48,
20.16,	26.31,
22.34,	29.03,
33.62,	28.06,
23.43,	29.39,
27.97,	24.76,
33.01,	27.81,
21.31,	29.24,
31.74,	25.37,
23.11,	29.04,
35.25,	26.28,
28.21,	28.38,
25.88,	25.87,
37.73,	28.76,
19.52,	28.56,
53.09,	25.69,
38.84,	29.09,
25.33,	26.66,
27.32,	28.37,
32.63,	28.54,
36.86,	29.38,
35.66,	29.88,
29.81,	29.08,
25.22,	27.59,
45.90,	30.44,
25.07,	29.07,
17.36,	31.53,
24.96,	30.90,
30.93,	28.63,
31.73,	24.32,
20.62,	25.54,
30.66,	27.41,
45.62,	28.71,
23.17,	27.49,
28.49,	27.11,
23.84,	29.33,
20.43,	23.99,
34.39,	26.67,
27.75,	29.39,
24.68,	25.45,
31.40,	28.26,
31.73,	29.83,
29.33,	25.42,
36.56,	30.83,
37.13,	26.99,
34.16,	31.78,
39.07,	28.43,
28.22,	23.07,
34.93,	29.59,
39.51,	28.53,
37.19,	28.22,
40.87,	28.21,
36.98,	28.01,
40.21,	31.30,
29.84,	29.80,
35.62,	29.65,
35.60,	29.63,
49.96,	29.84,
35.59,	29.11,
26.17,	27.09,
28.15,	29.33,
35.41,	30.41,
49.80,	26.89,
42.95,	25.96,
26.30,	25.08,
33.39,	29.44,
32.07,	25.67,
44.39,	25.58,
31.24,	29.32,
24.65,	24.57,
44.86,	27.80,
35.08,	30.66,
29.01,	25.22,
29.31,	28.08,
33.78,	28.45,
23.42,	29.40,
36.06,	29.56,
29.33,	30.44,
24.82,	27.72,
36.14,	27.18,
35.07,	30.09,
38.78,	24.89,
32.06,	28.64,
27.24,	25.06,
34.92,	25.86,
40.35,	25.51,
36.99,	23.29,
35.82,	28.25,
26.77,	24.66,
26.29,	30.59,
41.12,	26.46,
10.28,	26.03,
20.18,	25.42,
23.01,	30.58,
42.32,	25.68,
21.97,	28.76,
34.33,	25.91,
24.62,	29.84,
29.97,	26.66,
17.33,	27.99,
51.59,	26.36,
27.10,	29.66,
18.68,	25.73,
39.60,	30.20,
28.82,	29.71,
21.94,	27.36,
30.53,	29.47,
33.71,	25.76,
31.99,	25.58,
21.72,	29.05,
24.82,	26.02,
17.98,	29.25,
42.29,	29.91,
31.87,	31.49,
21.73,	26.98,
28.82,	30.24,
35.63,	28.65,
32.96,	24.39,
36.93,	26.91,
46.04,	28.46,
29.87,	29.61,
56.99,	26.37,
24.54,	28.91,
40.09,	30.15,
31.91,	28.72,
50.98,	24.72,
34.30,	28.70,
18.31,	28.28,
20.04,	29.37,
21.01,	29.26,
36.56,	25.08,
27.73,	31.33,
36.99,	26.51,
28.30,	31.24,
28.24,	26.28,
46.63,	29.86,
25.58,	28.55,
30.72,	23.95,
22.94,	29.21,
23.54,	26.02,
30.64,	28.57,
34.06,	26.15,
27.29,	25.97,
26.48,	25.86,
35.35,	29.55,
21.86,	28.76,
21.07,	31.71,
33.09,	32.73,
29.87,	28.65,
24.27,	25.90,
17.53,	30.37,
23.39,	27.46,
37.61,	29.08,
46.02,	25.96,
17.33,	25.34,
29.84,	26.08,
40.91,	31.02,
9.10,	16.03,
33.40,	28.78,
45.00,	30.54,
26.98,	23.79,
30.90,	29.37,
33.43,	29.84,
34.71,	26.02,
37.42,	32.05,
41.67,	25.67,
38.49,	22.84,
20.28,	24.12,
30.68,	29.63,
29.26,	29.14,
29.11,	26.36,
20.53,	27.97,
20.31,	31.06,
21.36,	30.12,
36.69,	28.47,
36.76,	29.17,
31.91,	26.01,
47.45,	25.44,
36.29,	28.20,
41.43,	28.34,
30.52,	28.95,
34.62,	26.37,
52.28,	28.82,
38.72,	28.81,
23.46,	26.56,
46.90,	28.46,
41.16,	28.30,
29.98,	23.45,
26.45,	25.64,
26.61,	26.59,
26.01,	28.09,
26.32,	29.49,
21.06,	27.17,
26.25,	29.41,
34.98,	29.71,
9.52,	28.46,
35.08,	24.74,
41.88,	30.98,
32.91,	26.40,
17.38,	28.11,
36.75,	29.64,
35.35,	28.57,
40.41,	25.12,
39.68,	30.04,
26.52,	29.92,
34.41,	31.40,
22.13,	28.21,
55.38,	24.62,
18.53,	29.96,
14.74,	24.93,
43.72,	27.81,
30.87,	29.67,
31.79,	25.42,
29.43,	29.00,
39.50,	27.38,
27.27,	30.51,
31.41,	27.18,
22.24,	29.03,
40.62,	25.08,
32.83,	28.57,
33.62,	25.44,
29.07,	25.61,
37.58,	31.12,
33.07,	28.75,
32.16,	26.37,
39.97,	29.48,
31.25,	28.38,
53.70,	24.62,
35.36,	30.60,
57.24,	31.58,
27.63,	29.52,
38.41,	28.58,
42.38,	27.16,
56.69,	25.32,
41.83,	31.41,
36.23,	26.60,
37.68,	29.58,
29.12,	28.83,
36.65,	29.24,
34.71,	28.69,
40.63,	24.18,
24.51,	28.66,
37.32,	25.21,
41.96,	28.47,
20.55,	31.84,
39.61,	27.21,
41.84,	29.36,
46.11,	37.11,
18.91,	28.66,
13.94,	31.20,
24.87,	27.09,
35.50,	28.63,
40.08,	26.21,
27.22,	24.14,
32.41,	26.37,
32.22,	28.81,
30.92,	26.65,
24.91,	28.32,
42.63,	28.72,
34.48,	29.94,
32.59,	26.56,
20.21,	29.86,
38.88,	28.16,
16.20,	29.35,
40.83,	25.65,
22.10,	28.33,
11.95,	27.14,
36.58,	31.97,
43.54,	28.55,
38.38,	22.73,
30.42,	22.23,
36.23,	30.30,
41.70,	29.42,
35.49,	25.45,
47.59,	25.72,
32.54,	27.01,
28.16,	27.56,
18.47,	29.25,
27.98,	28.02,
33.82,	27.64,
28.50,	24.87,
32.08,	26.60,
26.80,	30.06,
30.79,	34.91,
37.85,	29.58,
21.54,	23.92,
27.04,	28.47,
32.83,	28.38,
19.78,	23.99,
32.39,	23.72,
21.17,	27.45,
59.08,	24.01,
28.67,	25.87,
27.36,	33.03,
32.06,	29.50,
31.43,	29.52,
40.88,	26.31,
34.62,	30.50,
27.57,	24.07,
21.46,	28.34,
41.37,	29.82,
28.76,	29.49,
26.14,	26.11,
25.70,	30.92,
24.46,	31.52,
29.05,	28.84,
33.25,	30.41,
37.75,	25.50,
27.85,	24.42,
40.72,	24.76,
38.33,	28.72,
30.17,	25.39,
30.40,	27.92,
17.86,	27.51,
22.62,	29.21,
28.13,	30.38,
34.22,	25.18,
10.62,	27.36,
27.47,	23.67,
55.02,	26.56,
33.19,	25.68,
36.47,	26.73,
21.59,	29.32,
30.21,	26.13,
34.47,	29.62,
12.85,	30.16,
23.02,	24.57,
31.41,	28.64,
24.94,	27.31,
19.67,	26.07,
28.91,	29.54,
30.59,	30.35,
23.92,	26.62,
30.54,	25.70,
38.04,	24.13,
28.96,	23.84,
31.47,	27.53,
31.25,	29.52,
26.46,	30.06,
11.60,	29.43,
32.84,	29.79,
37.28,	29.26,
25.98,	24.57,
35.80,	27.72,
15.32,	30.18,
29.45,	31.68,
37.58,	30.14,
44.70,	32.07,
13.72,	25.25,
23.16,	24.65,
38.48,	24.47,
36.82,	24.24,
43.22,	27.42,
39.91,	29.42,
40.52,	27.16,
27.78,	29.60,
27.82,	30.36,
37.73,	27.90,
40.24,	27.93,
30.35,	28.18,
35.73,	24.81,
29.23,	29.58,
51.90,	26.49,
26.99,	29.06,
18.85,	24.99,
37.67,	29.58,
39.44,	30.44,
31.68,	25.21,
39.60,	27.71,
27.54,	26.30,
32.86,	25.40,
34.18,	29.85,
32.12,	26.56,
26.04,	28.58,
42.35,	28.02,
51.84,	28.17,
38.50,	24.97,
39.45,	25.23,
36.09,	26.44,
35.22,	26.78,
23.44,	28.47,
27.21,	29.14,
42.51,	28.64,
29.13,	31.37,
21.49,	23.47,
22.01,	31.93,
38.11,	28.13,
26.72,	30.76,
43.94,	23.77,
8.88,	25.87,
25.89,	24.61,
41.94,	29.22,
31.97,	24.87,
26.04,	23.95,
28.73,	29.18,
39.06,	26.20,
43.42,	28.66,
28.42,	25.69,
51.47,	25.62,
29.29,	27.62,
30.75,	24.18,
23.75,	28.31,
21.39,	28.35,
33.40,	30.20,
37.53,	27.52,
26.54,	27.75,
16.14,	26.73,
51.33,	29.86,
30.75,	29.99,
34.19,	24.12,
30.02,	29.73,
44.32,	31.68,
27.68,	27.51,
41.04,	25.82,
41.63,	25.14,
30.90,	25.65,
21.77,	30.39,
27.98,	27.72,
29.13,	28.97,
31.06,	24.10,
34.26,	30.59,
32.16,	29.15,
28.62,	31.90,
28.70,	28.52,
43.67,	27.71,
30.50,	25.39,
29.81,	25.83,
28.95,	28.06,
23.02,	28.21,
30.15,	29.64,
30.30,	27.14,
23.29,	25.30,
35.77,	29.75,
35.77,	30.91,
22.49,	29.52,
25.42,	27.90,
39.97,	24.53,
45.23,	24.59,
27.70,	26.04,
47.97,	24.45,
20.63,	27.46,
31.43,	25.57,
37.80,	27.66,
22.33,	26.79,
20.78,	24.94,
37.17,	27.62,
43.36,	29.76,
18.51,	25.12,
10.59,	25.32,
34.65,	26.77,
42.06,	26.81,
20.36,	30.66,
17.83,	32.02,
40.66,	27.33,
34.73,	30.67,
40.44,	26.81,
16.07,	27.14,
19.14,	24.44,
26.51,	24.05,
44.53,	26.54,
31.54,	25.12,
43.11,	25.51,
45.96,	30.26,
41.90,	26.52,
28.54,	24.96,
30.16,	24.83,
28.35,	28.35,
30.29,	27.07,
31.39,	29.46,
37.82,	28.38,
18.63,	28.32,
19.74,	24.51,
24.82,	29.42,
36.37,	28.58,
23.22,	24.64,
19.20,	24.63,
43.67,	28.98,
24.47,	29.40,
19.31,	24.48,
33.10,	24.94,
41.22,	30.43,
27.06,	25.80,
20.46,	23.76,
27.46,	28.12,
28.91,	27.92,
39.14,	25.61,
32.06,	28.34,
19.51,	25.15,
32.53,	26.92,
22.75,	27.74,
18.43,	25.35,
48.77,	30.39,
26.11,	30.25,
18.24,	25.11,
30.26,	30.64,
15.49,	28.14,
32.40,	25.78,
28.65,	28.88,
32.27,	30.80,
30.63,	27.38,
32.34,	24.56,
35.20,	28.30,
21.88,	24.98,
42.16,	26.12,
28.65,	26.40,
37.68,	25.20,
27.88,	30.68,
44.65,	25.25,
40.86,	29.34,
22.90,	24.68,
30.10,	24.67,
30.10,	28.93,
26.75,	25.63,
22.35,	29.35,
35.58,	29.35,
45.07,	27.47,
31.75,	30.98,
42.21,	23.93,
42.00,	29.60,
26.90,	25.22,
30.14,	29.09,
25.66,	22.80,
23.95,	24.81,
34.15,	28.97,
33.69,	30.38,
33.22,	25.79,
37.60,	30.96,
31.71,	29.32,
36.18,	25.65,
31.95,	25.42,
43.90,	25.19,
32.97,	28.14,
23.53,	24.77,
28.32,	28.14,
30.49,	29.35,
35.70,	24.22,
52.41,	29.34,
47.53,	23.80,
36.89,	26.89,
36.36,	28.59,
16.46,	28.91,
30.98,	29.51,
41.54,	29.71,
29.78,	23.18,
25.61,	26.50,
19.84,	28.85,
15.71,	27.78,
23.90,	30.24,
40.12,	28.94,
36.84,	26.03,
26.43,	25.43,
25.71,	31.99,
24.09,	30.18,
30.68,	29.23,
21.28,	26.68,
37.31,	24.10,
30.74,	26.63,
25.96,	24.45,
37.32,	24.94,
27.37,	28.46,
30.74,	25.24,
32.78,	29.07,
47.83,	24.95,
31.04,	29.58,
16.27,	24.70,
38.74,	29.53,
30.77,	26.80,
20.05,	24.58,
34.12,	27.47,
40.23,	27.96,
28.65,	26.32,
29.04,	26.81,
40.27,	27.67,
19.02,	28.73,
41.42,	25.05,
33.20,	23.88,
31.29,	24.70,
18.47,	27.18,
43.01,	27.35,
39.73,	27.89,
35.15,	23.49,
44.14,	28.60,
28.75,	28.55,
34.58,	25.27,
32.13,	28.81,
46.23,	25.41,
29.98,	30.42,
31.80,	26.38,
26.21,	29.39,
27.91,	24.65,
18.06,	22.58,
35.41,	30.68,
40.95,	24.79,
34.37,	27.85,
44.67,	29.52,
15.58,	28.33,
39.52,	25.07,
31.95,	27.69,
19.31,	25.39,
26.31,	28.64,
40.41,	29.08,
44.72,	26.53,
17.63,	23.17,
42.64,	27.68,
32.51,	29.39,
34.66,	26.72,
38.29,	28.13,
30.86,	29.47,
12.00,	23.90,
31.10,	23.91,
34.92,	27.78,
23.30,	24.02,
39.60,	26.18,
29.75,	27.05,
29.58,	30.30,
19.27,	23.83,
39.06,	29.74,
35.85,	29.55,
47.65,	25.87,
28.51,	28.09,
17.93,	29.64,
37.83,	28.72,
24.01,	28.95,
59.81,	25.88,
29.00,	27.51,
27.51,	28.21,
21.86,	27.54,
29.84,	26.19,
27.51,	30.65,
37.79,	25.96,
42.71,	24.22,
26.68,	23.87,
30.49,	26.06,
32.22,	28.41,
32.95,	25.75,
39.45,	28.32,
26.12,	26.35,
30.79,	26.50,
30.87,	30.10,
18.61,	24.23,
31.82,	29.03,
31.08,	27.71,
38.42,	25.16,
29.35,	29.34,
19.78,	25.06,
32.42,	30.97,
29.51,	30.21,
30.74,	25.57,
35.02,	28.41,
30.76,	28.48,
26.08,	26.01,
33.17,	27.21,
29.53,	29.16,
14.25,	27.43,
22.49,	28.18,
31.11,	30.81,
25.09,	23.32,
24.45,	24.18,
31.60,	27.57,
35.10,	24.21,
31.01,	24.09,
15.04,	24.66,
41.70,	26.10,
30.92,	28.97,
29.54,	23.77,
36.17,	28.89,
28.17,	29.81,
18.68,	25.95,
26.16,	29.84,
43.81,	30.63,
32.84,	25.70,
22.97,	25.21,
32.15,	23.15,
41.37,	28.31,
40.13,	25.63,
28.60,	24.52,
25.84,	29.05,
35.48,	28.23,
25.16,	29.67,
25.54,	28.00,
40.28,	28.93,
30.04,	28.40,
28.46,	25.46,
28.42,	29.03,
42.96,	27.45,
33.07,	28.03,
24.75,	25.95,
41.91,	25.37,
35.21,	28.11,
23.01,	26.67,
39.20,	29.46,
25.15,	29.00,
39.50,	27.10,
50.13,	28.52,
36.42,	25.70,
33.34,	25.25,
34.84,	26.43,
42.04,	29.28,
46.02,	28.71,
28.64,	27.27,
37.03,	24.11,
25.04,	29.75,
22.58,	26.75,
38.16,	29.47,
36.31,	29.21,
41.24,	24.40,
28.12,	30.80,
26.04,	32.11,
46.21,	30.04,
36.86,	28.41,
37.61,	29.28,
33.26,	25.09,
32.69,	28.64,
35.26,	29.80,
33.33,	24.65,
36.37,	28.80,
32.67,	29.77,
22.81,	27.62,
45.89,	30.38,
29.24,	28.98,
33.48,	25.96,
42.72,	28.47,
22.34,	26.30,
43.87,	25.30,
38.66,	30.15,
28.57,	27.43,
31.65,	30.84,
28.48,	26.18,
13.87,	25.29,
25.70,	31.29,
35.64,	28.81,
8.40,	31.88,
24.08,	24.14,
35.49,	28.43,
35.52,	26.49,
19.86,	23.47,
42.18,	29.38,
29.10,	25.00,
35.60,	24.88,
33.80,	29.28,
28.91,	25.26,
22.51,	25.78,
31.92,	27.29,
27.55,	28.28,
23.31,	25.28,
33.76,	28.33,
26.37,	29.47,
21.41,	26.23,
25.26,	30.09,
21.16,	28.18,
43.66,	27.08,
31.57,	28.78,
36.07,	25.31,
40.82,	29.73,
26.93,	29.67,
23.05,	25.96,
36.79,	28.13,
32.60,	29.31,
27.17,	26.21,
39.50,	28.39,
27.86,	29.66,
34.34,	24.30,
26.33,	30.38,
32.93,	25.87,
27.73,	30.95,
30.63,	25.08,
38.52,	29.54,
35.14,	25.40,
38.60,	27.26,
50.51,	27.79,
34.70,	25.72,
28.16,	25.09,
37.35,	29.39,
32.12,	29.32,
25.19,	25.24,
32.91,	29.76,
34.79,	28.86,
27.90,	23.93,
30.10,	29.73,
44.66,	27.42,
22.59,	29.27,
17.81,	26.69,
31.25,	28.14,
24.14,	29.95,
52.13,	24.08,
41.64,	24.60,
25.98,	25.69,
36.42,	28.37,
30.19,	25.10,
13.25,	23.12,
35.40,	25.94,
33.22,	26.81,
25.36,	26.07,
21.86,	30.52,
36.74,	24.58,
33.35,	28.96,
34.86,	32.60,
35.74,	31.83,
28.82,	29.35,
51.11,	27.85,
42.64,	28.46,
19.80,	32.44,
34.26,	26.80,
40.66,	28.99,
44.95,	25.68,
44.71,	26.40,
37.40,	25.95,
47.61,	26.74,
35.41,	29.50,
37.79,	26.24,
39.09,	29.65,
16.71,	24.99,
48.56,	25.86,
41.23,	28.36,
33.94,	23.93,
31.44,	29.51,
29.58,	29.92,
43.09,	25.77,
28.33,	29.40,
38.76,	26.70,
25.18,	27.19,
30.51,	31.48,
46.69,	24.51,
23.74,	23.66,
25.71,	26.55,
34.25,	28.07,
31.97,	27.92,
34.45,	26.72,
42.18,	28.81,
46.11,	26.70,
31.80,	28.50,
29.75,	24.57,
48.95,	26.81,
14.81,	30.64,
42.27,	25.76,
15.21,	27.76,
42.91,	26.29,
27.23,	27.45,
60.34,	26.91,
23.46,	28.13,
32.50,	32.00,
37.05,	27.58,
23.79,	26.81,
29.00,	26.56,
25.12,	29.52,
32.83,	25.32,
27.14,	29.53,
44.46,	25.15,
30.82,	28.20,
26.01,	29.43,
52.68,	27.26,
28.90,	27.24,
26.12,	26.17,
37.34,	28.13,
26.99,	26.95,
28.98,	26.38,
32.27,	29.89,
44.52,	26.61,
17.91,	26.76,
40.51,	27.10,
19.06,	28.29,
31.68,	24.37,
29.44,	26.40,
27.32,	25.73,
38.44,	29.71,
37.00,	27.48,
33.38,	25.86,
40.62,	29.66,
40.71,	28.99,
34.75,	23.87,
38.18,	30.35,
31.67,	28.21,
36.96,	31.16,
38.83,	27.64,
39.01,	25.72,
36.52,	24.98,
39.67,	25.49,
31.45,	24.23,
22.00,	25.34,
28.88,	26.54,
28.13,	28.77,
29.25,	23.35,
43.96,	27.75,
30.82,	25.99,
29.73,	25.39,
33.24,	29.12,
36.51,	28.28,
37.40,	25.28,
28.47,	25.62,
26.68,	25.09,
20.26,	28.88,
39.75,	27.89,
37.71,	29.06,
33.51,	25.25,
30.09,	27.42,
30.10,	28.48,
42.34,	26.37,
22.84,	28.07,
28.54,	24.77,
36.93,	25.25,
26.87,	23.48,
30.63,	25.91,
31.87,	26.71,
20.92,	25.80,
41.01,	25.02,
33.88,	23.52,
30.71,	24.52,
42.19,	29.27,
31.02,	28.65,
34.50,	26.52,
42.48,	27.33,
30.97,	25.48,
30.15,	27.08,
32.77,	30.87,
21.81,	31.19,
37.22,	26.55,
24.20,	28.22,
37.43,	24.74,
35.09,	27.81,
28.19,	23.56,
37.52,	23.10,
36.60,	28.31,
38.61,	24.40,
39.03,	28.87,
15.38,	29.45,
40.85,	25.40,
30.33,	28.98,
35.71,	26.20,
34.31,	30.56,
5.95,	9.12,
23.22,	22.58,
34.54,	28.80,
23.48,	24.16,
31.49,	26.31,
37.75,	28.10,
46.05,	26.79,
36.14,	31.94,
32.14,	25.33,
24.44,	25.50,
36.90,	29.86,
44.19,	29.89,
34.60,	25.95,
[truncated: 9,061 more rows]
